# Supplementary material for: Targeted suppression of siRNA biogenesis in Arabidopsis pollen promotes triploid seed viability
Source: Nat Commun. 2024 May 30;15:4612. doi: 10.1038/s41467-024-48950-6 (PMC11139921; doi:10.1038/s41467-024-48950-6)
Supplement: Supplementary file 5 — Supplementary Data 2 [file 41467_2024_48950_MOESM5_ESM.xlsx]

## Sheet: WT FTL vs nrpd1a-3 FTL p
Differentially methylated regions (WT FTL vs nrpd1a-3 FTL pollen)
chr	start	end	size	comparison	context	hyper/hypo in WT FTL	Id	annotation	gene type/ TE family	TE superfamily
Chr1	18843900	18844200	300	WT FTL vs nrpd1a-3 FTL pollen	CG	hyper	AT1G50840	Gene	protein_coding	-
Chr1	19354300	19354500	200	WT FTL vs nrpd1a-3 FTL pollen	CG	hyper	AT1TE64110	TE	ATREP10D	RC/Helitron
Chr1	19354300	19354500	200	WT FTL vs nrpd1a-3 FTL pollen	CG	hyper	19354354-19354919	Intergenic	-	-
Chr1	19899500	19899700	200	WT FTL vs nrpd1a-3 FTL pollen	CG	hyper	AT1G53340	Gene	protein_coding	-
Chr1	20203800	20204000	200	WT FTL vs nrpd1a-3 FTL pollen	CG	hyper	AT1G54115	Gene	protein_coding	-
Chr1	21341800	21342300	500	WT FTL vs nrpd1a-3 FTL pollen	CG	hyper	AT1TE70480	TE	ATMUN2	DNA/MuDR
Chr1	21520900	21521100	200	WT FTL vs nrpd1a-3 FTL pollen	CG	hyper	AT1G58120	Gene	protein_coding	-
Chr1	21520900	21521100	200	WT FTL vs nrpd1a-3 FTL pollen	CG	hyper	AT1G58122	Gene	protein_coding	-
Chr1	21662400	21662600	200	WT FTL vs nrpd1a-3 FTL pollen	CG	hyper	21660054-21662483	Intergenic	-	-
Chr1	21662400	21662600	200	WT FTL vs nrpd1a-3 FTL pollen	CG	hyper	AT1TE71490	TE	ATREP10B	RC/Helitron
Chr1	21988600	21988900	300	WT FTL vs nrpd1a-3 FTL pollen	CG	hyper	AT1G59760	Gene	protein_coding	-
Chr1	22152600	22152900	300	WT FTL vs nrpd1a-3 FTL pollen	CG	hyper	AT1G60080	Gene	protein_coding	-
Chr1	22676700	22676900	200	WT FTL vs nrpd1a-3 FTL pollen	CG	hyper	AT1G61460	Gene	protein_coding	-
Chr1	23251700	23251900	200	WT FTL vs nrpd1a-3 FTL pollen	CG	hyper	AT1TE76640	TE	ATREP5	RC/Helitron
Chr1	23607800	23608000	200	WT FTL vs nrpd1a-3 FTL pollen	CG	hyper	AT1G63670	Gene	protein_coding	-
Chr1	23755500	23755800	300	WT FTL vs nrpd1a-3 FTL pollen	CG	hyper	23755437-23756840	Intergenic	-	-
Chr1	24082300	24082800	500	WT FTL vs nrpd1a-3 FTL pollen	CG	hyper	AT1G64790	Gene	protein_coding	-
Chr1	24134500	24134800	300	WT FTL vs nrpd1a-3 FTL pollen	CG	hyper	AT1G64970	Gene	protein_coding	-
Chr1	24572600	24572800	200	WT FTL vs nrpd1a-3 FTL pollen	CG	hyper	AT1G65990	Gene	protein_coding	-
Chr1	24682900	24683100	200	WT FTL vs nrpd1a-3 FTL pollen	CG	hyper	AT1TE81065	TE	BRODYAGA2	DNA/MuDR
Chr1	24682900	24683100	200	WT FTL vs nrpd1a-3 FTL pollen	CG	hyper	24682962-24683006	Intergenic	-	-
Chr1	24682900	24683100	200	WT FTL vs nrpd1a-3 FTL pollen	CG	hyper	AT1G66235	Gene	protein_coding	-
Chr1	24823200	24823400	200	WT FTL vs nrpd1a-3 FTL pollen	CG	hyper	AT1TE81525	TE	HELITRONY3	RC/Helitron
Chr1	24823200	24823400	200	WT FTL vs nrpd1a-3 FTL pollen	CG	hyper	24823214-24824459	Intergenic	-	-
Chr1	24910800	24911000	200	WT FTL vs nrpd1a-3 FTL pollen	CG	hyper	AT1G66780	Gene	protein_coding	-
Chr1	24940900	24941200	300	WT FTL vs nrpd1a-3 FTL pollen	CG	hyper	24940530-24942188	Intergenic	-	-
Chr1	25194300	25194600	300	WT FTL vs nrpd1a-3 FTL pollen	CG	hyper	AT1G67300	Gene	protein_coding	-
Chr1	27287400	27287600	200	WT FTL vs nrpd1a-3 FTL pollen	CG	hyper	AT1G72480	Gene	protein_coding	-
Chr1	14284000	14284300	300	WT FTL vs nrpd1a-3 FTL pollen	CG	hypo	14283310-14286370	Intergenic	-	-
Chr1	20378000	20378200	200	WT FTL vs nrpd1a-3 FTL pollen	CG	hypo	AT1G54560	Gene	protein_coding	-
Chr1	20478300	20478500	200	WT FTL vs nrpd1a-3 FTL pollen	CG	hypo	AT1G54930	Gene	protein_coding	-
Chr1	21046800	21047000	200	WT FTL vs nrpd1a-3 FTL pollen	CG	hypo	AT1G56230	Gene	protein_coding	-
Chr1	21213800	21214000	200	WT FTL vs nrpd1a-3 FTL pollen	CG	hypo	AT1G56610	Gene	protein_coding	-
Chr1	21264800	21265000	200	WT FTL vs nrpd1a-3 FTL pollen	CG	hypo	AT1G56720	Gene	protein_coding	-
Chr1	21621000	21621300	300	WT FTL vs nrpd1a-3 FTL pollen	CG	hypo	AT1G58280	Gene	protein_coding	-
Chr1	21675000	21675300	300	WT FTL vs nrpd1a-3 FTL pollen	CG	hypo	21672494-21675558	Intergenic	-	-
Chr1	21702000	21702400	400	WT FTL vs nrpd1a-3 FTL pollen	CG	hypo	AT1G58410	Gene	protein_coding	-
Chr1	21964900	21965200	300	WT FTL vs nrpd1a-3 FTL pollen	CG	hypo	21961235-21968071	Intergenic	-	-
Chr1	22177400	22177600	200	WT FTL vs nrpd1a-3 FTL pollen	CG	hypo	AT1G60140	Gene	protein_coding	-
Chr1	22508800	22509100	300	WT FTL vs nrpd1a-3 FTL pollen	CG	hypo	AT1G61100	Gene	protein_coding	-
Chr1	22566200	22566400	200	WT FTL vs nrpd1a-3 FTL pollen	CG	hypo	AT1G61210	Gene	protein_coding	-
Chr1	22567500	22567800	300	WT FTL vs nrpd1a-3 FTL pollen	CG	hypo	AT1G61210	Gene	protein_coding	-
Chr1	22608400	22608800	400	WT FTL vs nrpd1a-3 FTL pollen	CG	hypo	AT1G61300	Gene	protein_coding	-
Chr1	22614100	22614500	400	WT FTL vs nrpd1a-3 FTL pollen	CG	hypo	AT1G61310	Gene	protein_coding	-
Chr1	22615000	22615300	300	WT FTL vs nrpd1a-3 FTL pollen	CG	hypo	AT1G61310	Gene	protein_coding	-
Chr1	22618100	22618300	200	WT FTL vs nrpd1a-3 FTL pollen	CG	hypo	AT1G61320	Gene	protein_coding	-
Chr1	22687900	22688200	300	WT FTL vs nrpd1a-3 FTL pollen	CG	hypo	AT1G61490	Gene	protein_coding	-
Chr1	22815100	22815300	200	WT FTL vs nrpd1a-3 FTL pollen	CG	hypo	AT1G61790	Gene	protein_coding	-
Chr1	23007900	23008100	200	WT FTL vs nrpd1a-3 FTL pollen	CG	hypo	AT1G62280	Gene	protein_coding	-
Chr1	23033900	23034100	200	WT FTL vs nrpd1a-3 FTL pollen	CG	hypo	23031816-23036039	Intergenic	-	-
Chr1	23302000	23302200	200	WT FTL vs nrpd1a-3 FTL pollen	CG	hypo	AT1G62914	Gene	protein_coding	-
Chr1	23306900	23307600	700	WT FTL vs nrpd1a-3 FTL pollen	CG	hypo	AT1G62930	Gene	protein_coding	-
Chr1	23386000	23386700	700	WT FTL vs nrpd1a-3 FTL pollen	CG	hypo	AT1G63070	Gene	protein_coding	-
Chr1	23420100	23420800	700	WT FTL vs nrpd1a-3 FTL pollen	CG	hypo	AT1G63150	Gene	protein_coding	-
Chr1	23484500	23484900	400	WT FTL vs nrpd1a-3 FTL pollen	CG	hypo	AT1G63300	Gene	protein_coding	-
Chr1	23851200	23851400	200	WT FTL vs nrpd1a-3 FTL pollen	CG	hypo	AT1TE78490	TE	Unassigned	Unassigned
Chr1	23853300	23853700	400	WT FTL vs nrpd1a-3 FTL pollen	CG	hypo	AT1G64280	Gene	protein_coding	-
Chr1	24422300	24422600	300	WT FTL vs nrpd1a-3 FTL pollen	CG	hypo	AT1G65670	Gene	protein_coding	-
Chr1	24454700	24454900	200	WT FTL vs nrpd1a-3 FTL pollen	CG	hypo	24454301-24454752	Intergenic	-	-
Chr1	24454700	24454900	200	WT FTL vs nrpd1a-3 FTL pollen	CG	hypo	AT1TE80320	TE	ATLINE1_1	LINE/L1
Chr1	24471600	24471900	300	WT FTL vs nrpd1a-3 FTL pollen	CG	hypo	AT1G65790	Gene	protein_coding	-
Chr1	24492200	24492500	300	WT FTL vs nrpd1a-3 FTL pollen	CG	hypo	AT1G65840	Gene	protein_coding	-
Chr1	24509200	24509600	400	WT FTL vs nrpd1a-3 FTL pollen	CG	hypo	AT1G65880	Gene	protein_coding	-
Chr1	25215900	25216100	200	WT FTL vs nrpd1a-3 FTL pollen	CG	hypo	25215174-25226572	Intergenic	-	-
Chr5	12557300	12557500	200	WT FTL vs nrpd1a-3 FTL pollen	CG	hypo	12555368-12557466	Intergenic	-	-
Chr5	12557300	12557500	200	WT FTL vs nrpd1a-3 FTL pollen	CG	hypo	AT5TE44475	TE	ATREP15	RC/Helitron
Chr1	15825300	15825700	400	WT FTL vs nrpd1a-3 FTL pollen	CHG	hyper	AT1TE52105	TE	ATHILA2	LTR/Gypsy
Chr1	15825300	15825700	400	WT FTL vs nrpd1a-3 FTL pollen	CHG	hyper	AT1TE52110	TE	ATHILA2	LTR/Gypsy
Chr1	18048100	18048300	200	WT FTL vs nrpd1a-3 FTL pollen	CHG	hyper	18047659-18049103	Intergenic	-	-
Chr1	18648600	18649100	500	WT FTL vs nrpd1a-3 FTL pollen	CHG	hyper	18648596-18648756	Intergenic	-	-
Chr1	18648600	18649100	500	WT FTL vs nrpd1a-3 FTL pollen	CHG	hyper	AT1G50350	Gene	protein_coding	-
Chr1	19741700	19742100	400	WT FTL vs nrpd1a-3 FTL pollen	CHG	hyper	AT1G52990	Gene	protein_coding	-
Chr1	19741700	19742100	400	WT FTL vs nrpd1a-3 FTL pollen	CHG	hyper	AT1TE65250	TE	ATREP2A	RC/Helitron
Chr1	20508800	20509000	200	WT FTL vs nrpd1a-3 FTL pollen	CHG	hyper	AT1TE67755	TE	ATREP2A	RC/Helitron
Chr1	21341800	21342400	600	WT FTL vs nrpd1a-3 FTL pollen	CHG	hyper	AT1TE70480	TE	ATMUN2	DNA/MuDR
Chr1	24082300	24082700	400	WT FTL vs nrpd1a-3 FTL pollen	CHG	hyper	AT1G64790	Gene	protein_coding	-
Chr1	25697300	25697500	200	WT FTL vs nrpd1a-3 FTL pollen	CHG	hyper	AT1TE84245	TE	SIMPLEGUY1	DNA/Harbinger
Chr1	26374500	26375100	600	WT FTL vs nrpd1a-3 FTL pollen	CHG	hyper	AT1TE86375	TE	ATDNA2T9A	DNA/MuDR
Chr1	27860200	27860400	200	WT FTL vs nrpd1a-3 FTL pollen	CHG	hyper	AT1TE91165	TE	HELITRONY3	RC/Helitron
Chr2	1751200	1751500	300	WT FTL vs nrpd1a-3 FTL pollen	CHG	hyper	AT2TE08110	TE	ARNOLD2	DNA/MuDR
Chr2	2115100	2115400	300	WT FTL vs nrpd1a-3 FTL pollen	CHG	hyper	2114875-2115379	Intergenic	-	-
Chr2	2115100	2115400	300	WT FTL vs nrpd1a-3 FTL pollen	CHG	hyper	AT2TE09650	TE	ATHILA4	LTR/Gypsy
Chr2	2124200	2124400	200	WT FTL vs nrpd1a-3 FTL pollen	CHG	hyper	AT2TE09685	TE	VANDAL3	DNA/MuDR
Chr2	3303000	3303200	200	WT FTL vs nrpd1a-3 FTL pollen	CHG	hyper	AT2TE14285	TE	ATCOPIA8A	LTR/Copia
Chr2	3462600	3462800	200	WT FTL vs nrpd1a-3 FTL pollen	CHG	hyper	3460171-3468168	Intergenic	-	-
Chr2	3484000	3484300	300	WT FTL vs nrpd1a-3 FTL pollen	CHG	hyper	AT2G07775	Gene	protein_coding	-
Chr2	3484000	3484300	300	WT FTL vs nrpd1a-3 FTL pollen	CHG	hyper	3484062-3484747	Intergenic	-	-
Chr2	7582100	7582300	200	WT FTL vs nrpd1a-3 FTL pollen	CHG	hyper	AT2TE31215	TE	VANDAL2N1	DNA/MuDR
Chr2	9314500	9314700	200	WT FTL vs nrpd1a-3 FTL pollen	CHG	hyper	AT2TE39520	TE	HELITRONY3	RC/Helitron
Chr3	10314000	10314200	200	WT FTL vs nrpd1a-3 FTL pollen	CHG	hyper	AT3TE42850	TE	ATREP5	RC/Helitron
Chr3	12081700	12081900	200	WT FTL vs nrpd1a-3 FTL pollen	CHG	hyper	AT3TE50295	TE	ARNOLD2	DNA/MuDR
Chr3	12756400	12756700	300	WT FTL vs nrpd1a-3 FTL pollen	CHG	hyper	12756023-12757465	Intergenic	-	-
Chr3	13260200	13260400	200	WT FTL vs nrpd1a-3 FTL pollen	CHG	hyper	AT3TE54245	TE	ARNOLDY2	DNA/MuDR
Chr3	13497100	13497300	200	WT FTL vs nrpd1a-3 FTL pollen	CHG	hyper	AT3TE54950	TE	ATENSPM3	DNA/En-Spm
Chr3	17382800	17383200	400	WT FTL vs nrpd1a-3 FTL pollen	CHG	hyper	AT3TE70475	TE	ATHPOGON3	DNA/Pogo
Chr3	17382800	17383200	400	WT FTL vs nrpd1a-3 FTL pollen	CHG	hyper	AT3TE70480	TE	SIMPLEHAT2	DNA/HAT
Chr3	18088600	18088800	200	WT FTL vs nrpd1a-3 FTL pollen	CHG	hyper	18086817-18089061	Intergenic	-	-
Chr4	2640100	2640500	400	WT FTL vs nrpd1a-3 FTL pollen	CHG	hyper	AT4TE12345	TE	ATDNA2T9A	DNA/MuDR
Chr4	5055400	5055600	200	WT FTL vs nrpd1a-3 FTL pollen	CHG	hyper	AT4TE21055	TE	ATHILA0_I	LTR/Gypsy
Chr4	5330800	5331000	200	WT FTL vs nrpd1a-3 FTL pollen	CHG	hyper	AT4TE22180	TE	META1	LTR/Copia
Chr4	6158200	6158400	200	WT FTL vs nrpd1a-3 FTL pollen	CHG	hyper	AT4TE26010	TE	ATREP6	RC/Helitron
Chr4	6158200	6158400	200	WT FTL vs nrpd1a-3 FTL pollen	CHG	hyper	AT4TE26020	TE	ATREP11	RC/Helitron
Chr4	10537800	10538100	300	WT FTL vs nrpd1a-3 FTL pollen	CHG	hyper	AT4G19270	Gene	protein_coding	-
Chr4	10537800	10538100	300	WT FTL vs nrpd1a-3 FTL pollen	CHG	hyper	AT4TE48180	TE	VANDAL21	DNA/MuDR
Chr4	11040000	11040400	400	WT FTL vs nrpd1a-3 FTL pollen	CHG	hyper	AT4TE50640	TE	ATLANTYS3	LTR/Gypsy
Chr4	11040000	11040400	400	WT FTL vs nrpd1a-3 FTL pollen	CHG	hyper	11040233-11040234	Intergenic	-	-
Chr4	11040000	11040400	400	WT FTL vs nrpd1a-3 FTL pollen	CHG	hyper	AT4TE50650	TE	ATLANTYS3	LTR/Gypsy
Chr4	11046200	11046400	200	WT FTL vs nrpd1a-3 FTL pollen	CHG	hyper	AT4TE50675	TE	ATLINE1_1	LINE/L1
Chr4	11046200	11046400	200	WT FTL vs nrpd1a-3 FTL pollen	CHG	hyper	AT4G20520	Gene	protein_coding	-
Chr4	11046200	11046400	200	WT FTL vs nrpd1a-3 FTL pollen	CHG	hyper	AT4TE50680	TE	ATLANTYS3	LTR/Gypsy
Chr5	8178800	8179000	200	WT FTL vs nrpd1a-3 FTL pollen	CHG	hyper	AT5TE29590	TE	SIMPLEGUY1	DNA/Harbinger
Chr5	9963100	9963300	200	WT FTL vs nrpd1a-3 FTL pollen	CHG	hyper	AT5TE36260	TE	ATREP3	RC/Helitron
Chr5	10112700	10112900	200	WT FTL vs nrpd1a-3 FTL pollen	CHG	hyper	AT5TE36825	TE	ATLANTYS2	LTR/Gypsy
Chr5	10112700	10112900	200	WT FTL vs nrpd1a-3 FTL pollen	CHG	hyper	AT5TE36830	TE	ATGP2N	LTR/Gypsy
Chr5	10938400	10938800	400	WT FTL vs nrpd1a-3 FTL pollen	CHG	hyper	AT5TE39810	TE	ATHILA4B_LTR	LTR/Gypsy
Chr5	10953400	10953600	200	WT FTL vs nrpd1a-3 FTL pollen	CHG	hyper	AT5TE39830	TE	ATENSPM5	DNA/En-Spm
Chr5	13002000	13002200	200	WT FTL vs nrpd1a-3 FTL pollen	CHG	hyper	AT5TE46215	TE	ATHILA6A	LTR/Gypsy
Chr5	14040900	14041100	200	WT FTL vs nrpd1a-3 FTL pollen	CHG	hyper	AT5TE50060	TE	HELITRONY1B	RC/Helitron
Chr5	14040900	14041100	200	WT FTL vs nrpd1a-3 FTL pollen	CHG	hyper	14041049-14041050	Intergenic	-	-
Chr5	14040900	14041100	200	WT FTL vs nrpd1a-3 FTL pollen	CHG	hyper	AT5TE50065	TE	ATREP4	RC/Helitron
Chr5	14153700	14153900	200	WT FTL vs nrpd1a-3 FTL pollen	CHG	hyper	AT5TE50535	TE	ATREP4	RC/Helitron
Chr5	14153700	14153900	200	WT FTL vs nrpd1a-3 FTL pollen	CHG	hyper	AT5TE50540	TE	SIMPLEHAT2	DNA/HAT
Chr5	14517100	14517400	300	WT FTL vs nrpd1a-3 FTL pollen	CHG	hyper	AT5TE52200	TE	VANDAL2	DNA/MuDR
Chr5	15301500	15302100	600	WT FTL vs nrpd1a-3 FTL pollen	CHG	hyper	AT5TE55375	TE	ATDNA2T9B	DNA/MuDR
Chr5	18480000	18480300	300	WT FTL vs nrpd1a-3 FTL pollen	CHG	hyper	AT5TE66530	TE	VANDALNX2	DNA/MuDR
Chr5	18492900	18493300	400	WT FTL vs nrpd1a-3 FTL pollen	CHG	hyper	AT5TE66565	TE	ATCOPIA31	LTR/Copia
Chr1	4685000	4685400	400	WT FTL vs nrpd1a-3 FTL pollen	CHG	hypo	AT1TE15170	TE	AT9MU1	DNA/MuDR
Chr1	4685000	4685400	400	WT FTL vs nrpd1a-3 FTL pollen	CHG	hypo	4685396-4685519	Intergenic	-	-
Chr1	12844600	12845400	800	WT FTL vs nrpd1a-3 FTL pollen	CHG	hypo	AT1TE41800	TE	ATCOPIA36	LTR/Copia
Chr1	13183500	13183700	200	WT FTL vs nrpd1a-3 FTL pollen	CHG	hypo	AT1TE43040	TE	ATGP7	LTR/Gypsy
Chr1	15415500	15415800	300	WT FTL vs nrpd1a-3 FTL pollen	CHG	hypo	AT1TE50860	TE	ATHILA6A	LTR/Gypsy
Chr1	16253200	16253600	400	WT FTL vs nrpd1a-3 FTL pollen	CHG	hypo	AT1TE53510	TE	SIMPLEHAT2	DNA/HAT
Chr1	21046400	21047000	600	WT FTL vs nrpd1a-3 FTL pollen	CHG	hypo	AT1G56230	Gene	protein_coding	-
Chr1	23299900	23300500	600	WT FTL vs nrpd1a-3 FTL pollen	CHG	hypo	AT1G62910	Gene	protein_coding	-
Chr1	23302300	23302600	300	WT FTL vs nrpd1a-3 FTL pollen	CHG	hypo	AT1G62914	Gene	protein_coding	-
Chr1	23302900	23303600	700	WT FTL vs nrpd1a-3 FTL pollen	CHG	hypo	AT1G62914	Gene	protein_coding	-
Chr1	23302900	23303600	700	WT FTL vs nrpd1a-3 FTL pollen	CHG	hypo	23303162-23304313	Intergenic	-	-
Chr1	23307900	23308200	300	WT FTL vs nrpd1a-3 FTL pollen	CHG	hypo	AT1G62930	Gene	protein_coding	-
Chr1	23355600	23357400	1800	WT FTL vs nrpd1a-3 FTL pollen	CHG	hypo	AT1G63020	Gene	protein_coding	-
Chr1	23388900	23390000	1100	WT FTL vs nrpd1a-3 FTL pollen	CHG	hypo	AT1G63080	Gene	protein_coding	-
Chr2	13600	14000	400	WT FTL vs nrpd1a-3 FTL pollen	CHG	hypo	AT2TE00015	TE	ATGP2	LTR/Gypsy
Chr2	1905600	1905800	200	WT FTL vs nrpd1a-3 FTL pollen	CHG	hypo	AT2TE08780	TE	ATHATN3	DNA/HAT
Chr2	5253800	5254000	200	WT FTL vs nrpd1a-3 FTL pollen	CHG	hypo	AT2TE21440	TE	ATHILA6B	LTR/Gypsy
Chr2	16003400	16003700	300	WT FTL vs nrpd1a-3 FTL pollen	CHG	hypo	AT2G38195	Gene	protein_coding	-
Chr3	13648900	13649200	300	WT FTL vs nrpd1a-3 FTL pollen	CHG	hypo	AT3TE55395	TE	ATHILA6A	LTR/Gypsy
Chr3	14106200	14106600	400	WT FTL vs nrpd1a-3 FTL pollen	CHG	hypo	AT3TE57780	TE	VANDAL7	DNA/MuDR
Chr4	4547600	4547800	200	WT FTL vs nrpd1a-3 FTL pollen	CHG	hypo	AT4TE19110	TE	ATDNAI27T9A	DNA/MuDR
Chr5	439300	439500	200	WT FTL vs nrpd1a-3 FTL pollen	CHG	hypo	AT5G02210	Gene	protein_coding	-
Chr5	5634300	5634700	400	WT FTL vs nrpd1a-3 FTL pollen	CHG	hypo	AT5TE20395	TE	ATCOPIA93	LTR/Copia
Chr5	10251800	10252000	200	WT FTL vs nrpd1a-3 FTL pollen	CHG	hypo	AT5TE37350	TE	VANDAL1	DNA/MuDR
Chr5	10251800	10252000	200	WT FTL vs nrpd1a-3 FTL pollen	CHG	hypo	AT5TE37360	TE	ATHILA3	LTR/Gypsy
Chr5	10251800	10252000	200	WT FTL vs nrpd1a-3 FTL pollen	CHG	hypo	AT5TE37400	TE	ATGP2	LTR/Gypsy
Chr5	11504900	11505200	300	WT FTL vs nrpd1a-3 FTL pollen	CHG	hypo	AT5TE41615	TE	ATLANTYS2	LTR/Gypsy
Chr5	12109300	12109700	400	WT FTL vs nrpd1a-3 FTL pollen	CHG	hypo	AT5TE43190	TE	ATHILA2	LTR/Gypsy
Chr5	12109300	12109700	400	WT FTL vs nrpd1a-3 FTL pollen	CHG	hypo	AT5TE43200	TE	ATGP2N	LTR/Gypsy
Chr5	13381400	13381600	200	WT FTL vs nrpd1a-3 FTL pollen	CHG	hypo	AT5TE47400	TE	ATENSPM1	DNA/En-Spm
Chr5	17076300	17076600	300	WT FTL vs nrpd1a-3 FTL pollen	CHG	hypo	AT5G42635	Gene	protein_coding	-
Chr1	17000	18000	1000	WT FTL vs nrpd1a-3 FTL pollen	CHH	hyper	AT1TE00020	TE	ATREP4	RC/Helitron
Chr1	17000	18000	1000	WT FTL vs nrpd1a-3 FTL pollen	CHH	hyper	17009-17024	Intergenic	-	-
Chr1	17000	18000	1000	WT FTL vs nrpd1a-3 FTL pollen	CHH	hyper	AT1TE00025	TE	ATREP3	RC/Helitron
Chr1	55900	56100	200	WT FTL vs nrpd1a-3 FTL pollen	CHH	hyper	AT1TE00150	TE	SIMPLEHAT1	DNA/HAT
Chr1	256100	256300	200	WT FTL vs nrpd1a-3 FTL pollen	CHH	hyper	AT1TE00825	TE	ATHPOGON3	DNA/Pogo
Chr1	258100	258600	500	WT FTL vs nrpd1a-3 FTL pollen	CHH	hyper	AT1TE00840	TE	AT9NMU1	DNA/MuDR
Chr1	423500	423700	200	WT FTL vs nrpd1a-3 FTL pollen	CHH	hyper	AT1TE01370	TE	ARNOLDY1	DNA/MuDR
Chr1	424100	424400	300	WT FTL vs nrpd1a-3 FTL pollen	CHH	hyper	424055-427548	Intergenic	-	-
Chr1	499400	500300	900	WT FTL vs nrpd1a-3 FTL pollen	CHH	hyper	AT1TE01615	TE	ATREP3	RC/Helitron
Chr1	500600	501000	400	WT FTL vs nrpd1a-3 FTL pollen	CHH	hyper	AT1TE01615	TE	ATREP3	RC/Helitron
Chr1	512700	513100	400	WT FTL vs nrpd1a-3 FTL pollen	CHH	hyper	AT1G02470	Gene	protein_coding	-
Chr1	512700	513100	400	WT FTL vs nrpd1a-3 FTL pollen	CHH	hyper	AT1TE01665	TE	ATMU3N1	DNA/MuDR
Chr1	540600	541000	400	WT FTL vs nrpd1a-3 FTL pollen	CHH	hyper	AT1TE01750	TE	ATREP2	RC/Helitron
Chr1	540600	541000	400	WT FTL vs nrpd1a-3 FTL pollen	CHH	hyper	540985-540986	Intergenic	-	-
Chr1	540600	541000	400	WT FTL vs nrpd1a-3 FTL pollen	CHH	hyper	AT1TE01755	TE	HELITRONY1A	RC/Helitron
Chr1	550300	550800	500	WT FTL vs nrpd1a-3 FTL pollen	CHH	hyper	549202-552138	Intergenic	-	-
Chr1	587500	588000	500	WT FTL vs nrpd1a-3 FTL pollen	CHH	hyper	AT1TE01910	TE	ATREP2	RC/Helitron
Chr1	639700	640800	1100	WT FTL vs nrpd1a-3 FTL pollen	CHH	hyper	AT1TE02075	TE	ARNOLDY1	DNA/MuDR
Chr1	696400	696600	200	WT FTL vs nrpd1a-3 FTL pollen	CHH	hyper	AT1TE02260	TE	ATREP2A	RC/Helitron
Chr1	696400	696600	200	WT FTL vs nrpd1a-3 FTL pollen	CHH	hyper	696446-696447	Intergenic	-	-
Chr1	696400	696600	200	WT FTL vs nrpd1a-3 FTL pollen	CHH	hyper	AT1TE02265	TE	ATREP1	RC/Helitron
Chr1	696900	697300	400	WT FTL vs nrpd1a-3 FTL pollen	CHH	hyper	AT1TE02265	TE	ATREP1	RC/Helitron
Chr1	758700	759100	400	WT FTL vs nrpd1a-3 FTL pollen	CHH	hyper	AT1TE02465	TE	ATREP5	RC/Helitron
Chr1	759800	760100	300	WT FTL vs nrpd1a-3 FTL pollen	CHH	hyper	AT1TE02465	TE	ATREP5	RC/Helitron
Chr1	781700	781900	200	WT FTL vs nrpd1a-3 FTL pollen	CHH	hyper	AT1TE02540	TE	ATREP15	RC/Helitron
Chr1	785000	785400	400	WT FTL vs nrpd1a-3 FTL pollen	CHH	hyper	AT1TE02560	TE	ATHPOGON1	DNA/Pogo
Chr1	888600	889400	800	WT FTL vs nrpd1a-3 FTL pollen	CHH	hyper	887956-890156	Intergenic	-	-
Chr1	1160300	1160500	200	WT FTL vs nrpd1a-3 FTL pollen	CHH	hyper	AT1TE03785	TE	ATREP11A	RC/Helitron
Chr1	1160800	1161000	200	WT FTL vs nrpd1a-3 FTL pollen	CHH	hyper	AT1TE03785	TE	ATREP11A	RC/Helitron
Chr1	1194600	1195100	500	WT FTL vs nrpd1a-3 FTL pollen	CHH	hyper	AT1TE03900	TE	ATREP10D	RC/Helitron
Chr1	1250100	1250500	400	WT FTL vs nrpd1a-3 FTL pollen	CHH	hyper	1248775-1251630	Intergenic	-	-
Chr1	1275800	1276600	800	WT FTL vs nrpd1a-3 FTL pollen	CHH	hyper	AT1TE04165	TE	ATREP7	RC/Helitron
Chr1	1441500	1441700	200	WT FTL vs nrpd1a-3 FTL pollen	CHH	hyper	1441417-1441515	Intergenic	-	-
Chr1	1441500	1441700	200	WT FTL vs nrpd1a-3 FTL pollen	CHH	hyper	AT1TE04700	TE	ATDNAI27T9A	DNA/MuDR
Chr1	1441500	1441700	200	WT FTL vs nrpd1a-3 FTL pollen	CHH	hyper	1441645-1441646	Intergenic	-	-
Chr1	1441500	1441700	200	WT FTL vs nrpd1a-3 FTL pollen	CHH	hyper	AT1TE04705	TE	VANDAL5	DNA/MuDR
Chr1	1441500	1441700	200	WT FTL vs nrpd1a-3 FTL pollen	CHH	hyper	1441670-1441741	Intergenic	-	-
Chr1	1476500	1476800	300	WT FTL vs nrpd1a-3 FTL pollen	CHH	hyper	AT1TE04830	TE	ATDNATA1	DNA/Mariner
Chr1	1476500	1476800	300	WT FTL vs nrpd1a-3 FTL pollen	CHH	hyper	1476716-1477673	Intergenic	-	-
Chr1	1522900	1523500	600	WT FTL vs nrpd1a-3 FTL pollen	CHH	hyper	AT1TE05000	TE	ATHATN10	DNA/HAT
Chr1	1522900	1523500	600	WT FTL vs nrpd1a-3 FTL pollen	CHH	hyper	1522971-1525601	Intergenic	-	-
Chr1	1705500	1706300	800	WT FTL vs nrpd1a-3 FTL pollen	CHH	hyper	AT1TE05585	TE	ATREP11	RC/Helitron
Chr1	1976500	1977200	700	WT FTL vs nrpd1a-3 FTL pollen	CHH	hyper	AT1TE06480	TE	ATREP3	RC/Helitron
Chr1	1976500	1977200	700	WT FTL vs nrpd1a-3 FTL pollen	CHH	hyper	1977174-1977175	Intergenic	-	-
Chr1	1976500	1977200	700	WT FTL vs nrpd1a-3 FTL pollen	CHH	hyper	AT1TE06485	TE	ATREP4	RC/Helitron
Chr1	2233800	2234400	600	WT FTL vs nrpd1a-3 FTL pollen	CHH	hyper	2232897-2234188	Intergenic	-	-
Chr1	2233800	2234400	600	WT FTL vs nrpd1a-3 FTL pollen	CHH	hyper	AT1TE07290	TE	ATHATN7	DNA/HAT
Chr1	2233800	2234400	600	WT FTL vs nrpd1a-3 FTL pollen	CHH	hyper	2234361-2234362	Intergenic	-	-
Chr1	2233800	2234400	600	WT FTL vs nrpd1a-3 FTL pollen	CHH	hyper	AT1TE07295	TE	ATREP3	RC/Helitron
Chr1	2233800	2234400	600	WT FTL vs nrpd1a-3 FTL pollen	CHH	hyper	2234388-2234389	Intergenic	-	-
Chr1	2233800	2234400	600	WT FTL vs nrpd1a-3 FTL pollen	CHH	hyper	AT1TE07300	TE	ATREP3	RC/Helitron
Chr1	2473100	2473300	200	WT FTL vs nrpd1a-3 FTL pollen	CHH	hyper	AT1TE08055	TE	ATREP2	RC/Helitron
Chr1	2473100	2473300	200	WT FTL vs nrpd1a-3 FTL pollen	CHH	hyper	AT1G07980	Gene	protein_coding	-
Chr1	2587400	2588500	1100	WT FTL vs nrpd1a-3 FTL pollen	CHH	hyper	AT1TE08420	TE	ATREP2	RC/Helitron
Chr1	2587400	2588500	1100	WT FTL vs nrpd1a-3 FTL pollen	CHH	hyper	2588427-2588428	Intergenic	-	-
Chr1	2587400	2588500	1100	WT FTL vs nrpd1a-3 FTL pollen	CHH	hyper	AT1TE08425	TE	ATREP2A	RC/Helitron
Chr1	2587400	2588500	1100	WT FTL vs nrpd1a-3 FTL pollen	CHH	hyper	2588452-2588453	Intergenic	-	-
Chr1	2587400	2588500	1100	WT FTL vs nrpd1a-3 FTL pollen	CHH	hyper	AT1TE08430	TE	ATREP2	RC/Helitron
Chr1	2800100	2800700	600	WT FTL vs nrpd1a-3 FTL pollen	CHH	hyper	AT1TE09080	TE	VANDAL14	DNA/MuDR
Chr1	2986400	2986700	300	WT FTL vs nrpd1a-3 FTL pollen	CHH	hyper	AT1TE09700	TE	ATREP2	RC/Helitron
Chr1	3023800	3024400	600	WT FTL vs nrpd1a-3 FTL pollen	CHH	hyper	AT1TE09820	TE	ATREP6	RC/Helitron
Chr1	3073500	3074800	1300	WT FTL vs nrpd1a-3 FTL pollen	CHH	hyper	AT1TE09970	TE	ATREP3	RC/Helitron
Chr1	3073500	3074800	1300	WT FTL vs nrpd1a-3 FTL pollen	CHH	hyper	AT1TE09975	TE	ATHATN7	DNA/HAT
Chr1	3250700	3250900	200	WT FTL vs nrpd1a-3 FTL pollen	CHH	hyper	AT1TE10560	TE	ATREP1	RC/Helitron
Chr1	3251300	3251500	200	WT FTL vs nrpd1a-3 FTL pollen	CHH	hyper	AT1TE10560	TE	ATREP1	RC/Helitron
Chr1	3251300	3251500	200	WT FTL vs nrpd1a-3 FTL pollen	CHH	hyper	3251485-3251486	Intergenic	-	-
Chr1	3251300	3251500	200	WT FTL vs nrpd1a-3 FTL pollen	CHH	hyper	AT1TE10565	TE	HELITRONY3	RC/Helitron
Chr1	3342400	3343100	700	WT FTL vs nrpd1a-3 FTL pollen	CHH	hyper	AT1TE10860	TE	ATREP10D	RC/Helitron
Chr1	3342400	3343100	700	WT FTL vs nrpd1a-3 FTL pollen	CHH	hyper	3342432-3342433	Intergenic	-	-
Chr1	3342400	3343100	700	WT FTL vs nrpd1a-3 FTL pollen	CHH	hyper	AT1TE10865	TE	ATREP13	RC/Helitron
Chr1	3413500	3414800	1300	WT FTL vs nrpd1a-3 FTL pollen	CHH	hyper	AT1TE11105	TE	HELITRONY3	RC/Helitron
Chr1	3413500	3414800	1300	WT FTL vs nrpd1a-3 FTL pollen	CHH	hyper	3413548-3413549	Intergenic	-	-
Chr1	3413500	3414800	1300	WT FTL vs nrpd1a-3 FTL pollen	CHH	hyper	AT1TE11110	TE	ATREP3	RC/Helitron
Chr1	3498000	3498400	400	WT FTL vs nrpd1a-3 FTL pollen	CHH	hyper	AT1G10586	Gene	protein_coding	-
Chr1	3498000	3498400	400	WT FTL vs nrpd1a-3 FTL pollen	CHH	hyper	AT1TE11380	TE	HELITRONY1E	RC/Helitron
Chr1	3547300	3547700	400	WT FTL vs nrpd1a-3 FTL pollen	CHH	hyper	AT1TE11535	TE	BRODYAGA1	DNA/MuDR
Chr1	3547300	3547700	400	WT FTL vs nrpd1a-3 FTL pollen	CHH	hyper	3547591-3547592	Intergenic	-	-
Chr1	3547300	3547700	400	WT FTL vs nrpd1a-3 FTL pollen	CHH	hyper	AT1TE11540	TE	BRODYAGA1A	DNA/MuDR
Chr1	3547300	3547700	400	WT FTL vs nrpd1a-3 FTL pollen	CHH	hyper	3547613-3547614	Intergenic	-	-
Chr1	3547300	3547700	400	WT FTL vs nrpd1a-3 FTL pollen	CHH	hyper	AT1TE11545	TE	HELITRONY1D	RC/Helitron
Chr1	3547300	3547700	400	WT FTL vs nrpd1a-3 FTL pollen	CHH	hyper	3547648-3549992	Intergenic	-	-
Chr1	3551000	3551400	400	WT FTL vs nrpd1a-3 FTL pollen	CHH	hyper	AT1TE11555	TE	ATREP9	RC/Helitron
Chr1	3551000	3551400	400	WT FTL vs nrpd1a-3 FTL pollen	CHH	hyper	3551041-3551042	Intergenic	-	-
Chr1	3551000	3551400	400	WT FTL vs nrpd1a-3 FTL pollen	CHH	hyper	AT1TE11560	TE	ATMUN1	DNA/MuDR
Chr1	3551000	3551400	400	WT FTL vs nrpd1a-3 FTL pollen	CHH	hyper	3551135-3551136	Intergenic	-	-
Chr1	3551000	3551400	400	WT FTL vs nrpd1a-3 FTL pollen	CHH	hyper	AT1TE11565	TE	HELITRONY1A	RC/Helitron
Chr1	3551700	3552300	600	WT FTL vs nrpd1a-3 FTL pollen	CHH	hyper	AT1TE11565	TE	HELITRONY1A	RC/Helitron
Chr1	3762100	3763000	900	WT FTL vs nrpd1a-3 FTL pollen	CHH	hyper	AT1TE12230	TE	HELITRONY1E	RC/Helitron
Chr1	3762100	3763000	900	WT FTL vs nrpd1a-3 FTL pollen	CHH	hyper	3762819-3762820	Intergenic	-	-
Chr1	3762100	3763000	900	WT FTL vs nrpd1a-3 FTL pollen	CHH	hyper	AT1TE12235	TE	ATREP1	RC/Helitron
Chr1	3762100	3763000	900	WT FTL vs nrpd1a-3 FTL pollen	CHH	hyper	3762974-3762975	Intergenic	-	-
Chr1	3762100	3763000	900	WT FTL vs nrpd1a-3 FTL pollen	CHH	hyper	AT1TE12240	TE	ATREP2	RC/Helitron
Chr1	3771200	3771400	200	WT FTL vs nrpd1a-3 FTL pollen	CHH	hyper	AT1TE12275	TE	ATREP10D	RC/Helitron
Chr1	3785400	3785600	200	WT FTL vs nrpd1a-3 FTL pollen	CHH	hyper	AT1G11270	Gene	protein_coding	-
Chr1	3785400	3785600	200	WT FTL vs nrpd1a-3 FTL pollen	CHH	hyper	AT1TE12295	TE	ATCOPIA78	LTR/Copia
Chr1	3826200	3826900	700	WT FTL vs nrpd1a-3 FTL pollen	CHH	hyper	AT1TE12430	TE	ARNOLDY1	DNA/MuDR
Chr1	3898200	3898600	400	WT FTL vs nrpd1a-3 FTL pollen	CHH	hyper	AT1G11593	Gene	protein_coding	-
Chr1	3910400	3910600	200	WT FTL vs nrpd1a-3 FTL pollen	CHH	hyper	AT1TE12720	TE	ATREP3	RC/Helitron
Chr1	3980600	3981000	400	WT FTL vs nrpd1a-3 FTL pollen	CHH	hyper	AT1G11785	Gene	protein_coding	-
Chr1	3980600	3981000	400	WT FTL vs nrpd1a-3 FTL pollen	CHH	hyper	3980956-3981248	Intergenic	-	-
Chr1	4110100	4110300	200	WT FTL vs nrpd1a-3 FTL pollen	CHH	hyper	AT1TE13360	TE	AT9NMU1	DNA/MuDR
Chr1	4110100	4110300	200	WT FTL vs nrpd1a-3 FTL pollen	CHH	hyper	4110103-4110104	Intergenic	-	-
Chr1	4110100	4110300	200	WT FTL vs nrpd1a-3 FTL pollen	CHH	hyper	AT1TE13365	TE	AT9NMU1	DNA/MuDR
Chr1	4111200	4111700	500	WT FTL vs nrpd1a-3 FTL pollen	CHH	hyper	AT1TE13375	TE	ARNOLDY1	DNA/MuDR
Chr1	4112000	4112700	700	WT FTL vs nrpd1a-3 FTL pollen	CHH	hyper	AT1TE13375	TE	ARNOLDY1	DNA/MuDR
Chr1	4408800	4409000	200	WT FTL vs nrpd1a-3 FTL pollen	CHH	hyper	AT1TE14315	TE	META1	LTR/Copia
Chr1	4409300	4410200	900	WT FTL vs nrpd1a-3 FTL pollen	CHH	hyper	AT1TE14315	TE	META1	LTR/Copia
Chr1	4410600	4411000	400	WT FTL vs nrpd1a-3 FTL pollen	CHH	hyper	AT1TE14315	TE	META1	LTR/Copia
Chr1	4407100	4408200	1100	WT FTL vs nrpd1a-3 FTL pollen	CHH	hyper	AT1TE14315	TE	META1	LTR/Copia
Chr1	4583100	4583400	300	WT FTL vs nrpd1a-3 FTL pollen	CHH	hyper	AT1TE14865	TE	ATREP2	RC/Helitron
Chr1	4770100	4770700	600	WT FTL vs nrpd1a-3 FTL pollen	CHH	hyper	AT1TE15445	TE	ATREP2	RC/Helitron
Chr1	4770100	4770700	600	WT FTL vs nrpd1a-3 FTL pollen	CHH	hyper	4770663-4770664	Intergenic	-	-
Chr1	4770100	4770700	600	WT FTL vs nrpd1a-3 FTL pollen	CHH	hyper	AT1TE15450	TE	ATREP2A	RC/Helitron
Chr1	4785600	4787200	1600	WT FTL vs nrpd1a-3 FTL pollen	CHH	hyper	AT1TE15510	TE	ATREP3	RC/Helitron
Chr1	4966600	4967000	400	WT FTL vs nrpd1a-3 FTL pollen	CHH	hyper	AT1TE16080	TE	ATREP6	RC/Helitron
Chr1	5392500	5392700	200	WT FTL vs nrpd1a-3 FTL pollen	CHH	hyper	AT1TE17415	TE	BRODYAGA2	DNA/MuDR
Chr1	5392500	5392700	200	WT FTL vs nrpd1a-3 FTL pollen	CHH	hyper	5392691-5393407	Intergenic	-	-
Chr1	5436900	5437600	700	WT FTL vs nrpd1a-3 FTL pollen	CHH	hyper	AT1TE17555	TE	ATREP1	RC/Helitron
Chr1	5531300	5531700	400	WT FTL vs nrpd1a-3 FTL pollen	CHH	hyper	AT1TE17875	TE	ATREP2A	RC/Helitron
Chr1	5657300	5657800	500	WT FTL vs nrpd1a-3 FTL pollen	CHH	hyper	AT1TE18280	TE	HELITRONY3	RC/Helitron
Chr1	5657300	5657800	500	WT FTL vs nrpd1a-3 FTL pollen	CHH	hyper	5657320-5657321	Intergenic	-	-
Chr1	5657300	5657800	500	WT FTL vs nrpd1a-3 FTL pollen	CHH	hyper	AT1TE18285	TE	ATREP13	RC/Helitron
Chr1	5657300	5657800	500	WT FTL vs nrpd1a-3 FTL pollen	CHH	hyper	5657736-5657737	Intergenic	-	-
Chr1	5657300	5657800	500	WT FTL vs nrpd1a-3 FTL pollen	CHH	hyper	AT1TE18290	TE	ATREP10B	RC/Helitron
Chr1	5658600	5659300	700	WT FTL vs nrpd1a-3 FTL pollen	CHH	hyper	AT1TE18295	TE	ATREP10B	RC/Helitron
Chr1	5701700	5702100	400	WT FTL vs nrpd1a-3 FTL pollen	CHH	hyper	5699769-5702753	Intergenic	-	-
Chr1	5798800	5799500	700	WT FTL vs nrpd1a-3 FTL pollen	CHH	hyper	5797910-5799888	Intergenic	-	-
Chr1	5863000	5863600	600	WT FTL vs nrpd1a-3 FTL pollen	CHH	hyper	AT1TE18955	TE	ATREP2	RC/Helitron
Chr1	5863000	5863600	600	WT FTL vs nrpd1a-3 FTL pollen	CHH	hyper	AT1G17147	Gene	protein_coding	-
Chr1	5863000	5863600	600	WT FTL vs nrpd1a-3 FTL pollen	CHH	hyper	AT1TE18960	TE	ATREP3	RC/Helitron
Chr1	5899400	5899700	300	WT FTL vs nrpd1a-3 FTL pollen	CHH	hyper	AT1TE19090	TE	ATREP2	RC/Helitron
Chr1	5965400	5965700	300	WT FTL vs nrpd1a-3 FTL pollen	CHH	hyper	5964607-5965476	Intergenic	-	-
Chr1	5965400	5965700	300	WT FTL vs nrpd1a-3 FTL pollen	CHH	hyper	AT1TE19285	TE	SIMPLEHAT2	DNA/HAT
Chr1	5966700	5967000	300	WT FTL vs nrpd1a-3 FTL pollen	CHH	hyper	AT1TE19285	TE	SIMPLEHAT2	DNA/HAT
Chr1	6074900	6075400	500	WT FTL vs nrpd1a-3 FTL pollen	CHH	hyper	AT1TE19635	TE	ATREP13	RC/Helitron
Chr1	6156500	6157300	800	WT FTL vs nrpd1a-3 FTL pollen	CHH	hyper	AT1TE19910	TE	VANDAL2N1	DNA/MuDR
Chr1	6218600	6219200	600	WT FTL vs nrpd1a-3 FTL pollen	CHH	hyper	AT1TE20110	TE	ATREP2	RC/Helitron
Chr1	6234100	6235100	1000	WT FTL vs nrpd1a-3 FTL pollen	CHH	hyper	AT1TE20180	TE	ATREP10D	RC/Helitron
Chr1	6236800	6237200	400	WT FTL vs nrpd1a-3 FTL pollen	CHH	hyper	AT1G18130	Gene	protein_coding	-
Chr1	6237600	6237800	200	WT FTL vs nrpd1a-3 FTL pollen	CHH	hyper	AT1G18130	Gene	protein_coding	-
Chr1	6236800	6237200	400	WT FTL vs nrpd1a-3 FTL pollen	CHH	hyper	AT1TE20195	TE	ARNOLDY2	DNA/MuDR
Chr1	6237600	6237800	200	WT FTL vs nrpd1a-3 FTL pollen	CHH	hyper	AT1TE20195	TE	ARNOLDY2	DNA/MuDR
Chr1	6237600	6237800	200	WT FTL vs nrpd1a-3 FTL pollen	CHH	hyper	AT1TE20200	TE	HELITRONY3	RC/Helitron
Chr1	6380600	6381000	400	WT FTL vs nrpd1a-3 FTL pollen	CHH	hyper	AT1TE20670	TE	HELITRONY1D	RC/Helitron
Chr1	6380600	6381000	400	WT FTL vs nrpd1a-3 FTL pollen	CHH	hyper	6380659-6381178	Intergenic	-	-
Chr1	6403600	6404000	400	WT FTL vs nrpd1a-3 FTL pollen	CHH	hyper	AT1TE20745	TE	ATREP14	RC/Helitron
Chr1	6403600	6404000	400	WT FTL vs nrpd1a-3 FTL pollen	CHH	hyper	6403656-6403657	Intergenic	-	-
Chr1	6403600	6404000	400	WT FTL vs nrpd1a-3 FTL pollen	CHH	hyper	AT1TE20750	TE	ATREP3	RC/Helitron
Chr1	6403600	6404000	400	WT FTL vs nrpd1a-3 FTL pollen	CHH	hyper	6403763-6403764	Intergenic	-	-
Chr1	6403600	6404000	400	WT FTL vs nrpd1a-3 FTL pollen	CHH	hyper	AT1TE20755	TE	ATREP6	RC/Helitron
Chr1	6404900	6405500	600	WT FTL vs nrpd1a-3 FTL pollen	CHH	hyper	AT1TE20755	TE	ATREP6	RC/Helitron
Chr1	6404900	6405500	600	WT FTL vs nrpd1a-3 FTL pollen	CHH	hyper	6405272-6405273	Intergenic	-	-
Chr1	6404900	6405500	600	WT FTL vs nrpd1a-3 FTL pollen	CHH	hyper	AT1TE20760	TE	ATREP6	RC/Helitron
Chr1	6404900	6405500	600	WT FTL vs nrpd1a-3 FTL pollen	CHH	hyper	6405391-6405645	Intergenic	-	-
Chr1	6454700	6455100	400	WT FTL vs nrpd1a-3 FTL pollen	CHH	hyper	AT1TE20925	TE	SIMPLEHAT2	DNA/HAT
Chr1	6455500	6456000	500	WT FTL vs nrpd1a-3 FTL pollen	CHH	hyper	AT1TE20925	TE	SIMPLEHAT2	DNA/HAT
Chr1	6514500	6515300	800	WT FTL vs nrpd1a-3 FTL pollen	CHH	hyper	AT1TE21130	TE	ATREP1	RC/Helitron
Chr1	6538400	6540100	1700	WT FTL vs nrpd1a-3 FTL pollen	CHH	hyper	6538145-6538419	Intergenic	-	-
Chr1	6538400	6540100	1700	WT FTL vs nrpd1a-3 FTL pollen	CHH	hyper	AT1TE21210	TE	META1	LTR/Copia
Chr1	6541800	6542300	500	WT FTL vs nrpd1a-3 FTL pollen	CHH	hyper	AT1TE21210	TE	META1	LTR/Copia
Chr1	6543300	6543500	200	WT FTL vs nrpd1a-3 FTL pollen	CHH	hyper	AT1TE21210	TE	META1	LTR/Copia
Chr1	6574800	6575000	200	WT FTL vs nrpd1a-3 FTL pollen	CHH	hyper	AT1TE21310	TE	ATN9_1	DNA/MuDR
Chr1	6704300	6705600	1300	WT FTL vs nrpd1a-3 FTL pollen	CHH	hyper	AT1TE21710	TE	META1	LTR/Copia
Chr1	6707600	6707900	300	WT FTL vs nrpd1a-3 FTL pollen	CHH	hyper	AT1TE21710	TE	META1	LTR/Copia
Chr1	6708200	6708700	500	WT FTL vs nrpd1a-3 FTL pollen	CHH	hyper	AT1TE21710	TE	META1	LTR/Copia
Chr1	6709000	6709400	400	WT FTL vs nrpd1a-3 FTL pollen	CHH	hyper	AT1TE21710	TE	META1	LTR/Copia
Chr1	6736000	6737100	1100	WT FTL vs nrpd1a-3 FTL pollen	CHH	hyper	AT1TE21790	TE	ATREP3	RC/Helitron
Chr1	6743900	6744200	300	WT FTL vs nrpd1a-3 FTL pollen	CHH	hyper	AT1TE21805	TE	SIMPLEHAT1	DNA/HAT
Chr1	6759100	6759700	600	WT FTL vs nrpd1a-3 FTL pollen	CHH	hyper	AT1TE21840	TE	ATHPOGON1	DNA/Pogo
Chr1	7035200	7035800	600	WT FTL vs nrpd1a-3 FTL pollen	CHH	hyper	AT1TE22750	TE	ATREP3	RC/Helitron
Chr1	7036100	7037200	1100	WT FTL vs nrpd1a-3 FTL pollen	CHH	hyper	AT1TE22750	TE	ATREP3	RC/Helitron
Chr1	7132800	7133000	200	WT FTL vs nrpd1a-3 FTL pollen	CHH	hyper	AT1TE23065	TE	ATREP7	RC/Helitron
Chr1	7132800	7133000	200	WT FTL vs nrpd1a-3 FTL pollen	CHH	hyper	7132972-7132973	Intergenic	-	-
Chr1	7132800	7133000	200	WT FTL vs nrpd1a-3 FTL pollen	CHH	hyper	AT1TE23070	TE	ATREP19	DNA
Chr1	7138600	7139100	500	WT FTL vs nrpd1a-3 FTL pollen	CHH	hyper	AT1TE23080	TE	HELITRONY1E	RC/Helitron
Chr1	7201700	7201900	200	WT FTL vs nrpd1a-3 FTL pollen	CHH	hyper	AT1TE23270	TE	TNAT1A	DNA
Chr1	7255800	7257000	1200	WT FTL vs nrpd1a-3 FTL pollen	CHH	hyper	AT1G20860	Gene	protein_coding	-
Chr1	7255800	7257000	1200	WT FTL vs nrpd1a-3 FTL pollen	CHH	hyper	AT1TE23420	TE	VANDAL1N1	DNA/MuDR
Chr1	7281800	7284000	2200	WT FTL vs nrpd1a-3 FTL pollen	CHH	hyper	AT1TE23505	TE	ATREP5	RC/Helitron
Chr1	7393100	7393300	200	WT FTL vs nrpd1a-3 FTL pollen	CHH	hyper	7392513-7393252	Intergenic	-	-
Chr1	7393100	7393300	200	WT FTL vs nrpd1a-3 FTL pollen	CHH	hyper	AT1TE23835	TE	VANDAL14	DNA/MuDR
Chr1	7505400	7505800	400	WT FTL vs nrpd1a-3 FTL pollen	CHH	hyper	AT1TE24165	TE	ATREP10B	RC/Helitron
Chr1	7505400	7505800	400	WT FTL vs nrpd1a-3 FTL pollen	CHH	hyper	7505756-7505757	Intergenic	-	-
Chr1	7505400	7505800	400	WT FTL vs nrpd1a-3 FTL pollen	CHH	hyper	AT1TE24170	TE	ATDNA2T9C	DNA/MuDR
Chr1	7522000	7522200	200	WT FTL vs nrpd1a-3 FTL pollen	CHH	hyper	7521504-7524086	Intergenic	-	-
Chr1	7714800	7715000	200	WT FTL vs nrpd1a-3 FTL pollen	CHH	hyper	AT1TE24850	TE	ATCOPIA78	LTR/Copia
Chr1	7717400	7717600	200	WT FTL vs nrpd1a-3 FTL pollen	CHH	hyper	AT1TE24850	TE	ATCOPIA78	LTR/Copia
Chr1	7722100	7722500	400	WT FTL vs nrpd1a-3 FTL pollen	CHH	hyper	AT1TE24850	TE	ATCOPIA78	LTR/Copia
Chr1	7787600	7787900	300	WT FTL vs nrpd1a-3 FTL pollen	CHH	hyper	AT1TE25035	TE	BRODYAGA2	DNA/MuDR
Chr1	7787600	7787900	300	WT FTL vs nrpd1a-3 FTL pollen	CHH	hyper	7787625-7787626	Intergenic	-	-
Chr1	7787600	7787900	300	WT FTL vs nrpd1a-3 FTL pollen	CHH	hyper	AT1TE25040	TE	ATREP10B	RC/Helitron
Chr1	7811200	7811600	400	WT FTL vs nrpd1a-3 FTL pollen	CHH	hyper	AT1TE25115	TE	ATREP4	RC/Helitron
Chr1	7833500	7834100	600	WT FTL vs nrpd1a-3 FTL pollen	CHH	hyper	AT1TE25210	TE	ATREP7	RC/Helitron
Chr1	7960100	7961300	1200	WT FTL vs nrpd1a-3 FTL pollen	CHH	hyper	7959915-7960124	Intergenic	-	-
Chr1	7960100	7961300	1200	WT FTL vs nrpd1a-3 FTL pollen	CHH	hyper	AT1TE25615	TE	ATDNA2T9B	DNA/MuDR
Chr1	7960100	7961300	1200	WT FTL vs nrpd1a-3 FTL pollen	CHH	hyper	7961263-7961264	Intergenic	-	-
Chr1	7960100	7961300	1200	WT FTL vs nrpd1a-3 FTL pollen	CHH	hyper	AT1TE25620	TE	ATDNA2T9A	DNA/MuDR
Chr1	7975900	7976100	200	WT FTL vs nrpd1a-3 FTL pollen	CHH	hyper	AT1TE25655	TE	ATHPOGON3	DNA/Pogo
Chr1	7985200	7985500	300	WT FTL vs nrpd1a-3 FTL pollen	CHH	hyper	AT1TE25685	TE	SIMPLEHAT2	DNA/HAT
Chr1	7986100	7986300	200	WT FTL vs nrpd1a-3 FTL pollen	CHH	hyper	AT1TE25685	TE	SIMPLEHAT2	DNA/HAT
Chr1	8053400	8053800	400	WT FTL vs nrpd1a-3 FTL pollen	CHH	hyper	8053294-8053890	Intergenic	-	-
Chr1	8114900	8116800	1900	WT FTL vs nrpd1a-3 FTL pollen	CHH	hyper	AT1TE26120	TE	ATREP3	RC/Helitron
Chr1	8169400	8170000	600	WT FTL vs nrpd1a-3 FTL pollen	CHH	hyper	8169267-8169457	Intergenic	-	-
Chr1	8169400	8170000	600	WT FTL vs nrpd1a-3 FTL pollen	CHH	hyper	AT1TE26300	TE	ATREP7	RC/Helitron
Chr1	8169400	8170000	600	WT FTL vs nrpd1a-3 FTL pollen	CHH	hyper	8169558-8169559	Intergenic	-	-
Chr1	8169400	8170000	600	WT FTL vs nrpd1a-3 FTL pollen	CHH	hyper	AT1TE26305	TE	ATREP7	RC/Helitron
Chr1	8189900	8190100	200	WT FTL vs nrpd1a-3 FTL pollen	CHH	hyper	AT1TE26370	TE	ATREP2A	RC/Helitron
Chr1	8235900	8237000	1100	WT FTL vs nrpd1a-3 FTL pollen	CHH	hyper	AT1TE26515	TE	ATREP8	RC/Helitron
Chr1	8237600	8238300	700	WT FTL vs nrpd1a-3 FTL pollen	CHH	hyper	AT1TE26520	TE	ATREP15	RC/Helitron
Chr1	8237600	8238300	700	WT FTL vs nrpd1a-3 FTL pollen	CHH	hyper	8237720-8237721	Intergenic	-	-
Chr1	8237600	8238300	700	WT FTL vs nrpd1a-3 FTL pollen	CHH	hyper	AT1TE26525	TE	HELITRONY3	RC/Helitron
Chr1	8237600	8238300	700	WT FTL vs nrpd1a-3 FTL pollen	CHH	hyper	8237857-8238432	Intergenic	-	-
Chr1	8239200	8239500	300	WT FTL vs nrpd1a-3 FTL pollen	CHH	hyper	AT1TE26535	TE	HELITRONY3	RC/Helitron
Chr1	8276400	8276800	400	WT FTL vs nrpd1a-3 FTL pollen	CHH	hyper	AT1TE26660	TE	HELITRONY3	RC/Helitron
Chr1	8276400	8276800	400	WT FTL vs nrpd1a-3 FTL pollen	CHH	hyper	8276494-8276495	Intergenic	-	-
Chr1	8276400	8276800	400	WT FTL vs nrpd1a-3 FTL pollen	CHH	hyper	AT1TE26665	TE	HELITRONY3	RC/Helitron
Chr1	8289900	8290600	700	WT FTL vs nrpd1a-3 FTL pollen	CHH	hyper	AT1TE26720	TE	ATHATN7	DNA/HAT
Chr1	8289900	8290600	700	WT FTL vs nrpd1a-3 FTL pollen	CHH	hyper	8290484-8290485	Intergenic	-	-
Chr1	8289900	8290600	700	WT FTL vs nrpd1a-3 FTL pollen	CHH	hyper	AT1TE26725	TE	ATREP10A	RC/Helitron
Chr1	8289900	8290600	700	WT FTL vs nrpd1a-3 FTL pollen	CHH	hyper	8290535-8290536	Intergenic	-	-
Chr1	8289900	8290600	700	WT FTL vs nrpd1a-3 FTL pollen	CHH	hyper	AT1TE26730	TE	HELITRONY1E	RC/Helitron
Chr1	8289900	8290600	700	WT FTL vs nrpd1a-3 FTL pollen	CHH	hyper	8290584-8290585	Intergenic	-	-
Chr1	8290900	8291500	600	WT FTL vs nrpd1a-3 FTL pollen	CHH	hyper	AT1TE26735	TE	ATREP3	RC/Helitron
Chr1	8289900	8290600	700	WT FTL vs nrpd1a-3 FTL pollen	CHH	hyper	AT1TE26735	TE	ATREP3	RC/Helitron
Chr1	8456700	8457000	300	WT FTL vs nrpd1a-3 FTL pollen	CHH	hyper	AT1TE27295	TE	VANDAL6	DNA/MuDR
Chr1	8457600	8457900	300	WT FTL vs nrpd1a-3 FTL pollen	CHH	hyper	AT1TE27295	TE	VANDAL6	DNA/MuDR
Chr1	8488400	8490200	1800	WT FTL vs nrpd1a-3 FTL pollen	CHH	hyper	AT1TE27390	TE	HELITRONY1D	RC/Helitron
Chr1	8488400	8490200	1800	WT FTL vs nrpd1a-3 FTL pollen	CHH	hyper	8489149-8489150	Intergenic	-	-
Chr1	8488400	8490200	1800	WT FTL vs nrpd1a-3 FTL pollen	CHH	hyper	AT1TE27395	TE	ATREP3	RC/Helitron
Chr1	8539000	8539800	800	WT FTL vs nrpd1a-3 FTL pollen	CHH	hyper	AT1TE27550	TE	ATREP1	RC/Helitron
Chr1	8577700	8578100	400	WT FTL vs nrpd1a-3 FTL pollen	CHH	hyper	AT1TE27665	TE	ATREP7	RC/Helitron
Chr1	8577700	8578100	400	WT FTL vs nrpd1a-3 FTL pollen	CHH	hyper	AT1TE27670	TE	ATREP7	RC/Helitron
Chr1	8577700	8578100	400	WT FTL vs nrpd1a-3 FTL pollen	CHH	hyper	8578073-8578074	Intergenic	-	-
Chr1	8577700	8578100	400	WT FTL vs nrpd1a-3 FTL pollen	CHH	hyper	AT1TE27675	TE	ATREP10D	RC/Helitron
Chr1	8622800	8623100	300	WT FTL vs nrpd1a-3 FTL pollen	CHH	hyper	AT1TE27810	TE	ATREP11	RC/Helitron
Chr1	8623400	8623700	300	WT FTL vs nrpd1a-3 FTL pollen	CHH	hyper	AT1TE27810	TE	ATREP11	RC/Helitron
Chr1	8622800	8623100	300	WT FTL vs nrpd1a-3 FTL pollen	CHH	hyper	AT1TE27830	TE	ATREP1	RC/Helitron
Chr1	8623400	8623700	300	WT FTL vs nrpd1a-3 FTL pollen	CHH	hyper	AT1TE27830	TE	ATREP1	RC/Helitron
Chr1	8623400	8623700	300	WT FTL vs nrpd1a-3 FTL pollen	CHH	hyper	AT1TE27835	TE	ATREP1	RC/Helitron
Chr1	8723200	8723400	200	WT FTL vs nrpd1a-3 FTL pollen	CHH	hyper	8722746-8723712	Intergenic	-	-
Chr1	8775500	8775900	400	WT FTL vs nrpd1a-3 FTL pollen	CHH	hyper	AT1G24822	Gene	protein_coding	-
Chr1	8870400	8870700	300	WT FTL vs nrpd1a-3 FTL pollen	CHH	hyper	AT1TE28635	TE	ATREP10D	RC/Helitron
Chr1	9005300	9005900	600	WT FTL vs nrpd1a-3 FTL pollen	CHH	hyper	AT1TE29060	TE	VANDAL2	DNA/MuDR
Chr1	9007400	9007600	200	WT FTL vs nrpd1a-3 FTL pollen	CHH	hyper	AT1TE29060	TE	VANDAL2	DNA/MuDR
Chr1	9011600	9012000	400	WT FTL vs nrpd1a-3 FTL pollen	CHH	hyper	AT1TE29060	TE	VANDAL2	DNA/MuDR
Chr1	9018700	9018900	200	WT FTL vs nrpd1a-3 FTL pollen	CHH	hyper	AT1TE29070	TE	ATREP10B	RC/Helitron
Chr1	9062100	9062400	300	WT FTL vs nrpd1a-3 FTL pollen	CHH	hyper	9061472-9062305	Intergenic	-	-
Chr1	9062100	9062400	300	WT FTL vs nrpd1a-3 FTL pollen	CHH	hyper	AT1TE29205	TE	ATREP3	RC/Helitron
Chr1	9126400	9126700	300	WT FTL vs nrpd1a-3 FTL pollen	CHH	hyper	AT1TE29390	TE	HELITRONY3	RC/Helitron
Chr1	9136300	9136700	400	WT FTL vs nrpd1a-3 FTL pollen	CHH	hyper	AT1TE29410	TE	ATREP9	RC/Helitron
Chr1	9136300	9136700	400	WT FTL vs nrpd1a-3 FTL pollen	CHH	hyper	AT1TE29415	TE	ATREP9	RC/Helitron
Chr1	9205000	9205500	500	WT FTL vs nrpd1a-3 FTL pollen	CHH	hyper	AT1TE29665	TE	HELITRONY2	RC/Helitron
Chr1	9205000	9205500	500	WT FTL vs nrpd1a-3 FTL pollen	CHH	hyper	9205113-9205730	Intergenic	-	-
Chr1	9236500	9236700	200	WT FTL vs nrpd1a-3 FTL pollen	CHH	hyper	AT1TE29770	TE	ARNOLDY2	DNA/MuDR
Chr1	9367600	9367800	200	WT FTL vs nrpd1a-3 FTL pollen	CHH	hyper	AT1TE30185	TE	ATREP11A	RC/Helitron
Chr1	9384100	9384900	800	WT FTL vs nrpd1a-3 FTL pollen	CHH	hyper	AT1TE30235	TE	ATREP2	RC/Helitron
Chr1	9384100	9384900	800	WT FTL vs nrpd1a-3 FTL pollen	CHH	hyper	9384155-9384160	Intergenic	-	-
Chr1	9384100	9384900	800	WT FTL vs nrpd1a-3 FTL pollen	CHH	hyper	AT1TE30240	TE	ATREP1	RC/Helitron
Chr1	9418600	9418900	300	WT FTL vs nrpd1a-3 FTL pollen	CHH	hyper	AT1TE30365	TE	ATREP1	RC/Helitron
Chr1	9572200	9572500	300	WT FTL vs nrpd1a-3 FTL pollen	CHH	hyper	9569330-9572801	Intergenic	-	-
Chr1	9678200	9678600	400	WT FTL vs nrpd1a-3 FTL pollen	CHH	hyper	AT1TE31190	TE	VANDAL2	DNA/MuDR
Chr1	9683400	9683700	300	WT FTL vs nrpd1a-3 FTL pollen	CHH	hyper	AT1TE31190	TE	VANDAL2	DNA/MuDR
Chr1	9707700	9708400	700	WT FTL vs nrpd1a-3 FTL pollen	CHH	hyper	9707298-9708924	Intergenic	-	-
Chr1	9754300	9754600	300	WT FTL vs nrpd1a-3 FTL pollen	CHH	hyper	9753952-9756656	Intergenic	-	-
Chr1	9755000	9755800	800	WT FTL vs nrpd1a-3 FTL pollen	CHH	hyper	9753952-9756656	Intergenic	-	-
Chr1	9756400	9756800	400	WT FTL vs nrpd1a-3 FTL pollen	CHH	hyper	9753952-9756656	Intergenic	-	-
Chr1	9756400	9756800	400	WT FTL vs nrpd1a-3 FTL pollen	CHH	hyper	AT1TE31410	TE	ATCOPIA6	LTR/Copia
Chr1	9756400	9756800	400	WT FTL vs nrpd1a-3 FTL pollen	CHH	hyper	AT1G28000	Gene	protein_coding	-
Chr1	9816300	9818300	2000	WT FTL vs nrpd1a-3 FTL pollen	CHH	hyper	AT1TE31590	TE	ATREP3	RC/Helitron
Chr1	9836900	9837300	400	WT FTL vs nrpd1a-3 FTL pollen	CHH	hyper	AT1TE31660	TE	ATREP11	RC/Helitron
Chr1	9862700	9863300	600	WT FTL vs nrpd1a-3 FTL pollen	CHH	hyper	AT1G28230	Gene	protein_coding	-
Chr1	9862700	9863300	600	WT FTL vs nrpd1a-3 FTL pollen	CHH	hyper	AT1TE31750	TE	ATREP13	RC/Helitron
Chr1	9862700	9863300	600	WT FTL vs nrpd1a-3 FTL pollen	CHH	hyper	AT1TE31755	TE	ATREP13	RC/Helitron
Chr1	9865400	9865700	300	WT FTL vs nrpd1a-3 FTL pollen	CHH	hyper	AT1TE31770	TE	ATREP3	RC/Helitron
Chr1	9865400	9865700	300	WT FTL vs nrpd1a-3 FTL pollen	CHH	hyper	9865642-9865643	Intergenic	-	-
Chr1	9865400	9865700	300	WT FTL vs nrpd1a-3 FTL pollen	CHH	hyper	AT1TE31775	TE	ATREP3	RC/Helitron
Chr1	9866600	9867400	800	WT FTL vs nrpd1a-3 FTL pollen	CHH	hyper	AT1TE31775	TE	ATREP3	RC/Helitron
Chr1	9866600	9867400	800	WT FTL vs nrpd1a-3 FTL pollen	CHH	hyper	AT1TE31780	TE	ATREP3	RC/Helitron
Chr1	9918600	9918800	200	WT FTL vs nrpd1a-3 FTL pollen	CHH	hyper	AT1TE31985	TE	ATREP2A	RC/Helitron
Chr1	9919100	9919400	300	WT FTL vs nrpd1a-3 FTL pollen	CHH	hyper	AT1TE31985	TE	ATREP2A	RC/Helitron
Chr1	9919100	9919400	300	WT FTL vs nrpd1a-3 FTL pollen	CHH	hyper	9919330-9920507	Intergenic	-	-
Chr1	10021400	10021900	500	WT FTL vs nrpd1a-3 FTL pollen	CHH	hyper	AT1TE32325	TE	ATREP2	RC/Helitron
Chr1	10155800	10156200	400	WT FTL vs nrpd1a-3 FTL pollen	CHH	hyper	AT1TE32765	TE	VANDAL1N1	DNA/MuDR
Chr1	10159400	10159800	400	WT FTL vs nrpd1a-3 FTL pollen	CHH	hyper	AT1TE32785	TE	ATREP11A	RC/Helitron
Chr1	10239300	10239500	200	WT FTL vs nrpd1a-3 FTL pollen	CHH	hyper	AT1TE33070	TE	HELITRONY1E	RC/Helitron
Chr1	10239300	10239500	200	WT FTL vs nrpd1a-3 FTL pollen	CHH	hyper	10239320-10239321	Intergenic	-	-
Chr1	10239300	10239500	200	WT FTL vs nrpd1a-3 FTL pollen	CHH	hyper	AT1TE33075	TE	ATREP1	RC/Helitron
Chr1	10239900	10240200	300	WT FTL vs nrpd1a-3 FTL pollen	CHH	hyper	AT1TE33075	TE	ATREP1	RC/Helitron
Chr1	10239900	10240200	300	WT FTL vs nrpd1a-3 FTL pollen	CHH	hyper	10240195-10240196	Intergenic	-	-
Chr1	10239900	10240200	300	WT FTL vs nrpd1a-3 FTL pollen	CHH	hyper	AT1TE33080	TE	ATREP1	RC/Helitron
Chr1	10315200	10315800	600	WT FTL vs nrpd1a-3 FTL pollen	CHH	hyper	AT1TE33340	TE	ATHPOGON3	DNA/Pogo
Chr1	10315200	10315800	600	WT FTL vs nrpd1a-3 FTL pollen	CHH	hyper	10315423-10315443	Intergenic	-	-
Chr1	10315200	10315800	600	WT FTL vs nrpd1a-3 FTL pollen	CHH	hyper	AT1TE33345	TE	ATCOPIA54	LTR/Copia
Chr1	10315200	10315800	600	WT FTL vs nrpd1a-3 FTL pollen	CHH	hyper	10315738-10315744	Intergenic	-	-
Chr1	10315200	10315800	600	WT FTL vs nrpd1a-3 FTL pollen	CHH	hyper	AT1TE33350	TE	ATCOPIA65	LTR/Copia
Chr1	10347900	10348400	500	WT FTL vs nrpd1a-3 FTL pollen	CHH	hyper	AT1G29620	Gene	protein_coding	-
Chr1	10347900	10348400	500	WT FTL vs nrpd1a-3 FTL pollen	CHH	hyper	AT1TE33455	TE	VANDAL5A	DNA/MuDR
Chr1	10349100	10349400	300	WT FTL vs nrpd1a-3 FTL pollen	CHH	hyper	10349017-10349201	Intergenic	-	-
Chr1	10349100	10349400	300	WT FTL vs nrpd1a-3 FTL pollen	CHH	hyper	AT1TE33465	TE	VANDAL5	DNA/MuDR
Chr1	10349100	10349400	300	WT FTL vs nrpd1a-3 FTL pollen	CHH	hyper	10349353-10349427	Intergenic	-	-
Chr1	10526400	10526700	300	WT FTL vs nrpd1a-3 FTL pollen	CHH	hyper	AT1TE34015	TE	HELITRONY3	RC/Helitron
Chr1	10527000	10527200	200	WT FTL vs nrpd1a-3 FTL pollen	CHH	hyper	AT1TE34015	TE	HELITRONY3	RC/Helitron
Chr1	10568600	10569200	600	WT FTL vs nrpd1a-3 FTL pollen	CHH	hyper	AT1TE34170	TE	ATREP6	RC/Helitron
Chr1	10579400	10580100	700	WT FTL vs nrpd1a-3 FTL pollen	CHH	hyper	AT1TE34215	TE	ATREP1	RC/Helitron
Chr1	10591400	10591900	500	WT FTL vs nrpd1a-3 FTL pollen	CHH	hyper	AT1TE34255	TE	ATREP2	RC/Helitron
Chr1	10597600	10598300	700	WT FTL vs nrpd1a-3 FTL pollen	CHH	hyper	AT1TE34295	TE	HELITRONY3	RC/Helitron
Chr1	10597600	10598300	700	WT FTL vs nrpd1a-3 FTL pollen	CHH	hyper	AT1TE34300	TE	ATREP13	RC/Helitron
Chr1	10652500	10652900	400	WT FTL vs nrpd1a-3 FTL pollen	CHH	hyper	AT1TE34445	TE	ATREP11	RC/Helitron
Chr1	10776600	10777200	600	WT FTL vs nrpd1a-3 FTL pollen	CHH	hyper	10775402-10778293	Intergenic	-	-
Chr1	10802900	10803300	400	WT FTL vs nrpd1a-3 FTL pollen	CHH	hyper	AT1TE34895	TE	AT9NMU1	DNA/MuDR
Chr1	10852700	10853200	500	WT FTL vs nrpd1a-3 FTL pollen	CHH	hyper	AT1TE35060	TE	ATREP2	RC/Helitron
Chr1	10867200	10867700	500	WT FTL vs nrpd1a-3 FTL pollen	CHH	hyper	AT1TE35100	TE	ATREP10D	RC/Helitron
Chr1	10867200	10867700	500	WT FTL vs nrpd1a-3 FTL pollen	CHH	hyper	AT1TE35105	TE	ATREP13	RC/Helitron
Chr1	10923200	10923400	200	WT FTL vs nrpd1a-3 FTL pollen	CHH	hyper	AT1TE35280	TE	SIMPLEGUY1	DNA/Harbinger
Chr1	10930900	10931500	600	WT FTL vs nrpd1a-3 FTL pollen	CHH	hyper	AT1TE35305	TE	VANDAL8	DNA/MuDR
Chr1	10932000	10932600	600	WT FTL vs nrpd1a-3 FTL pollen	CHH	hyper	10931943-10932104	Intergenic	-	-
Chr1	10932000	10932600	600	WT FTL vs nrpd1a-3 FTL pollen	CHH	hyper	AT1TE35320	TE	TNAT1A	DNA
Chr1	10932000	10932600	600	WT FTL vs nrpd1a-3 FTL pollen	CHH	hyper	10932148-10932149	Intergenic	-	-
Chr1	10932000	10932600	600	WT FTL vs nrpd1a-3 FTL pollen	CHH	hyper	AT1TE35325	TE	TNAT1A	DNA
Chr1	10982200	10982400	200	WT FTL vs nrpd1a-3 FTL pollen	CHH	hyper	AT1TE35460	TE	ATGP1	LTR/Gypsy
Chr1	11006000	11006300	300	WT FTL vs nrpd1a-3 FTL pollen	CHH	hyper	AT1TE35530	TE	ATTIR16T3A	DNA
Chr1	11020400	11021100	700	WT FTL vs nrpd1a-3 FTL pollen	CHH	hyper	AT1TE35600	TE	ATREP10D	RC/Helitron
Chr1	11020400	11021100	700	WT FTL vs nrpd1a-3 FTL pollen	CHH	hyper	11020416-11021031	Intergenic	-	-
Chr1	11020400	11021100	700	WT FTL vs nrpd1a-3 FTL pollen	CHH	hyper	AT1TE35605	TE	HELITRON1	RC/Helitron
Chr1	11027600	11027900	300	WT FTL vs nrpd1a-3 FTL pollen	CHH	hyper	11023824-11027751	Intergenic	-	-
Chr1	11027600	11027900	300	WT FTL vs nrpd1a-3 FTL pollen	CHH	hyper	AT1TE35620	TE	ATHPOGON1	DNA/Pogo
Chr1	11048900	11049500	600	WT FTL vs nrpd1a-3 FTL pollen	CHH	hyper	AT1TE35680	TE	VANDAL2N1	DNA/MuDR
Chr1	11155400	11156200	800	WT FTL vs nrpd1a-3 FTL pollen	CHH	hyper	AT1TE36060	TE	HELITRONY1C	RC/Helitron
Chr1	11174200	11174600	400	WT FTL vs nrpd1a-3 FTL pollen	CHH	hyper	AT1TE36115	TE	ATREP10D	RC/Helitron
Chr1	11174200	11174600	400	WT FTL vs nrpd1a-3 FTL pollen	CHH	hyper	11174201-11174212	Intergenic	-	-
Chr1	11174200	11174600	400	WT FTL vs nrpd1a-3 FTL pollen	CHH	hyper	AT1TE36120	TE	ATREP2A	RC/Helitron
Chr1	11280300	11280800	500	WT FTL vs nrpd1a-3 FTL pollen	CHH	hyper	AT1TE36485	TE	ATREP10D	RC/Helitron
Chr1	11298500	11299000	500	WT FTL vs nrpd1a-3 FTL pollen	CHH	hyper	AT1TE36550	TE	ATREP7	RC/Helitron
Chr1	11351700	11352400	700	WT FTL vs nrpd1a-3 FTL pollen	CHH	hyper	AT1G31710	Gene	protein_coding	-
Chr1	11351700	11352400	700	WT FTL vs nrpd1a-3 FTL pollen	CHH	hyper	AT1TE36715	TE	ATREP10	RC/Helitron
Chr1	11407900	11408700	800	WT FTL vs nrpd1a-3 FTL pollen	CHH	hyper	AT1TE36890	TE	ATREP5	RC/Helitron
Chr1	11409600	11409900	300	WT FTL vs nrpd1a-3 FTL pollen	CHH	hyper	AT1TE36890	TE	ATREP5	RC/Helitron
Chr1	11521900	11522600	700	WT FTL vs nrpd1a-3 FTL pollen	CHH	hyper	AT1TE37275	TE	ATREP11	RC/Helitron
Chr1	11527200	11527400	200	WT FTL vs nrpd1a-3 FTL pollen	CHH	hyper	AT1TE37310	TE	ATREP11	RC/Helitron
Chr1	11620600	11620800	200	WT FTL vs nrpd1a-3 FTL pollen	CHH	hyper	11619156-11623858	Intergenic	-	-
Chr1	11669800	11670200	400	WT FTL vs nrpd1a-3 FTL pollen	CHH	hyper	AT1TE37790	TE	ATREP1	RC/Helitron
Chr1	11699700	11700900	1200	WT FTL vs nrpd1a-3 FTL pollen	CHH	hyper	AT1TE37890	TE	ATREP3	RC/Helitron
Chr1	11701200	11701700	500	WT FTL vs nrpd1a-3 FTL pollen	CHH	hyper	AT1TE37890	TE	ATREP3	RC/Helitron
Chr1	11704100	11704400	300	WT FTL vs nrpd1a-3 FTL pollen	CHH	hyper	AT1TE37905	TE	VANDAL3	DNA/MuDR
Chr1	11704100	11704400	300	WT FTL vs nrpd1a-3 FTL pollen	CHH	hyper	11704294-11704458	Intergenic	-	-
Chr1	11706600	11707000	400	WT FTL vs nrpd1a-3 FTL pollen	CHH	hyper	AT1TE37925	TE	ATREP5	RC/Helitron
Chr1	11710700	11711500	800	WT FTL vs nrpd1a-3 FTL pollen	CHH	hyper	AT1TE37935	TE	ATREP11	RC/Helitron
Chr1	11722100	11722400	300	WT FTL vs nrpd1a-3 FTL pollen	CHH	hyper	AT1TE37975	TE	ATREP4	RC/Helitron
Chr1	11732400	11732700	300	WT FTL vs nrpd1a-3 FTL pollen	CHH	hyper	AT1TE38015	TE	ATREP2	RC/Helitron
Chr1	11734400	11735000	600	WT FTL vs nrpd1a-3 FTL pollen	CHH	hyper	11733160-11734830	Intergenic	-	-
Chr1	11734400	11735000	600	WT FTL vs nrpd1a-3 FTL pollen	CHH	hyper	AT1TE38030	TE	ATREP10D	RC/Helitron
Chr1	11735800	11736100	300	WT FTL vs nrpd1a-3 FTL pollen	CHH	hyper	AT1TE38035	TE	ATREP3	RC/Helitron
Chr1	11736400	11737600	1200	WT FTL vs nrpd1a-3 FTL pollen	CHH	hyper	AT1TE38035	TE	ATREP3	RC/Helitron
Chr1	11803600	11804100	500	WT FTL vs nrpd1a-3 FTL pollen	CHH	hyper	AT1TE38245	TE	ATREP2	RC/Helitron
Chr1	11803600	11804100	500	WT FTL vs nrpd1a-3 FTL pollen	CHH	hyper	11804092-11804093	Intergenic	-	-
Chr1	11803600	11804100	500	WT FTL vs nrpd1a-3 FTL pollen	CHH	hyper	AT1TE38250	TE	HELITRONY3	RC/Helitron
Chr1	11835300	11835600	300	WT FTL vs nrpd1a-3 FTL pollen	CHH	hyper	AT1G32720	Gene	protein_coding	-
Chr1	11836500	11836900	400	WT FTL vs nrpd1a-3 FTL pollen	CHH	hyper	AT1G32720	Gene	protein_coding	-
Chr1	11835300	11835600	300	WT FTL vs nrpd1a-3 FTL pollen	CHH	hyper	AT1TE38350	TE	VANDAL5A	DNA/MuDR
Chr1	11836500	11836900	400	WT FTL vs nrpd1a-3 FTL pollen	CHH	hyper	11836631-11836740	Intergenic	-	-
Chr1	11836500	11836900	400	WT FTL vs nrpd1a-3 FTL pollen	CHH	hyper	AT1TE38360	TE	VANDAL5	DNA/MuDR
Chr1	11836500	11836900	400	WT FTL vs nrpd1a-3 FTL pollen	CHH	hyper	11836893-11840910	Intergenic	-	-
Chr1	11895800	11896100	300	WT FTL vs nrpd1a-3 FTL pollen	CHH	hyper	AT1TE38530	TE	ARNOLD2	DNA/MuDR
Chr1	11901400	11901700	300	WT FTL vs nrpd1a-3 FTL pollen	CHH	hyper	AT1TE38530	TE	ARNOLD2	DNA/MuDR
Chr1	11930600	11930800	200	WT FTL vs nrpd1a-3 FTL pollen	CHH	hyper	11929302-11931203	Intergenic	-	-
Chr1	11980300	11980600	300	WT FTL vs nrpd1a-3 FTL pollen	CHH	hyper	AT1TE38775	TE	ATREP4	RC/Helitron
Chr1	11981600	11982000	400	WT FTL vs nrpd1a-3 FTL pollen	CHH	hyper	AT1TE38775	TE	ATREP4	RC/Helitron
Chr1	11983300	11983500	200	WT FTL vs nrpd1a-3 FTL pollen	CHH	hyper	AT1G33070	Gene	protein_coding	-
Chr1	11983300	11983500	200	WT FTL vs nrpd1a-3 FTL pollen	CHH	hyper	AT1TE38795	TE	ARNOLDY2	DNA/MuDR
Chr1	11987800	11988300	500	WT FTL vs nrpd1a-3 FTL pollen	CHH	hyper	AT1G33080	Gene	protein_coding	-
Chr1	11987800	11988300	500	WT FTL vs nrpd1a-3 FTL pollen	CHH	hyper	AT1TE38820	TE	ATREP13	RC/Helitron
Chr1	12010000	12010200	200	WT FTL vs nrpd1a-3 FTL pollen	CHH	hyper	12009841-12010328	Intergenic	-	-
Chr1	12080300	12080700	400	WT FTL vs nrpd1a-3 FTL pollen	CHH	hyper	AT1TE39145	TE	ATREP5	RC/Helitron
Chr1	12080300	12080700	400	WT FTL vs nrpd1a-3 FTL pollen	CHH	hyper	12080605-12080698	Intergenic	-	-
Chr1	12080300	12080700	400	WT FTL vs nrpd1a-3 FTL pollen	CHH	hyper	AT1TE39150	TE	ATLINE2	LINE/L1
Chr1	12084000	12084300	300	WT FTL vs nrpd1a-3 FTL pollen	CHH	hyper	12083462-12084097	Intergenic	-	-
Chr1	12084000	12084300	300	WT FTL vs nrpd1a-3 FTL pollen	CHH	hyper	AT1TE39160	TE	ATREP8	RC/Helitron
Chr1	12084000	12084300	300	WT FTL vs nrpd1a-3 FTL pollen	CHH	hyper	12084194-12084209	Intergenic	-	-
Chr1	12084000	12084300	300	WT FTL vs nrpd1a-3 FTL pollen	CHH	hyper	AT1TE39165	TE	ATREP8	RC/Helitron
Chr1	12097700	12098000	300	WT FTL vs nrpd1a-3 FTL pollen	CHH	hyper	AT1TE39225	TE	ATREP2	RC/Helitron
Chr1	12183700	12184000	300	WT FTL vs nrpd1a-3 FTL pollen	CHH	hyper	AT1TE39530	TE	ATREP2A	RC/Helitron
Chr1	12183700	12184000	300	WT FTL vs nrpd1a-3 FTL pollen	CHH	hyper	AT1TE39535	TE	ATREP2A	RC/Helitron
Chr1	12240600	12240900	300	WT FTL vs nrpd1a-3 FTL pollen	CHH	hyper	AT1TE39755	TE	ATREP2	RC/Helitron
Chr1	12246800	12247000	200	WT FTL vs nrpd1a-3 FTL pollen	CHH	hyper	AT1TE39785	TE	ATREP10D	RC/Helitron
Chr1	12247300	12247600	300	WT FTL vs nrpd1a-3 FTL pollen	CHH	hyper	AT1TE39785	TE	ATREP10D	RC/Helitron
Chr1	12264500	12264800	300	WT FTL vs nrpd1a-3 FTL pollen	CHH	hyper	AT1TE39840	TE	ATREP11	RC/Helitron
Chr1	12264500	12264800	300	WT FTL vs nrpd1a-3 FTL pollen	CHH	hyper	12264674-12264675	Intergenic	-	-
Chr1	12264500	12264800	300	WT FTL vs nrpd1a-3 FTL pollen	CHH	hyper	AT1TE39845	TE	RathE1_cons	RathE1_cons
Chr1	12264500	12264800	300	WT FTL vs nrpd1a-3 FTL pollen	CHH	hyper	12264732-12265033	Intergenic	-	-
Chr1	12272900	12273200	300	WT FTL vs nrpd1a-3 FTL pollen	CHH	hyper	AT1TE39870	TE	ATREP11	RC/Helitron
Chr1	12272900	12273200	300	WT FTL vs nrpd1a-3 FTL pollen	CHH	hyper	12272977-12272978	Intergenic	-	-
Chr1	12272900	12273200	300	WT FTL vs nrpd1a-3 FTL pollen	CHH	hyper	AT1TE39875	TE	ATREP3	RC/Helitron
Chr1	12328400	12330100	1700	WT FTL vs nrpd1a-3 FTL pollen	CHH	hyper	AT1TE40090	TE	ATREP3	RC/Helitron
Chr1	12337300	12338100	800	WT FTL vs nrpd1a-3 FTL pollen	CHH	hyper	AT1G33950	Gene	protein_coding	-
Chr1	12337300	12338100	800	WT FTL vs nrpd1a-3 FTL pollen	CHH	hyper	AT1TE40120	TE	HELITRONY3	RC/Helitron
Chr1	12364300	12366000	1700	WT FTL vs nrpd1a-3 FTL pollen	CHH	hyper	AT1TE40240	TE	ATREP3	RC/Helitron
Chr1	12401500	12401700	200	WT FTL vs nrpd1a-3 FTL pollen	CHH	hyper	12401036-12402283	Intergenic	-	-
Chr1	12457800	12458100	300	WT FTL vs nrpd1a-3 FTL pollen	CHH	hyper	AT1TE40525	TE	ATREP2A	RC/Helitron
Chr1	12469800	12470200	400	WT FTL vs nrpd1a-3 FTL pollen	CHH	hyper	AT1TE40595	TE	ATREP10D	RC/Helitron
Chr1	12477700	12477900	200	WT FTL vs nrpd1a-3 FTL pollen	CHH	hyper	AT1TE40620	TE	VANDALNX2	DNA/MuDR
Chr1	12500400	12500600	200	WT FTL vs nrpd1a-3 FTL pollen	CHH	hyper	AT1TE40690	TE	ATHPOGON1	DNA/Pogo
Chr1	12562200	12564000	1800	WT FTL vs nrpd1a-3 FTL pollen	CHH	hyper	AT1TE40925	TE	ATREP3	RC/Helitron
Chr1	12614800	12615100	300	WT FTL vs nrpd1a-3 FTL pollen	CHH	hyper	AT1TE41140	TE	TNAT2A	DNA
Chr1	12618700	12619300	600	WT FTL vs nrpd1a-3 FTL pollen	CHH	hyper	AT1TE41170	TE	ATREP1	RC/Helitron
Chr1	12631500	12631800	300	WT FTL vs nrpd1a-3 FTL pollen	CHH	hyper	AT1TE41240	TE	ATREP11A	RC/Helitron
Chr1	12635500	12635900	400	WT FTL vs nrpd1a-3 FTL pollen	CHH	hyper	AT1TE41260	TE	HELITRONY1B	RC/Helitron
Chr1	12636300	12636700	400	WT FTL vs nrpd1a-3 FTL pollen	CHH	hyper	AT1TE41260	TE	HELITRONY1B	RC/Helitron
Chr1	12636300	12636700	400	WT FTL vs nrpd1a-3 FTL pollen	CHH	hyper	12636327-12636328	Intergenic	-	-
Chr1	12636300	12636700	400	WT FTL vs nrpd1a-3 FTL pollen	CHH	hyper	AT1TE41265	TE	HELITRONY1B	RC/Helitron
Chr1	12662700	12662900	200	WT FTL vs nrpd1a-3 FTL pollen	CHH	hyper	AT1G34580	Gene	protein_coding	-
Chr1	12662700	12662900	200	WT FTL vs nrpd1a-3 FTL pollen	CHH	hyper	AT1TE41340	TE	RathE1_cons	RathE1_cons
Chr1	12733500	12733900	400	WT FTL vs nrpd1a-3 FTL pollen	CHH	hyper	12733441-12733501	Intergenic	-	-
Chr1	12733500	12733900	400	WT FTL vs nrpd1a-3 FTL pollen	CHH	hyper	AT1TE41500	TE	LIMPET1	DNA/MuDR
Chr1	12742500	12742700	200	WT FTL vs nrpd1a-3 FTL pollen	CHH	hyper	AT1TE41540	TE	HELITRONY1D	RC/Helitron
Chr1	12742500	12742700	200	WT FTL vs nrpd1a-3 FTL pollen	CHH	hyper	12742665-12742984	Intergenic	-	-
Chr1	12816200	12816500	300	WT FTL vs nrpd1a-3 FTL pollen	CHH	hyper	AT1TE41740	TE	META1	LTR/Copia
Chr1	12816200	12816500	300	WT FTL vs nrpd1a-3 FTL pollen	CHH	hyper	12816250-12818273	Intergenic	-	-
Chr1	12839500	12839900	400	WT FTL vs nrpd1a-3 FTL pollen	CHH	hyper	AT1TE41745	TE	VANDAL5	DNA/MuDR
Chr1	12839500	12839900	400	WT FTL vs nrpd1a-3 FTL pollen	CHH	hyper	12839582-12840228	Intergenic	-	-
Chr1	12846400	12846600	200	WT FTL vs nrpd1a-3 FTL pollen	CHH	hyper	AT1TE41815	TE	HELITRONY3	RC/Helitron
Chr1	12854800	12855200	400	WT FTL vs nrpd1a-3 FTL pollen	CHH	hyper	AT1TE41835	TE	ATHATN7	DNA/HAT
Chr1	12854800	12855200	400	WT FTL vs nrpd1a-3 FTL pollen	CHH	hyper	12854914-12854915	Intergenic	-	-
Chr1	12854800	12855200	400	WT FTL vs nrpd1a-3 FTL pollen	CHH	hyper	AT1TE41840	TE	HELITRONY1A	RC/Helitron
Chr1	12854800	12855200	400	WT FTL vs nrpd1a-3 FTL pollen	CHH	hyper	12854952-12854953	Intergenic	-	-
Chr1	12854800	12855200	400	WT FTL vs nrpd1a-3 FTL pollen	CHH	hyper	AT1TE41845	TE	ATREP3	RC/Helitron
Chr1	12854800	12855200	400	WT FTL vs nrpd1a-3 FTL pollen	CHH	hyper	12855065-12855066	Intergenic	-	-
Chr1	12854800	12855200	400	WT FTL vs nrpd1a-3 FTL pollen	CHH	hyper	AT1TE41850	TE	ATREP3	RC/Helitron
Chr1	12855700	12855900	200	WT FTL vs nrpd1a-3 FTL pollen	CHH	hyper	AT1TE41850	TE	ATREP3	RC/Helitron
Chr1	12866000	12866600	600	WT FTL vs nrpd1a-3 FTL pollen	CHH	hyper	AT1G35150	Gene	protein_coding	-
Chr1	12866000	12866600	600	WT FTL vs nrpd1a-3 FTL pollen	CHH	hyper	AT1TE41870	TE	HELITRONY1E	RC/Helitron
Chr1	12866000	12866600	600	WT FTL vs nrpd1a-3 FTL pollen	CHH	hyper	12866248-12866249	Intergenic	-	-
Chr1	12866000	12866600	600	WT FTL vs nrpd1a-3 FTL pollen	CHH	hyper	AT1TE41875	TE	ATDNA2T9C	DNA/MuDR
Chr1	12873700	12874000	300	WT FTL vs nrpd1a-3 FTL pollen	CHH	hyper	AT1TE41905	TE	ATREP3	RC/Helitron
Chr1	12876400	12876800	400	WT FTL vs nrpd1a-3 FTL pollen	CHH	hyper	AT1TE41905	TE	ATREP3	RC/Helitron
Chr1	12906200	12906500	300	WT FTL vs nrpd1a-3 FTL pollen	CHH	hyper	AT1TE42070	TE	ATDNAI27T9A	DNA/MuDR
Chr1	12906200	12906500	300	WT FTL vs nrpd1a-3 FTL pollen	CHH	hyper	12906289-12906537	Intergenic	-	-
Chr1	12985900	12986100	200	WT FTL vs nrpd1a-3 FTL pollen	CHH	hyper	AT1TE42345	TE	ATREP10D	RC/Helitron
Chr1	12993200	12993600	400	WT FTL vs nrpd1a-3 FTL pollen	CHH	hyper	AT1TE42370	TE	ATREP2A	RC/Helitron
Chr1	13016000	13017600	1600	WT FTL vs nrpd1a-3 FTL pollen	CHH	hyper	AT1TE42430	TE	ATREP3	RC/Helitron
Chr1	13057500	13057700	200	WT FTL vs nrpd1a-3 FTL pollen	CHH	hyper	AT1TE42630	TE	HELITRONY3	RC/Helitron
Chr1	13058800	13060700	1900	WT FTL vs nrpd1a-3 FTL pollen	CHH	hyper	AT1TE42635	TE	ATREP3	RC/Helitron
Chr1	13065000	13065300	300	WT FTL vs nrpd1a-3 FTL pollen	CHH	hyper	AT1TE42660	TE	ATREP11	RC/Helitron
Chr1	13085500	13085700	200	WT FTL vs nrpd1a-3 FTL pollen	CHH	hyper	AT1G35520	Gene	protein_coding	-
Chr1	13085500	13085700	200	WT FTL vs nrpd1a-3 FTL pollen	CHH	hyper	AT1TE42735	TE	ATCOPIA68	LTR/Copia
Chr1	13088000	13088400	400	WT FTL vs nrpd1a-3 FTL pollen	CHH	hyper	AT1TE42750	TE	SIMPLEHAT2	DNA/HAT
Chr1	13088000	13088400	400	WT FTL vs nrpd1a-3 FTL pollen	CHH	hyper	13088087-13088090	Intergenic	-	-
Chr1	13088000	13088400	400	WT FTL vs nrpd1a-3 FTL pollen	CHH	hyper	AT1TE42755	TE	HELITRONY3	RC/Helitron
Chr1	13166400	13166600	200	WT FTL vs nrpd1a-3 FTL pollen	CHH	hyper	AT1TE42975	TE	HELITRONY3	RC/Helitron
Chr1	13171000	13171400	400	WT FTL vs nrpd1a-3 FTL pollen	CHH	hyper	13167303-13171301	Intergenic	-	-
Chr1	13171000	13171400	400	WT FTL vs nrpd1a-3 FTL pollen	CHH	hyper	AT1TE42985	TE	ATREP3	RC/Helitron
Chr1	13171000	13171400	400	WT FTL vs nrpd1a-3 FTL pollen	CHH	hyper	13171359-13171360	Intergenic	-	-
Chr1	13171000	13171400	400	WT FTL vs nrpd1a-3 FTL pollen	CHH	hyper	AT1TE42990	TE	ATREP3	RC/Helitron
Chr1	13171000	13171400	400	WT FTL vs nrpd1a-3 FTL pollen	CHH	hyper	13171380-13171381	Intergenic	-	-
Chr1	13171000	13171400	400	WT FTL vs nrpd1a-3 FTL pollen	CHH	hyper	AT1TE42995	TE	ATDNA2T9C	DNA/MuDR
Chr1	13213900	13214200	300	WT FTL vs nrpd1a-3 FTL pollen	CHH	hyper	AT1TE43150	TE	HELITRONY1C	RC/Helitron
Chr1	13213900	13214200	300	WT FTL vs nrpd1a-3 FTL pollen	CHH	hyper	AT1TE43155	TE	Unassigned	Unassigned
Chr1	13213900	13214200	300	WT FTL vs nrpd1a-3 FTL pollen	CHH	hyper	AT1TE43160	TE	ATREP10B	RC/Helitron
Chr1	13230600	13230900	300	WT FTL vs nrpd1a-3 FTL pollen	CHH	hyper	13229796-13230842	Intergenic	-	-
Chr1	13230600	13230900	300	WT FTL vs nrpd1a-3 FTL pollen	CHH	hyper	AT1TE43220	TE	META1	LTR/Copia
Chr1	13237800	13238000	200	WT FTL vs nrpd1a-3 FTL pollen	CHH	hyper	13237795-13238146	Intergenic	-	-
Chr1	13241800	13242000	200	WT FTL vs nrpd1a-3 FTL pollen	CHH	hyper	13241322-13245080	Intergenic	-	-
Chr1	13256900	13257100	200	WT FTL vs nrpd1a-3 FTL pollen	CHH	hyper	AT1TE43325	TE	ATLINE1A	LINE/L1
Chr1	13259400	13259900	500	WT FTL vs nrpd1a-3 FTL pollen	CHH	hyper	13259196-13260166	Intergenic	-	-
Chr1	13260400	13260600	200	WT FTL vs nrpd1a-3 FTL pollen	CHH	hyper	AT1TE43340	TE	ATREP10D	RC/Helitron
Chr1	13261300	13261900	600	WT FTL vs nrpd1a-3 FTL pollen	CHH	hyper	AT1TE43350	TE	ATREP3	RC/Helitron
Chr1	13313700	13313900	200	WT FTL vs nrpd1a-3 FTL pollen	CHH	hyper	AT1TE43530	TE	ATREP2	RC/Helitron
Chr1	13346000	13346200	200	WT FTL vs nrpd1a-3 FTL pollen	CHH	hyper	AT1TE43635	TE	HELITRONY1D	RC/Helitron
Chr1	13356200	13356500	300	WT FTL vs nrpd1a-3 FTL pollen	CHH	hyper	AT1TE43690	TE	ATREP13	RC/Helitron
Chr1	13371500	13372400	900	WT FTL vs nrpd1a-3 FTL pollen	CHH	hyper	AT1TE43740	TE	HELITRON1	RC/Helitron
Chr1	13397800	13398000	200	WT FTL vs nrpd1a-3 FTL pollen	CHH	hyper	AT1TE43805	TE	ATHILA4	LTR/Gypsy
Chr1	13401500	13401700	200	WT FTL vs nrpd1a-3 FTL pollen	CHH	hyper	AT1TE43810	TE	ATHILA4A	LTR/Gypsy
Chr1	13401500	13401700	200	WT FTL vs nrpd1a-3 FTL pollen	CHH	hyper	13401576-13401577	Intergenic	-	-
Chr1	13401500	13401700	200	WT FTL vs nrpd1a-3 FTL pollen	CHH	hyper	AT1TE43815	TE	ATHILA4B_LTR	LTR/Gypsy
Chr1	13401500	13401700	200	WT FTL vs nrpd1a-3 FTL pollen	CHH	hyper	13401675-13401676	Intergenic	-	-
Chr1	13401500	13401700	200	WT FTL vs nrpd1a-3 FTL pollen	CHH	hyper	AT1TE43820	TE	ATHILA4	LTR/Gypsy
Chr1	13408000	13408200	200	WT FTL vs nrpd1a-3 FTL pollen	CHH	hyper	AT1TE43845	TE	ATREP10B	RC/Helitron
Chr1	13409000	13409300	300	WT FTL vs nrpd1a-3 FTL pollen	CHH	hyper	AT1TE43845	TE	ATREP10B	RC/Helitron
Chr1	13495600	13496000	400	WT FTL vs nrpd1a-3 FTL pollen	CHH	hyper	AT1TE44155	TE	ATREP2	RC/Helitron
Chr1	13507400	13508000	600	WT FTL vs nrpd1a-3 FTL pollen	CHH	hyper	AT1TE44225	TE	ATHILA4B_LTR	LTR/Gypsy
Chr1	13507400	13508000	600	WT FTL vs nrpd1a-3 FTL pollen	CHH	hyper	13507779-13507780	Intergenic	-	-
Chr1	13507400	13508000	600	WT FTL vs nrpd1a-3 FTL pollen	CHH	hyper	AT1TE44230	TE	ATGP1	LTR/Gypsy
Chr1	13567100	13568100	1000	WT FTL vs nrpd1a-3 FTL pollen	CHH	hyper	AT1TE44395	TE	ARNOLDY2	DNA/MuDR
Chr1	13624200	13624500	300	WT FTL vs nrpd1a-3 FTL pollen	CHH	hyper	AT1TE44625	TE	ATREP13	RC/Helitron
Chr1	13639400	13639600	200	WT FTL vs nrpd1a-3 FTL pollen	CHH	hyper	13638897-13640508	Intergenic	-	-
Chr1	13666100	13666800	700	WT FTL vs nrpd1a-3 FTL pollen	CHH	hyper	AT1TE44720	TE	ATGP1	LTR/Gypsy
Chr1	13667300	13667600	300	WT FTL vs nrpd1a-3 FTL pollen	CHH	hyper	AT1TE44720	TE	ATGP1	LTR/Gypsy
Chr1	13667300	13667600	300	WT FTL vs nrpd1a-3 FTL pollen	CHH	hyper	13667557-13667559	Intergenic	-	-
Chr1	13667300	13667600	300	WT FTL vs nrpd1a-3 FTL pollen	CHH	hyper	AT1TE44725	TE	ATREP4	RC/Helitron
Chr1	13704100	13704400	300	WT FTL vs nrpd1a-3 FTL pollen	CHH	hyper	13703572-13704117	Intergenic	-	-
Chr1	13704100	13704400	300	WT FTL vs nrpd1a-3 FTL pollen	CHH	hyper	AT1TE44875	TE	ATDNAI26T9	DNA/MuDR
Chr1	13780000	13780700	700	WT FTL vs nrpd1a-3 FTL pollen	CHH	hyper	AT1TE45145	TE	ATLANTYS2	LTR/Gypsy
Chr1	13780000	13780700	700	WT FTL vs nrpd1a-3 FTL pollen	CHH	hyper	AT1TE45150	TE	ATHILA4B_LTR	LTR/Gypsy
Chr1	13808300	13808500	200	WT FTL vs nrpd1a-3 FTL pollen	CHH	hyper	AT1TE45240	TE	HELITRONY1E	RC/Helitron
Chr1	13811000	13811300	300	WT FTL vs nrpd1a-3 FTL pollen	CHH	hyper	AT1TE45265	TE	ATREP2	RC/Helitron
Chr1	13824600	13824800	200	WT FTL vs nrpd1a-3 FTL pollen	CHH	hyper	13823889-13825090	Intergenic	-	-
Chr1	13829900	13830100	200	WT FTL vs nrpd1a-3 FTL pollen	CHH	hyper	AT1TE45355	TE	ATGP1	LTR/Gypsy
Chr1	13831600	13831800	200	WT FTL vs nrpd1a-3 FTL pollen	CHH	hyper	AT1TE45355	TE	ATGP1	LTR/Gypsy
Chr1	13882200	13882600	400	WT FTL vs nrpd1a-3 FTL pollen	CHH	hyper	AT1TE45545	TE	ATREP7	RC/Helitron
Chr1	13883800	13884500	700	WT FTL vs nrpd1a-3 FTL pollen	CHH	hyper	AT1TE45560	TE	ATGP1	LTR/Gypsy
Chr1	13889700	13890000	300	WT FTL vs nrpd1a-3 FTL pollen	CHH	hyper	AT1TE45560	TE	ATGP1	LTR/Gypsy
Chr1	13890600	13890900	300	WT FTL vs nrpd1a-3 FTL pollen	CHH	hyper	AT1TE45560	TE	ATGP1	LTR/Gypsy
Chr1	13904800	13906400	1600	WT FTL vs nrpd1a-3 FTL pollen	CHH	hyper	AT1TE45630	TE	ARNOLDY1	DNA/MuDR
Chr1	13904800	13906400	1600	WT FTL vs nrpd1a-3 FTL pollen	CHH	hyper	13905141-13905142	Intergenic	-	-
Chr1	13904800	13906400	1600	WT FTL vs nrpd1a-3 FTL pollen	CHH	hyper	AT1TE45635	TE	ARNOLDY1	DNA/MuDR
Chr1	13979500	13979800	300	WT FTL vs nrpd1a-3 FTL pollen	CHH	hyper	13979451-13979609	Intergenic	-	-
Chr1	13979500	13979800	300	WT FTL vs nrpd1a-3 FTL pollen	CHH	hyper	AT1TE45890	TE	ATREP4	RC/Helitron
Chr1	13979500	13979800	300	WT FTL vs nrpd1a-3 FTL pollen	CHH	hyper	13979640-13979641	Intergenic	-	-
Chr1	13979500	13979800	300	WT FTL vs nrpd1a-3 FTL pollen	CHH	hyper	AT1TE45895	TE	HELITRONY1E	RC/Helitron
Chr1	13981100	13981500	400	WT FTL vs nrpd1a-3 FTL pollen	CHH	hyper	AT1TE45895	TE	HELITRONY1E	RC/Helitron
Chr1	14009900	14010100	200	WT FTL vs nrpd1a-3 FTL pollen	CHH	hyper	AT1G36950	Gene	protein_coding	-
Chr1	14009900	14010100	200	WT FTL vs nrpd1a-3 FTL pollen	CHH	hyper	AT1TE46025	TE	ARNOLDY2	DNA/MuDR
Chr1	14011600	14012300	700	WT FTL vs nrpd1a-3 FTL pollen	CHH	hyper	AT1TE46030	TE	ATREP11	RC/Helitron
Chr1	14012600	14014100	1500	WT FTL vs nrpd1a-3 FTL pollen	CHH	hyper	AT1TE46030	TE	ATREP11	RC/Helitron
Chr1	14091600	14091800	200	WT FTL vs nrpd1a-3 FTL pollen	CHH	hyper	AT1TE46265	TE	ATHILA6B	LTR/Gypsy
Chr1	14099400	14099700	300	WT FTL vs nrpd1a-3 FTL pollen	CHH	hyper	AT1TE46305	TE	ATHILA0_I	LTR/Gypsy
Chr1	14167400	14167600	200	WT FTL vs nrpd1a-3 FTL pollen	CHH	hyper	AT1TE46535	TE	ATREP10D	RC/Helitron
Chr1	14167400	14167600	200	WT FTL vs nrpd1a-3 FTL pollen	CHH	hyper	14167481-14167482	Intergenic	-	-
Chr1	14167400	14167600	200	WT FTL vs nrpd1a-3 FTL pollen	CHH	hyper	AT1TE46540	TE	HELITRONY1D	RC/Helitron
Chr1	14178100	14178400	300	WT FTL vs nrpd1a-3 FTL pollen	CHH	hyper	AT1TE46575	TE	ATHILA2	LTR/Gypsy
Chr1	14207800	14208200	400	WT FTL vs nrpd1a-3 FTL pollen	CHH	hyper	AT1TE46640	TE	ATHILA4	LTR/Gypsy
Chr1	14227100	14227500	400	WT FTL vs nrpd1a-3 FTL pollen	CHH	hyper	AT1TE46685	TE	ATHILA2	LTR/Gypsy
Chr1	14277300	14277500	200	WT FTL vs nrpd1a-3 FTL pollen	CHH	hyper	AT1TE46825	TE	VANDAL3	DNA/MuDR
Chr1	14280300	14280700	400	WT FTL vs nrpd1a-3 FTL pollen	CHH	hyper	AT1TE46830	TE	HELITRON4	RC/Helitron
Chr1	14280300	14280700	400	WT FTL vs nrpd1a-3 FTL pollen	CHH	hyper	AT1TE46835	TE	ATHILA0_I	LTR/Gypsy
Chr1	14298600	14299500	900	WT FTL vs nrpd1a-3 FTL pollen	CHH	hyper	AT1TE46940	TE	ATHATN7	DNA/HAT
Chr1	14298600	14299500	900	WT FTL vs nrpd1a-3 FTL pollen	CHH	hyper	14298666-14298667	Intergenic	-	-
Chr1	14298600	14299500	900	WT FTL vs nrpd1a-3 FTL pollen	CHH	hyper	AT1TE46945	TE	ATREP10A	RC/Helitron
Chr1	14298600	14299500	900	WT FTL vs nrpd1a-3 FTL pollen	CHH	hyper	14298785-14298786	Intergenic	-	-
Chr1	14298600	14299500	900	WT FTL vs nrpd1a-3 FTL pollen	CHH	hyper	AT1TE46950	TE	ATREP3	RC/Helitron
Chr1	14308900	14309500	600	WT FTL vs nrpd1a-3 FTL pollen	CHH	hyper	AT1TE47005	TE	ATREP3	RC/Helitron
Chr1	14308900	14309500	600	WT FTL vs nrpd1a-3 FTL pollen	CHH	hyper	14309469-14309470	Intergenic	-	-
Chr1	14308900	14309500	600	WT FTL vs nrpd1a-3 FTL pollen	CHH	hyper	AT1TE47010	TE	ARNOLDY1	DNA/MuDR
Chr1	14436900	14437400	500	WT FTL vs nrpd1a-3 FTL pollen	CHH	hyper	AT1TE47540	TE	ATHILA4C	LTR/Gypsy
Chr1	14436900	14437400	500	WT FTL vs nrpd1a-3 FTL pollen	CHH	hyper	AT1TE47550	TE	ATHILA2	LTR/Gypsy
Chr1	14467600	14467800	200	WT FTL vs nrpd1a-3 FTL pollen	CHH	hyper	AT1TE47645	TE	ATHILA4A	LTR/Gypsy
Chr1	14471800	14472100	300	WT FTL vs nrpd1a-3 FTL pollen	CHH	hyper	AT1TE47655	TE	ATHILA4	LTR/Gypsy
Chr1	14602600	14602900	300	WT FTL vs nrpd1a-3 FTL pollen	CHH	hyper	AT1TE48045	TE	ATLANTYS1	LTR/Gypsy
Chr1	14602600	14602900	300	WT FTL vs nrpd1a-3 FTL pollen	CHH	hyper	14602815-14603199	Intergenic	-	-
Chr1	14609400	14610300	900	WT FTL vs nrpd1a-3 FTL pollen	CHH	hyper	14608644-14656723	Intergenic	-	-
Chr1	14657900	14658500	600	WT FTL vs nrpd1a-3 FTL pollen	CHH	hyper	14657163-14661763	Intergenic	-	-
Chr1	14670100	14670400	300	WT FTL vs nrpd1a-3 FTL pollen	CHH	hyper	14669652-14673837	Intergenic	-	-
Chr1	14671000	14671300	300	WT FTL vs nrpd1a-3 FTL pollen	CHH	hyper	14669652-14673837	Intergenic	-	-
Chr1	14677000	14677400	400	WT FTL vs nrpd1a-3 FTL pollen	CHH	hyper	14674639-14714187	Intergenic	-	-
Chr1	14678700	14679300	600	WT FTL vs nrpd1a-3 FTL pollen	CHH	hyper	14674639-14714187	Intergenic	-	-
Chr1	14680800	14681100	300	WT FTL vs nrpd1a-3 FTL pollen	CHH	hyper	14674639-14714187	Intergenic	-	-
Chr1	14681900	14682100	200	WT FTL vs nrpd1a-3 FTL pollen	CHH	hyper	14674639-14714187	Intergenic	-	-
Chr1	14682400	14682600	200	WT FTL vs nrpd1a-3 FTL pollen	CHH	hyper	14674639-14714187	Intergenic	-	-
Chr1	14685100	14685500	400	WT FTL vs nrpd1a-3 FTL pollen	CHH	hyper	14674639-14714187	Intergenic	-	-
Chr1	14701900	14702100	200	WT FTL vs nrpd1a-3 FTL pollen	CHH	hyper	14674639-14714187	Intergenic	-	-
Chr1	14706700	14707000	300	WT FTL vs nrpd1a-3 FTL pollen	CHH	hyper	14674639-14714187	Intergenic	-	-
Chr1	14718300	14718500	200	WT FTL vs nrpd1a-3 FTL pollen	CHH	hyper	14717861-14746646	Intergenic	-	-
Chr1	14720000	14720500	500	WT FTL vs nrpd1a-3 FTL pollen	CHH	hyper	14717861-14746646	Intergenic	-	-
Chr1	14722100	14722600	500	WT FTL vs nrpd1a-3 FTL pollen	CHH	hyper	14717861-14746646	Intergenic	-	-
Chr1	14725000	14725400	400	WT FTL vs nrpd1a-3 FTL pollen	CHH	hyper	14717861-14746646	Intergenic	-	-
Chr1	14726000	14726300	300	WT FTL vs nrpd1a-3 FTL pollen	CHH	hyper	14717861-14746646	Intergenic	-	-
Chr1	14731300	14732400	1100	WT FTL vs nrpd1a-3 FTL pollen	CHH	hyper	14717861-14746646	Intergenic	-	-
Chr1	14735600	14736000	400	WT FTL vs nrpd1a-3 FTL pollen	CHH	hyper	14717861-14746646	Intergenic	-	-
Chr1	14737600	14738300	700	WT FTL vs nrpd1a-3 FTL pollen	CHH	hyper	14717861-14746646	Intergenic	-	-
Chr1	14738800	14739000	200	WT FTL vs nrpd1a-3 FTL pollen	CHH	hyper	14717861-14746646	Intergenic	-	-
Chr1	14739600	14740100	500	WT FTL vs nrpd1a-3 FTL pollen	CHH	hyper	14717861-14746646	Intergenic	-	-
Chr1	14740900	14741700	800	WT FTL vs nrpd1a-3 FTL pollen	CHH	hyper	14717861-14746646	Intergenic	-	-
Chr1	14743600	14744200	600	WT FTL vs nrpd1a-3 FTL pollen	CHH	hyper	14717861-14746646	Intergenic	-	-
Chr1	14744800	14745200	400	WT FTL vs nrpd1a-3 FTL pollen	CHH	hyper	14717861-14746646	Intergenic	-	-
Chr1	14885900	14886400	500	WT FTL vs nrpd1a-3 FTL pollen	CHH	hyper	14885131-14891977	Intergenic	-	-
Chr1	14888400	14888800	400	WT FTL vs nrpd1a-3 FTL pollen	CHH	hyper	14885131-14891977	Intergenic	-	-
Chr1	14891200	14891400	200	WT FTL vs nrpd1a-3 FTL pollen	CHH	hyper	14885131-14891977	Intergenic	-	-
Chr1	14928200	14928700	500	WT FTL vs nrpd1a-3 FTL pollen	CHH	hyper	14926963-14998919	Intergenic	-	-
Chr1	14939900	14940300	400	WT FTL vs nrpd1a-3 FTL pollen	CHH	hyper	14926963-14998919	Intergenic	-	-
Chr1	14942900	14943900	1000	WT FTL vs nrpd1a-3 FTL pollen	CHH	hyper	14926963-14998919	Intergenic	-	-
Chr1	14944400	14944800	400	WT FTL vs nrpd1a-3 FTL pollen	CHH	hyper	14926963-14998919	Intergenic	-	-
Chr1	14953400	14954500	1100	WT FTL vs nrpd1a-3 FTL pollen	CHH	hyper	14926963-14998919	Intergenic	-	-
Chr1	14954900	14955500	600	WT FTL vs nrpd1a-3 FTL pollen	CHH	hyper	14926963-14998919	Intergenic	-	-
Chr1	14959800	14960000	200	WT FTL vs nrpd1a-3 FTL pollen	CHH	hyper	14926963-14998919	Intergenic	-	-
Chr1	14984100	14984500	400	WT FTL vs nrpd1a-3 FTL pollen	CHH	hyper	14926963-14998919	Intergenic	-	-
Chr1	14995700	14996000	300	WT FTL vs nrpd1a-3 FTL pollen	CHH	hyper	14926963-14998919	Intergenic	-	-
Chr1	15009700	15010300	600	WT FTL vs nrpd1a-3 FTL pollen	CHH	hyper	15009586-15038155	Intergenic	-	-
Chr1	15012800	15013300	500	WT FTL vs nrpd1a-3 FTL pollen	CHH	hyper	15009586-15038155	Intergenic	-	-
Chr1	15015100	15015400	300	WT FTL vs nrpd1a-3 FTL pollen	CHH	hyper	15009586-15038155	Intergenic	-	-
Chr1	15016200	15016500	300	WT FTL vs nrpd1a-3 FTL pollen	CHH	hyper	15009586-15038155	Intergenic	-	-
Chr1	15019600	15020000	400	WT FTL vs nrpd1a-3 FTL pollen	CHH	hyper	15009586-15038155	Intergenic	-	-
Chr1	15025900	15026900	1000	WT FTL vs nrpd1a-3 FTL pollen	CHH	hyper	15009586-15038155	Intergenic	-	-
Chr1	15029100	15029300	200	WT FTL vs nrpd1a-3 FTL pollen	CHH	hyper	15009586-15038155	Intergenic	-	-
Chr1	15033600	15033800	200	WT FTL vs nrpd1a-3 FTL pollen	CHH	hyper	15009586-15038155	Intergenic	-	-
Chr1	15036500	15036900	400	WT FTL vs nrpd1a-3 FTL pollen	CHH	hyper	15009586-15038155	Intergenic	-	-
Chr1	15046200	15046500	300	WT FTL vs nrpd1a-3 FTL pollen	CHH	hyper	AT1TE49260	TE	ATHILA6B	LTR/Gypsy
Chr1	15081700	15081900	200	WT FTL vs nrpd1a-3 FTL pollen	CHH	hyper	15081194-15081952	Intergenic	-	-
Chr1	15091300	15091500	200	WT FTL vs nrpd1a-3 FTL pollen	CHH	hyper	AT1TE49375	TE	ATREP18	DNA
Chr1	15104700	15104900	200	WT FTL vs nrpd1a-3 FTL pollen	CHH	hyper	AT1TE49450	TE	ATREP18	DNA
Chr1	15117200	15117400	200	WT FTL vs nrpd1a-3 FTL pollen	CHH	hyper	AT1TE49525	TE	ATREP18	DNA
Chr1	15117200	15117400	200	WT FTL vs nrpd1a-3 FTL pollen	CHH	hyper	15117309-15117310	Intergenic	-	-
Chr1	15117200	15117400	200	WT FTL vs nrpd1a-3 FTL pollen	CHH	hyper	AT1TE49530	TE	ATREP18	DNA
Chr1	15126300	15126500	200	WT FTL vs nrpd1a-3 FTL pollen	CHH	hyper	AT1TE49570	TE	ATREP18	DNA
Chr1	15126900	15127200	300	WT FTL vs nrpd1a-3 FTL pollen	CHH	hyper	AT1TE49570	TE	ATREP18	DNA
Chr1	15126900	15127200	300	WT FTL vs nrpd1a-3 FTL pollen	CHH	hyper	15127167-15127168	Intergenic	-	-
Chr1	15126900	15127200	300	WT FTL vs nrpd1a-3 FTL pollen	CHH	hyper	AT1TE49580	TE	ATREP18	DNA
Chr1	15131000	15131400	400	WT FTL vs nrpd1a-3 FTL pollen	CHH	hyper	AT1TE49605	TE	ATREP18	DNA
Chr1	15131000	15131400	400	WT FTL vs nrpd1a-3 FTL pollen	CHH	hyper	AT1TE49610	TE	ATREP18	DNA
Chr1	15131000	15131400	400	WT FTL vs nrpd1a-3 FTL pollen	CHH	hyper	AT1TE49615	TE	ATREP18	DNA
Chr1	15134900	15135100	200	WT FTL vs nrpd1a-3 FTL pollen	CHH	hyper	AT1TE49645	TE	ATREP18	DNA
Chr1	15134900	15135100	200	WT FTL vs nrpd1a-3 FTL pollen	CHH	hyper	15135014-15135168	Intergenic	-	-
Chr1	15145100	15145300	200	WT FTL vs nrpd1a-3 FTL pollen	CHH	hyper	AT1TE49705	TE	ATREP18	DNA
Chr1	15145100	15145300	200	WT FTL vs nrpd1a-3 FTL pollen	CHH	hyper	15145210-15145221	Intergenic	-	-
Chr1	15145100	15145300	200	WT FTL vs nrpd1a-3 FTL pollen	CHH	hyper	AT1TE49710	TE	ATREP18	DNA
Chr1	15190300	15190600	300	WT FTL vs nrpd1a-3 FTL pollen	CHH	hyper	AT1TE49850	TE	ATHILA2	LTR/Gypsy
Chr1	15193400	15193700	300	WT FTL vs nrpd1a-3 FTL pollen	CHH	hyper	15193167-15193570	Intergenic	-	-
Chr1	15193400	15193700	300	WT FTL vs nrpd1a-3 FTL pollen	CHH	hyper	AT1TE49860	TE	ATREP18	DNA
Chr1	15196500	15196800	300	WT FTL vs nrpd1a-3 FTL pollen	CHH	hyper	AT1TE49870	TE	ATREP18	DNA
Chr1	15198300	15198500	200	WT FTL vs nrpd1a-3 FTL pollen	CHH	hyper	AT1TE49885	TE	ATREP18	DNA
Chr1	15204000	15204300	300	WT FTL vs nrpd1a-3 FTL pollen	CHH	hyper	AT1TE49920	TE	ATREP18	DNA
Chr1	15206700	15207000	300	WT FTL vs nrpd1a-3 FTL pollen	CHH	hyper	AT1TE49945	TE	ATREP18	DNA
Chr1	15207400	15207600	200	WT FTL vs nrpd1a-3 FTL pollen	CHH	hyper	AT1TE49945	TE	ATREP18	DNA
Chr1	15318600	15318900	300	WT FTL vs nrpd1a-3 FTL pollen	CHH	hyper	AT1TE50435	TE	ATREP18	DNA
Chr1	15318600	15318900	300	WT FTL vs nrpd1a-3 FTL pollen	CHH	hyper	AT1TE50440	TE	ATREP18	DNA
Chr1	15318600	15318900	300	WT FTL vs nrpd1a-3 FTL pollen	CHH	hyper	AT1TE50445	TE	ATREP18	DNA
Chr1	15347600	15348200	600	WT FTL vs nrpd1a-3 FTL pollen	CHH	hyper	AT1TE50615	TE	ATREP18	DNA
Chr1	15347600	15348200	600	WT FTL vs nrpd1a-3 FTL pollen	CHH	hyper	AT1TE50620	TE	ATREP18	DNA
Chr1	15350200	15350500	300	WT FTL vs nrpd1a-3 FTL pollen	CHH	hyper	AT1TE50635	TE	ATREP18	DNA
Chr1	15360200	15360600	400	WT FTL vs nrpd1a-3 FTL pollen	CHH	hyper	AT1TE50685	TE	ATREP18	DNA
Chr1	15470200	15470400	200	WT FTL vs nrpd1a-3 FTL pollen	CHH	hyper	AT1TE51040	TE	ATHILA6A	LTR/Gypsy
Chr1	15473900	15474300	400	WT FTL vs nrpd1a-3 FTL pollen	CHH	hyper	AT1TE51040	TE	ATHILA6A	LTR/Gypsy
Chr1	15536800	15537000	200	WT FTL vs nrpd1a-3 FTL pollen	CHH	hyper	AT1TE51155	TE	ATHILA2	LTR/Gypsy
Chr1	15635300	15635500	200	WT FTL vs nrpd1a-3 FTL pollen	CHH	hyper	AT1TE51465	TE	HELITRONY3	RC/Helitron
Chr1	15693600	15693800	200	WT FTL vs nrpd1a-3 FTL pollen	CHH	hyper	AT1TE51690	TE	ATHILA4A	LTR/Gypsy
Chr1	15717400	15717800	400	WT FTL vs nrpd1a-3 FTL pollen	CHH	hyper	AT1TE51745	TE	ATHILA4A	LTR/Gypsy
Chr1	15735900	15736600	700	WT FTL vs nrpd1a-3 FTL pollen	CHH	hyper	AT1TE51820	TE	ATENSPM3	DNA/En-Spm
Chr1	15735900	15736600	700	WT FTL vs nrpd1a-3 FTL pollen	CHH	hyper	AT1TE51825	TE	ATHILA4A	LTR/Gypsy
Chr1	15750900	15751200	300	WT FTL vs nrpd1a-3 FTL pollen	CHH	hyper	AT1TE51850	TE	ATHILA4A	LTR/Gypsy
Chr1	15754600	15755000	400	WT FTL vs nrpd1a-3 FTL pollen	CHH	hyper	AT1TE51850	TE	ATHILA4A	LTR/Gypsy
Chr1	15764500	15764800	300	WT FTL vs nrpd1a-3 FTL pollen	CHH	hyper	AT1TE51910	TE	ATENSPM4	DNA/En-Spm
Chr1	15764500	15764800	300	WT FTL vs nrpd1a-3 FTL pollen	CHH	hyper	AT1TE51920	TE	ATDNAI27T9C	DNA/MuDR
Chr1	15800400	15800800	400	WT FTL vs nrpd1a-3 FTL pollen	CHH	hyper	AT1TE52025	TE	ATGP1	LTR/Gypsy
Chr1	15809200	15809600	400	WT FTL vs nrpd1a-3 FTL pollen	CHH	hyper	AT1TE52040	TE	ATGP1	LTR/Gypsy
Chr1	15827500	15827700	200	WT FTL vs nrpd1a-3 FTL pollen	CHH	hyper	AT1TE52105	TE	ATHILA2	LTR/Gypsy
Chr1	15837900	15838100	200	WT FTL vs nrpd1a-3 FTL pollen	CHH	hyper	AT1TE52105	TE	ATHILA2	LTR/Gypsy
Chr1	15841600	15842300	700	WT FTL vs nrpd1a-3 FTL pollen	CHH	hyper	AT1TE52105	TE	ATHILA2	LTR/Gypsy
Chr1	15827500	15827700	200	WT FTL vs nrpd1a-3 FTL pollen	CHH	hyper	AT1TE52125	TE	ATHILA2	LTR/Gypsy
Chr1	15837900	15838100	200	WT FTL vs nrpd1a-3 FTL pollen	CHH	hyper	AT1TE52125	TE	ATHILA2	LTR/Gypsy
Chr1	15851800	15852100	300	WT FTL vs nrpd1a-3 FTL pollen	CHH	hyper	AT1TE52160	TE	ATHILA4A	LTR/Gypsy
Chr1	15870500	15871100	600	WT FTL vs nrpd1a-3 FTL pollen	CHH	hyper	AT1TE52200	TE	VANDAL4	DNA/MuDR
Chr1	15870500	15871100	600	WT FTL vs nrpd1a-3 FTL pollen	CHH	hyper	AT1TE52205	TE	ATENSPM1	DNA/En-Spm
Chr1	15890700	15890900	200	WT FTL vs nrpd1a-3 FTL pollen	CHH	hyper	AT1TE52310	TE	TAG3N1	DNA/HAT
Chr1	15890700	15890900	200	WT FTL vs nrpd1a-3 FTL pollen	CHH	hyper	AT1TE52320	TE	ATMU10	DNA/MuDR
Chr1	15939400	15939700	300	WT FTL vs nrpd1a-3 FTL pollen	CHH	hyper	AT1TE52535	TE	ATREP3	RC/Helitron
Chr1	15940000	15941100	1100	WT FTL vs nrpd1a-3 FTL pollen	CHH	hyper	AT1TE52535	TE	ATREP3	RC/Helitron
Chr1	15943300	15943600	300	WT FTL vs nrpd1a-3 FTL pollen	CHH	hyper	15942102-15944779	Intergenic	-	-
Chr1	15948600	15948800	200	WT FTL vs nrpd1a-3 FTL pollen	CHH	hyper	AT1TE52570	TE	ATREP3	RC/Helitron
Chr1	15960700	15960900	200	WT FTL vs nrpd1a-3 FTL pollen	CHH	hyper	AT1TE52605	TE	HELITRONY1A	RC/Helitron
Chr1	16012700	16012900	200	WT FTL vs nrpd1a-3 FTL pollen	CHH	hyper	AT1TE52795	TE	ATGP1	LTR/Gypsy
Chr1	16045600	16045800	200	WT FTL vs nrpd1a-3 FTL pollen	CHH	hyper	AT1TE52865	TE	ATHILA4	LTR/Gypsy
Chr1	16113700	16114000	300	WT FTL vs nrpd1a-3 FTL pollen	CHH	hyper	AT1TE53065	TE	ATHILA4A	LTR/Gypsy
Chr1	16116900	16117100	200	WT FTL vs nrpd1a-3 FTL pollen	CHH	hyper	AT1TE53085	TE	BRODYAGA1	DNA/MuDR
Chr1	16158200	16158500	300	WT FTL vs nrpd1a-3 FTL pollen	CHH	hyper	AT1TE53245	TE	ATREP11	RC/Helitron
Chr1	16158200	16158500	300	WT FTL vs nrpd1a-3 FTL pollen	CHH	hyper	16158304-16158305	Intergenic	-	-
Chr1	16158200	16158500	300	WT FTL vs nrpd1a-3 FTL pollen	CHH	hyper	AT1TE53250	TE	ATREP4	RC/Helitron
Chr1	16161300	16161500	200	WT FTL vs nrpd1a-3 FTL pollen	CHH	hyper	AT1TE53250	TE	ATREP4	RC/Helitron
Chr1	16161300	16161500	200	WT FTL vs nrpd1a-3 FTL pollen	CHH	hyper	16161451-16161452	Intergenic	-	-
Chr1	16161300	16161500	200	WT FTL vs nrpd1a-3 FTL pollen	CHH	hyper	AT1TE53255	TE	ATREP4	RC/Helitron
Chr1	16236900	16237300	400	WT FTL vs nrpd1a-3 FTL pollen	CHH	hyper	AT1TE53465	TE	ATREP15	RC/Helitron
Chr1	16258800	16259000	200	WT FTL vs nrpd1a-3 FTL pollen	CHH	hyper	AT1TE53540	TE	HELITRONY3	RC/Helitron
Chr1	16259400	16260100	700	WT FTL vs nrpd1a-3 FTL pollen	CHH	hyper	AT1TE53540	TE	HELITRONY3	RC/Helitron
Chr1	16259400	16260100	700	WT FTL vs nrpd1a-3 FTL pollen	CHH	hyper	16259815-16259819	Intergenic	-	-
Chr1	16259400	16260100	700	WT FTL vs nrpd1a-3 FTL pollen	CHH	hyper	AT1TE53545	TE	ATREP5	RC/Helitron
Chr1	16261700	16262000	300	WT FTL vs nrpd1a-3 FTL pollen	CHH	hyper	AT1TE53560	TE	ATREP5	RC/Helitron
Chr1	16287400	16287700	300	WT FTL vs nrpd1a-3 FTL pollen	CHH	hyper	AT1TE53635	TE	VANDAL8	DNA/MuDR
Chr1	16325500	16327200	1700	WT FTL vs nrpd1a-3 FTL pollen	CHH	hyper	AT1TE53750	TE	ATREP3	RC/Helitron
Chr1	16341300	16341500	200	WT FTL vs nrpd1a-3 FTL pollen	CHH	hyper	AT1TE53790	TE	ATREP10D	RC/Helitron
Chr1	16360900	16362300	1400	WT FTL vs nrpd1a-3 FTL pollen	CHH	hyper	AT1TE53915	TE	ATGP1	LTR/Gypsy
Chr1	16360900	16362300	1400	WT FTL vs nrpd1a-3 FTL pollen	CHH	hyper	16361175-16361176	Intergenic	-	-
Chr1	16360900	16362300	1400	WT FTL vs nrpd1a-3 FTL pollen	CHH	hyper	AT1TE53920	TE	ARNOLDY1	DNA/MuDR
Chr1	16360900	16362300	1400	WT FTL vs nrpd1a-3 FTL pollen	CHH	hyper	16361214-16361221	Intergenic	-	-
Chr1	16360900	16362300	1400	WT FTL vs nrpd1a-3 FTL pollen	CHH	hyper	AT1TE53925	TE	ARNOLDY2	DNA/MuDR
Chr1	16380100	16380300	200	WT FTL vs nrpd1a-3 FTL pollen	CHH	hyper	AT1TE53990	TE	ATGP1	LTR/Gypsy
Chr1	16380100	16380300	200	WT FTL vs nrpd1a-3 FTL pollen	CHH	hyper	16380110-16380111	Intergenic	-	-
Chr1	16380100	16380300	200	WT FTL vs nrpd1a-3 FTL pollen	CHH	hyper	AT1TE53995	TE	ATGP1	LTR/Gypsy
Chr1	16381000	16381200	200	WT FTL vs nrpd1a-3 FTL pollen	CHH	hyper	AT1TE53995	TE	ATGP1	LTR/Gypsy
Chr1	16386500	16386900	400	WT FTL vs nrpd1a-3 FTL pollen	CHH	hyper	AT1TE53995	TE	ATGP1	LTR/Gypsy
Chr1	16387400	16387600	200	WT FTL vs nrpd1a-3 FTL pollen	CHH	hyper	AT1TE53995	TE	ATGP1	LTR/Gypsy
Chr1	16396500	16396700	200	WT FTL vs nrpd1a-3 FTL pollen	CHH	hyper	AT1TE54005	TE	ATDNA12T3A	DNA
Chr1	16396500	16396700	200	WT FTL vs nrpd1a-3 FTL pollen	CHH	hyper	AT1TE54015	TE	ATHILA4A	LTR/Gypsy
Chr1	16400500	16401000	500	WT FTL vs nrpd1a-3 FTL pollen	CHH	hyper	AT1TE54020	TE	ATREP2	RC/Helitron
Chr1	16453800	16454300	500	WT FTL vs nrpd1a-3 FTL pollen	CHH	hyper	AT1G43665	Gene	protein_coding	-
Chr1	16453800	16454300	500	WT FTL vs nrpd1a-3 FTL pollen	CHH	hyper	AT1TE54250	TE	ATREP15	RC/Helitron
Chr1	16454600	16454900	300	WT FTL vs nrpd1a-3 FTL pollen	CHH	hyper	AT1TE54250	TE	ATREP15	RC/Helitron
Chr1	16455200	16455400	200	WT FTL vs nrpd1a-3 FTL pollen	CHH	hyper	AT1TE54250	TE	ATREP15	RC/Helitron
Chr1	16455200	16455400	200	WT FTL vs nrpd1a-3 FTL pollen	CHH	hyper	16455250-16455251	Intergenic	-	-
Chr1	16455200	16455400	200	WT FTL vs nrpd1a-3 FTL pollen	CHH	hyper	AT1TE54255	TE	ATDNAI27T9A	DNA/MuDR
Chr1	16457500	16457800	300	WT FTL vs nrpd1a-3 FTL pollen	CHH	hyper	AT1TE54270	TE	ATDNAI27T9A	DNA/MuDR
Chr1	16457500	16457800	300	WT FTL vs nrpd1a-3 FTL pollen	CHH	hyper	16457618-16457619	Intergenic	-	-
Chr1	16457500	16457800	300	WT FTL vs nrpd1a-3 FTL pollen	CHH	hyper	AT1TE54275	TE	ATDNAI27T9B	DNA/MuDR
Chr1	16457500	16457800	300	WT FTL vs nrpd1a-3 FTL pollen	CHH	hyper	16457784-16458560	Intergenic	-	-
Chr1	16459900	16460200	300	WT FTL vs nrpd1a-3 FTL pollen	CHH	hyper	16459076-16459957	Intergenic	-	-
Chr1	16459900	16460200	300	WT FTL vs nrpd1a-3 FTL pollen	CHH	hyper	AT1TE54290	TE	VANDAL5A	DNA/MuDR
Chr1	16459900	16460200	300	WT FTL vs nrpd1a-3 FTL pollen	CHH	hyper	16460135-16460215	Intergenic	-	-
Chr1	16477100	16477300	200	WT FTL vs nrpd1a-3 FTL pollen	CHH	hyper	AT1TE54360	TE	HELITRONY1A	RC/Helitron
Chr1	16477100	16477300	200	WT FTL vs nrpd1a-3 FTL pollen	CHH	hyper	16477163-16477164	Intergenic	-	-
Chr1	16477100	16477300	200	WT FTL vs nrpd1a-3 FTL pollen	CHH	hyper	AT1TE54365	TE	ATHPOGO	DNA/Pogo
Chr1	16477800	16478100	300	WT FTL vs nrpd1a-3 FTL pollen	CHH	hyper	AT1TE54370	TE	ATREP13	RC/Helitron
Chr1	16477800	16478100	300	WT FTL vs nrpd1a-3 FTL pollen	CHH	hyper	16478045-16478046	Intergenic	-	-
Chr1	16477800	16478100	300	WT FTL vs nrpd1a-3 FTL pollen	CHH	hyper	AT1TE54375	TE	ATREP3	RC/Helitron
Chr1	16592000	16592200	200	WT FTL vs nrpd1a-3 FTL pollen	CHH	hyper	AT1TE54670	TE	ATREP5	RC/Helitron
Chr1	16592500	16592900	400	WT FTL vs nrpd1a-3 FTL pollen	CHH	hyper	AT1TE54670	TE	ATREP5	RC/Helitron
Chr1	16592500	16592900	400	WT FTL vs nrpd1a-3 FTL pollen	CHH	hyper	16592562-16592563	Intergenic	-	-
Chr1	16592500	16592900	400	WT FTL vs nrpd1a-3 FTL pollen	CHH	hyper	AT1TE54675	TE	ATREP5	RC/Helitron
Chr1	16596500	16596700	200	WT FTL vs nrpd1a-3 FTL pollen	CHH	hyper	AT1TE54710	TE	ARNOLDY1	DNA/MuDR
Chr1	16597100	16597600	500	WT FTL vs nrpd1a-3 FTL pollen	CHH	hyper	AT1TE54710	TE	ARNOLDY1	DNA/MuDR
Chr1	16597900	16598200	300	WT FTL vs nrpd1a-3 FTL pollen	CHH	hyper	AT1TE54710	TE	ARNOLDY1	DNA/MuDR
Chr1	16597900	16598200	300	WT FTL vs nrpd1a-3 FTL pollen	CHH	hyper	16598192-16598193	Intergenic	-	-
Chr1	16597900	16598200	300	WT FTL vs nrpd1a-3 FTL pollen	CHH	hyper	AT1TE54715	TE	VANDAL9	DNA/MuDR
Chr1	16650800	16651200	400	WT FTL vs nrpd1a-3 FTL pollen	CHH	hyper	16650725-16650891	Intergenic	-	-
Chr1	16650800	16651200	400	WT FTL vs nrpd1a-3 FTL pollen	CHH	hyper	AT1TE54885	TE	BRODYAGA1	DNA/MuDR
Chr1	16694600	16695000	400	WT FTL vs nrpd1a-3 FTL pollen	CHH	hyper	AT1TE55070	TE	ATCOPIA41	LTR/Copia
Chr1	16699200	16699500	300	WT FTL vs nrpd1a-3 FTL pollen	CHH	hyper	AT1TE55095	TE	ATREP4	RC/Helitron
Chr1	16699200	16699500	300	WT FTL vs nrpd1a-3 FTL pollen	CHH	hyper	16699412-16699413	Intergenic	-	-
Chr1	16699200	16699500	300	WT FTL vs nrpd1a-3 FTL pollen	CHH	hyper	AT1TE55100	TE	ATREP4	RC/Helitron
Chr1	16712400	16712800	400	WT FTL vs nrpd1a-3 FTL pollen	CHH	hyper	AT1TE55200	TE	ATREP7	RC/Helitron
Chr1	16722300	16722500	200	WT FTL vs nrpd1a-3 FTL pollen	CHH	hyper	AT1TE55255	TE	ARNOLDY2	DNA/MuDR
Chr1	16745700	16746000	300	WT FTL vs nrpd1a-3 FTL pollen	CHH	hyper	AT1TE55320	TE	ATENSPM6	DNA/En-Spm
Chr1	16757900	16758100	200	WT FTL vs nrpd1a-3 FTL pollen	CHH	hyper	16757193-16758110	Intergenic	-	-
Chr1	16803100	16803700	600	WT FTL vs nrpd1a-3 FTL pollen	CHH	hyper	AT1TE55575	TE	ATREP5	RC/Helitron
Chr1	16806400	16807000	600	WT FTL vs nrpd1a-3 FTL pollen	CHH	hyper	AT1TE55590	TE	ATREP3	RC/Helitron
Chr1	16807300	16807900	600	WT FTL vs nrpd1a-3 FTL pollen	CHH	hyper	AT1TE55590	TE	ATREP3	RC/Helitron
Chr1	16815400	16816000	600	WT FTL vs nrpd1a-3 FTL pollen	CHH	hyper	16814733-16815507	Intergenic	-	-
Chr1	16815400	16816000	600	WT FTL vs nrpd1a-3 FTL pollen	CHH	hyper	AT1TE55620	TE	HELITRONY1A	RC/Helitron
Chr1	16815400	16816000	600	WT FTL vs nrpd1a-3 FTL pollen	CHH	hyper	16815678-16818869	Intergenic	-	-
Chr1	16822300	16822500	200	WT FTL vs nrpd1a-3 FTL pollen	CHH	hyper	AT1TE55640	TE	ATREP10A	RC/Helitron
Chr1	16822300	16822500	200	WT FTL vs nrpd1a-3 FTL pollen	CHH	hyper	16822305-16822306	Intergenic	-	-
Chr1	16822300	16822500	200	WT FTL vs nrpd1a-3 FTL pollen	CHH	hyper	AT1TE55645	TE	ATREP10D	RC/Helitron
Chr1	16824700	16826200	1500	WT FTL vs nrpd1a-3 FTL pollen	CHH	hyper	AT1TE55670	TE	ATREP3	RC/Helitron
Chr1	16858800	16859000	200	WT FTL vs nrpd1a-3 FTL pollen	CHH	hyper	AT1TE55805	TE	ATREP2A	RC/Helitron
Chr1	16870600	16870800	200	WT FTL vs nrpd1a-3 FTL pollen	CHH	hyper	16868961-16871696	Intergenic	-	-
Chr1	16889300	16889600	300	WT FTL vs nrpd1a-3 FTL pollen	CHH	hyper	AT1TE55925	TE	ATREP11	RC/Helitron
Chr1	16903800	16905800	2000	WT FTL vs nrpd1a-3 FTL pollen	CHH	hyper	AT1TE55985	TE	ATREP3	RC/Helitron
Chr1	16926000	16926200	200	WT FTL vs nrpd1a-3 FTL pollen	CHH	hyper	AT1TE56040	TE	ARNOLDY2	DNA/MuDR
Chr1	16930000	16930200	200	WT FTL vs nrpd1a-3 FTL pollen	CHH	hyper	AT1TE56055	TE	ATHPOGON1	DNA/Pogo
Chr1	16962500	16962700	200	WT FTL vs nrpd1a-3 FTL pollen	CHH	hyper	AT1TE56155	TE	ATREP4	RC/Helitron
Chr1	16966100	16966900	800	WT FTL vs nrpd1a-3 FTL pollen	CHH	hyper	AT1TE56170	TE	ATREP5	RC/Helitron
Chr1	16967400	16968100	700	WT FTL vs nrpd1a-3 FTL pollen	CHH	hyper	AT1TE56170	TE	ATREP5	RC/Helitron
Chr1	16988100	16988800	700	WT FTL vs nrpd1a-3 FTL pollen	CHH	hyper	AT1TE56255	TE	ATREP5	RC/Helitron
Chr1	16989100	16989700	600	WT FTL vs nrpd1a-3 FTL pollen	CHH	hyper	AT1TE56255	TE	ATREP5	RC/Helitron
Chr1	16988100	16988800	700	WT FTL vs nrpd1a-3 FTL pollen	CHH	hyper	AT1TE56260	TE	ATREP5	RC/Helitron
Chr1	16989100	16989700	600	WT FTL vs nrpd1a-3 FTL pollen	CHH	hyper	AT1TE56260	TE	ATREP5	RC/Helitron
Chr1	16997800	16998400	600	WT FTL vs nrpd1a-3 FTL pollen	CHH	hyper	AT1TE56300	TE	ATREP3	RC/Helitron
Chr1	16998700	16999100	400	WT FTL vs nrpd1a-3 FTL pollen	CHH	hyper	AT1TE56300	TE	ATREP3	RC/Helitron
Chr1	17036200	17036400	200	WT FTL vs nrpd1a-3 FTL pollen	CHH	hyper	AT1TE56420	TE	VANDAL1	DNA/MuDR
Chr1	17039900	17040400	500	WT FTL vs nrpd1a-3 FTL pollen	CHH	hyper	AT1TE56420	TE	VANDAL1	DNA/MuDR
Chr1	17036200	17036400	200	WT FTL vs nrpd1a-3 FTL pollen	CHH	hyper	AT1TE56425	TE	VANDAL1	DNA/MuDR
Chr1	17039900	17040400	500	WT FTL vs nrpd1a-3 FTL pollen	CHH	hyper	AT1TE56425	TE	VANDAL1	DNA/MuDR
Chr1	17107500	17107700	200	WT FTL vs nrpd1a-3 FTL pollen	CHH	hyper	AT1TE56620	TE	ATREP15	RC/Helitron
Chr1	17134100	17134300	200	WT FTL vs nrpd1a-3 FTL pollen	CHH	hyper	AT1TE56730	TE	ARNOLDY1	DNA/MuDR
Chr1	17289200	17289500	300	WT FTL vs nrpd1a-3 FTL pollen	CHH	hyper	17286573-17290069	Intergenic	-	-
Chr1	17332600	17333300	700	WT FTL vs nrpd1a-3 FTL pollen	CHH	hyper	AT1G47280	Gene	protein_coding	-
Chr1	17332600	17333300	700	WT FTL vs nrpd1a-3 FTL pollen	CHH	hyper	AT1TE57440	TE	ATREP11	RC/Helitron
Chr1	17377500	17377900	400	WT FTL vs nrpd1a-3 FTL pollen	CHH	hyper	AT1TE57560	TE	ATREP15	RC/Helitron
Chr1	17405000	17405200	200	WT FTL vs nrpd1a-3 FTL pollen	CHH	hyper	AT1TE57635	TE	ATREP10A	RC/Helitron
Chr1	17406000	17406200	200	WT FTL vs nrpd1a-3 FTL pollen	CHH	hyper	AT1TE57635	TE	ATREP10A	RC/Helitron
Chr1	17405000	17405200	200	WT FTL vs nrpd1a-3 FTL pollen	CHH	hyper	AT1TE57640	TE	ATREP10A	RC/Helitron
Chr1	17406000	17406200	200	WT FTL vs nrpd1a-3 FTL pollen	CHH	hyper	AT1TE57640	TE	ATREP10A	RC/Helitron
Chr1	17448500	17448700	200	WT FTL vs nrpd1a-3 FTL pollen	CHH	hyper	AT1TE57820	TE	ARNOLDY2	DNA/MuDR
Chr1	17449100	17449900	800	WT FTL vs nrpd1a-3 FTL pollen	CHH	hyper	AT1TE57820	TE	ARNOLDY2	DNA/MuDR
Chr1	17449100	17449900	800	WT FTL vs nrpd1a-3 FTL pollen	CHH	hyper	17449699-17449700	Intergenic	-	-
Chr1	17449100	17449900	800	WT FTL vs nrpd1a-3 FTL pollen	CHH	hyper	AT1TE57825	TE	ARNOLDY2	DNA/MuDR
Chr1	17449100	17449900	800	WT FTL vs nrpd1a-3 FTL pollen	CHH	hyper	17449888-17449889	Intergenic	-	-
Chr1	17449100	17449900	800	WT FTL vs nrpd1a-3 FTL pollen	CHH	hyper	AT1TE57830	TE	ARNOLDY2	DNA/MuDR
Chr1	17490200	17490500	300	WT FTL vs nrpd1a-3 FTL pollen	CHH	hyper	17489152-17491732	Intergenic	-	-
Chr1	17502200	17502800	600	WT FTL vs nrpd1a-3 FTL pollen	CHH	hyper	17500030-17502210	Intergenic	-	-
Chr1	17502200	17502800	600	WT FTL vs nrpd1a-3 FTL pollen	CHH	hyper	AT1TE57995	TE	ATREP2	RC/Helitron
Chr1	17502200	17502800	600	WT FTL vs nrpd1a-3 FTL pollen	CHH	hyper	17502231-17502232	Intergenic	-	-
Chr1	17502200	17502800	600	WT FTL vs nrpd1a-3 FTL pollen	CHH	hyper	AT1TE58000	TE	ATREP2	RC/Helitron
Chr1	17524900	17525300	400	WT FTL vs nrpd1a-3 FTL pollen	CHH	hyper	AT1TE58075	TE	ATCOPIA38A	LTR/Copia
Chr1	17524900	17525300	400	WT FTL vs nrpd1a-3 FTL pollen	CHH	hyper	17525126-17525127	Intergenic	-	-
Chr1	17524900	17525300	400	WT FTL vs nrpd1a-3 FTL pollen	CHH	hyper	AT1TE58080	TE	ATCOPIA15	LTR/Copia
Chr1	17524900	17525300	400	WT FTL vs nrpd1a-3 FTL pollen	CHH	hyper	17525254-17525365	Intergenic	-	-
Chr1	17534200	17534400	200	WT FTL vs nrpd1a-3 FTL pollen	CHH	hyper	AT1G47660	Gene	protein_coding	-
Chr1	17552100	17553000	900	WT FTL vs nrpd1a-3 FTL pollen	CHH	hyper	AT1TE58195	TE	ATREP3	RC/Helitron
Chr1	17552100	17553000	900	WT FTL vs nrpd1a-3 FTL pollen	CHH	hyper	AT1TE58205	TE	ATHATN7	DNA/HAT
Chr1	17556200	17556400	200	WT FTL vs nrpd1a-3 FTL pollen	CHH	hyper	AT1TE58255	TE	ATHPOGON1	DNA/Pogo
Chr1	17563600	17563800	200	WT FTL vs nrpd1a-3 FTL pollen	CHH	hyper	AT1TE58290	TE	ATREP10C	RC/Helitron
Chr1	17605500	17606000	500	WT FTL vs nrpd1a-3 FTL pollen	CHH	hyper	17604559-17605501	Intergenic	-	-
Chr1	17605500	17606000	500	WT FTL vs nrpd1a-3 FTL pollen	CHH	hyper	AT1TE58430	TE	ATREP2A	RC/Helitron
Chr1	17632400	17633000	600	WT FTL vs nrpd1a-3 FTL pollen	CHH	hyper	AT1TE58525	TE	ATREP2A	RC/Helitron
Chr1	17685600	17686600	1000	WT FTL vs nrpd1a-3 FTL pollen	CHH	hyper	AT1TE58725	TE	ATREP6	RC/Helitron
Chr1	17709500	17709900	400	WT FTL vs nrpd1a-3 FTL pollen	CHH	hyper	AT1TE58820	TE	HELITRONY3	RC/Helitron
Chr1	17710500	17710900	400	WT FTL vs nrpd1a-3 FTL pollen	CHH	hyper	AT1TE58820	TE	HELITRONY3	RC/Helitron
Chr1	17710500	17710900	400	WT FTL vs nrpd1a-3 FTL pollen	CHH	hyper	17710775-17711491	Intergenic	-	-
Chr1	17714100	17714500	400	WT FTL vs nrpd1a-3 FTL pollen	CHH	hyper	AT1TE58825	TE	ATGP1	LTR/Gypsy
Chr1	17900100	17900500	400	WT FTL vs nrpd1a-3 FTL pollen	CHH	hyper	AT1TE59415	TE	ATREP3	RC/Helitron
Chr1	17901000	17901200	200	WT FTL vs nrpd1a-3 FTL pollen	CHH	hyper	AT1TE59415	TE	ATREP3	RC/Helitron
Chr1	18013200	18013700	500	WT FTL vs nrpd1a-3 FTL pollen	CHH	hyper	AT1TE59755	TE	ATCOPIA78	LTR/Copia
Chr1	18017800	18018000	200	WT FTL vs nrpd1a-3 FTL pollen	CHH	hyper	AT1TE59755	TE	ATCOPIA78	LTR/Copia
Chr1	18019600	18019900	300	WT FTL vs nrpd1a-3 FTL pollen	CHH	hyper	18018751-18019680	Intergenic	-	-
Chr1	18019600	18019900	300	WT FTL vs nrpd1a-3 FTL pollen	CHH	hyper	AT1TE59765	TE	RP1_AT	DNA
Chr1	18164700	18165000	300	WT FTL vs nrpd1a-3 FTL pollen	CHH	hyper	18164532-18164776	Intergenic	-	-
Chr1	18164700	18165000	300	WT FTL vs nrpd1a-3 FTL pollen	CHH	hyper	AT1TE60195	TE	VANDAL20	DNA/MuDR
Chr1	18164700	18165000	300	WT FTL vs nrpd1a-3 FTL pollen	CHH	hyper	18164944-18165827	Intergenic	-	-
Chr1	18301100	18302000	900	WT FTL vs nrpd1a-3 FTL pollen	CHH	hyper	AT1TE60640	TE	ARNOLDY2	DNA/MuDR
Chr1	18301100	18302000	900	WT FTL vs nrpd1a-3 FTL pollen	CHH	hyper	AT1TE60645	TE	ATREP1	RC/Helitron
Chr1	18301100	18302000	900	WT FTL vs nrpd1a-3 FTL pollen	CHH	hyper	AT1TE60650	TE	ARNOLDY2	DNA/MuDR
Chr1	18320600	18321200	600	WT FTL vs nrpd1a-3 FTL pollen	CHH	hyper	18320106-18320603	Intergenic	-	-
Chr1	18320600	18321200	600	WT FTL vs nrpd1a-3 FTL pollen	CHH	hyper	AT1TE60720	TE	ATREP7	RC/Helitron
Chr1	18320600	18321200	600	WT FTL vs nrpd1a-3 FTL pollen	CHH	hyper	18320669-18320670	Intergenic	-	-
Chr1	18320600	18321200	600	WT FTL vs nrpd1a-3 FTL pollen	CHH	hyper	AT1TE60725	TE	ATREP19	DNA
Chr1	18320600	18321200	600	WT FTL vs nrpd1a-3 FTL pollen	CHH	hyper	18321177-18321295	Intergenic	-	-
Chr1	18420700	18421000	300	WT FTL vs nrpd1a-3 FTL pollen	CHH	hyper	AT1TE61055	TE	ATHPOGON2	DNA/Pogo
Chr1	18437700	18437900	200	WT FTL vs nrpd1a-3 FTL pollen	CHH	hyper	AT1TE61110	TE	BRODYAGA1	DNA/MuDR
Chr1	18551600	18552100	500	WT FTL vs nrpd1a-3 FTL pollen	CHH	hyper	AT1G50060	Gene	protein_coding	-
Chr1	18551600	18552100	500	WT FTL vs nrpd1a-3 FTL pollen	CHH	hyper	AT1TE61465	TE	ATHPOGON1	DNA/Pogo
Chr1	18600200	18600400	200	WT FTL vs nrpd1a-3 FTL pollen	CHH	hyper	AT1TE61640	TE	ARNOLDY1	DNA/MuDR
Chr1	18626800	18627300	500	WT FTL vs nrpd1a-3 FTL pollen	CHH	hyper	AT1TE61730	TE	ATREP3	RC/Helitron
Chr1	18626800	18627300	500	WT FTL vs nrpd1a-3 FTL pollen	CHH	hyper	18626811-18626814	Intergenic	-	-
Chr1	18626800	18627300	500	WT FTL vs nrpd1a-3 FTL pollen	CHH	hyper	AT1TE61735	TE	ATHPOGON1	DNA/Pogo
Chr1	18632200	18632900	700	WT FTL vs nrpd1a-3 FTL pollen	CHH	hyper	AT1TE61750	TE	ATREP3	RC/Helitron
Chr1	18632200	18632900	700	WT FTL vs nrpd1a-3 FTL pollen	CHH	hyper	18632330-18632331	Intergenic	-	-
Chr1	18632200	18632900	700	WT FTL vs nrpd1a-3 FTL pollen	CHH	hyper	AT1TE61755	TE	ATREP13	RC/Helitron
Chr1	18633600	18633800	200	WT FTL vs nrpd1a-3 FTL pollen	CHH	hyper	AT1TE61755	TE	ATREP13	RC/Helitron
Chr1	18744900	18746400	1500	WT FTL vs nrpd1a-3 FTL pollen	CHH	hyper	AT1TE62110	TE	ATREP1	RC/Helitron
Chr1	18744900	18746400	1500	WT FTL vs nrpd1a-3 FTL pollen	CHH	hyper	18745214-18745215	Intergenic	-	-
Chr1	18744900	18746400	1500	WT FTL vs nrpd1a-3 FTL pollen	CHH	hyper	AT1TE62115	TE	BRODYAGA2	DNA/MuDR
Chr1	18744900	18746400	1500	WT FTL vs nrpd1a-3 FTL pollen	CHH	hyper	18745258-18745259	Intergenic	-	-
Chr1	18744900	18746400	1500	WT FTL vs nrpd1a-3 FTL pollen	CHH	hyper	AT1TE62120	TE	ATREP10B	RC/Helitron
Chr1	18744900	18746400	1500	WT FTL vs nrpd1a-3 FTL pollen	CHH	hyper	18745296-18745297	Intergenic	-	-
Chr1	18744900	18746400	1500	WT FTL vs nrpd1a-3 FTL pollen	CHH	hyper	AT1TE62125	TE	ATHATN7	DNA/HAT
Chr1	18744900	18746400	1500	WT FTL vs nrpd1a-3 FTL pollen	CHH	hyper	18745917-18745926	Intergenic	-	-
Chr1	18744900	18746400	1500	WT FTL vs nrpd1a-3 FTL pollen	CHH	hyper	AT1TE62130	TE	ATREP5	RC/Helitron
Chr1	18744900	18746400	1500	WT FTL vs nrpd1a-3 FTL pollen	CHH	hyper	18746043-18746044	Intergenic	-	-
Chr1	18744900	18746400	1500	WT FTL vs nrpd1a-3 FTL pollen	CHH	hyper	AT1TE62135	TE	ATREP3	RC/Helitron
Chr1	18744900	18746400	1500	WT FTL vs nrpd1a-3 FTL pollen	CHH	hyper	18746141-18746142	Intergenic	-	-
Chr1	18744900	18746400	1500	WT FTL vs nrpd1a-3 FTL pollen	CHH	hyper	AT1TE62140	TE	ATREP3	RC/Helitron
Chr1	18746700	18747000	300	WT FTL vs nrpd1a-3 FTL pollen	CHH	hyper	AT1TE62140	TE	ATREP3	RC/Helitron
Chr1	18765800	18766000	200	WT FTL vs nrpd1a-3 FTL pollen	CHH	hyper	AT1TE62190	TE	ATREP3	RC/Helitron
Chr1	18765800	18766000	200	WT FTL vs nrpd1a-3 FTL pollen	CHH	hyper	18765842-18765843	Intergenic	-	-
Chr1	18765800	18766000	200	WT FTL vs nrpd1a-3 FTL pollen	CHH	hyper	AT1TE62195	TE	ATREP11	RC/Helitron
Chr1	18765800	18766000	200	WT FTL vs nrpd1a-3 FTL pollen	CHH	hyper	18765891-18765892	Intergenic	-	-
Chr1	18765800	18766000	200	WT FTL vs nrpd1a-3 FTL pollen	CHH	hyper	AT1TE62200	TE	ATREP11	RC/Helitron
Chr1	18790100	18790800	700	WT FTL vs nrpd1a-3 FTL pollen	CHH	hyper	AT1TE62285	TE	ATREP3	RC/Helitron
Chr1	18791100	18791400	300	WT FTL vs nrpd1a-3 FTL pollen	CHH	hyper	AT1TE62285	TE	ATREP3	RC/Helitron
Chr1	18791700	18792700	1000	WT FTL vs nrpd1a-3 FTL pollen	CHH	hyper	AT1TE62285	TE	ATREP3	RC/Helitron
Chr1	18804600	18805000	400	WT FTL vs nrpd1a-3 FTL pollen	CHH	hyper	AT1TE62335	TE	ATREP2A	RC/Helitron
Chr1	18981000	18981500	500	WT FTL vs nrpd1a-3 FTL pollen	CHH	hyper	AT1TE62865	TE	ATREP14	RC/Helitron
Chr1	18981000	18981500	500	WT FTL vs nrpd1a-3 FTL pollen	CHH	hyper	18981376-18981377	Intergenic	-	-
Chr1	18981000	18981500	500	WT FTL vs nrpd1a-3 FTL pollen	CHH	hyper	AT1TE62870	TE	HELITRONY1E	RC/Helitron
Chr1	18981000	18981500	500	WT FTL vs nrpd1a-3 FTL pollen	CHH	hyper	18981493-18982387	Intergenic	-	-
Chr1	18982000	18982200	200	WT FTL vs nrpd1a-3 FTL pollen	CHH	hyper	18981493-18982387	Intergenic	-	-
Chr1	19054400	19055200	800	WT FTL vs nrpd1a-3 FTL pollen	CHH	hyper	AT1TE63135	TE	ATREP6	RC/Helitron
Chr1	19054400	19055200	800	WT FTL vs nrpd1a-3 FTL pollen	CHH	hyper	19054422-19054423	Intergenic	-	-
Chr1	19054400	19055200	800	WT FTL vs nrpd1a-3 FTL pollen	CHH	hyper	AT1TE63140	TE	ATREP6	RC/Helitron
Chr1	19061900	19063700	1800	WT FTL vs nrpd1a-3 FTL pollen	CHH	hyper	AT1TE63170	TE	ATREP3	RC/Helitron
Chr1	19064000	19064600	600	WT FTL vs nrpd1a-3 FTL pollen	CHH	hyper	AT1TE63170	TE	ATREP3	RC/Helitron
Chr1	19073000	19073500	500	WT FTL vs nrpd1a-3 FTL pollen	CHH	hyper	19072694-19073026	Intergenic	-	-
Chr1	19073000	19073500	500	WT FTL vs nrpd1a-3 FTL pollen	CHH	hyper	AT1TE63190	TE	ATCOPIA96	LTR/Copia
Chr1	19073000	19073500	500	WT FTL vs nrpd1a-3 FTL pollen	CHH	hyper	19073193-19073478	Intergenic	-	-
Chr1	19073000	19073500	500	WT FTL vs nrpd1a-3 FTL pollen	CHH	hyper	AT1TE63195	TE	ATMUN1	DNA/MuDR
Chr1	19085100	19086300	1200	WT FTL vs nrpd1a-3 FTL pollen	CHH	hyper	AT1TE63240	TE	ATREP3	RC/Helitron
Chr1	19085100	19086300	1200	WT FTL vs nrpd1a-3 FTL pollen	CHH	hyper	19086291-19086292	Intergenic	-	-
Chr1	19085100	19086300	1200	WT FTL vs nrpd1a-3 FTL pollen	CHH	hyper	AT1TE63245	TE	ATREP3	RC/Helitron
Chr1	19147600	19147900	300	WT FTL vs nrpd1a-3 FTL pollen	CHH	hyper	AT1TE63455	TE	ATREP15	RC/Helitron
Chr1	19147600	19147900	300	WT FTL vs nrpd1a-3 FTL pollen	CHH	hyper	19147602-19147603	Intergenic	-	-
Chr1	19147600	19147900	300	WT FTL vs nrpd1a-3 FTL pollen	CHH	hyper	AT1TE63460	TE	HELITRON2	RC/Helitron
Chr1	19172300	19173800	1500	WT FTL vs nrpd1a-3 FTL pollen	CHH	hyper	AT1TE63525	TE	ATREP3	RC/Helitron
Chr1	19172300	19173800	1500	WT FTL vs nrpd1a-3 FTL pollen	CHH	hyper	AT1TE63530	TE	ATHATN7	DNA/HAT
Chr1	19248600	19249000	400	WT FTL vs nrpd1a-3 FTL pollen	CHH	hyper	AT1TE63790	TE	HELITRONY3	RC/Helitron
Chr1	19327300	19329300	2000	WT FTL vs nrpd1a-3 FTL pollen	CHH	hyper	AT1TE64055	TE	ATREP3	RC/Helitron
Chr1	19330500	19330700	200	WT FTL vs nrpd1a-3 FTL pollen	CHH	hyper	AT1TE64070	TE	TNAT1A	DNA
Chr1	19336600	19337300	700	WT FTL vs nrpd1a-3 FTL pollen	CHH	hyper	AT1TE64080	TE	VANDAL2	DNA/MuDR
Chr1	19374600	19374900	300	WT FTL vs nrpd1a-3 FTL pollen	CHH	hyper	19372065-19374609	Intergenic	-	-
Chr1	19374600	19374900	300	WT FTL vs nrpd1a-3 FTL pollen	CHH	hyper	AT1TE64170	TE	VANDAL5	DNA/MuDR
Chr1	19380500	19380800	300	WT FTL vs nrpd1a-3 FTL pollen	CHH	hyper	AT1TE64170	TE	VANDAL5	DNA/MuDR
Chr1	19380500	19380800	300	WT FTL vs nrpd1a-3 FTL pollen	CHH	hyper	19380747-19380970	Intergenic	-	-
Chr1	19393700	19393900	200	WT FTL vs nrpd1a-3 FTL pollen	CHH	hyper	AT1TE64240	TE	ATREP4	RC/Helitron
Chr1	19426700	19426900	200	WT FTL vs nrpd1a-3 FTL pollen	CHH	hyper	AT1TE64340	TE	TNAT2A	DNA
Chr1	19465200	19465400	200	WT FTL vs nrpd1a-3 FTL pollen	CHH	hyper	AT1TE64445	TE	ATREP3	RC/Helitron
Chr1	19465700	19466600	900	WT FTL vs nrpd1a-3 FTL pollen	CHH	hyper	AT1TE64445	TE	ATREP3	RC/Helitron
Chr1	19593100	19593400	300	WT FTL vs nrpd1a-3 FTL pollen	CHH	hyper	19592695-19593688	Intergenic	-	-
Chr1	19593700	19593900	200	WT FTL vs nrpd1a-3 FTL pollen	CHH	hyper	AT1TE64810	TE	ATHILA4B_LTR	LTR/Gypsy
Chr1	19593700	19593900	200	WT FTL vs nrpd1a-3 FTL pollen	CHH	hyper	19593888-19593889	Intergenic	-	-
Chr1	19593700	19593900	200	WT FTL vs nrpd1a-3 FTL pollen	CHH	hyper	AT1TE64815	TE	ATREP11	RC/Helitron
Chr1	19594200	19594600	400	WT FTL vs nrpd1a-3 FTL pollen	CHH	hyper	AT1TE64820	TE	HELITRONY1A	RC/Helitron
Chr1	19716100	19716500	400	WT FTL vs nrpd1a-3 FTL pollen	CHH	hyper	19714878-19716393	Intergenic	-	-
Chr1	19716100	19716500	400	WT FTL vs nrpd1a-3 FTL pollen	CHH	hyper	AT1TE65155	TE	HELITRONY1E	RC/Helitron
Chr1	19716100	19716500	400	WT FTL vs nrpd1a-3 FTL pollen	CHH	hyper	AT1G52940	Gene	protein_coding	-
Chr1	19717900	19718500	600	WT FTL vs nrpd1a-3 FTL pollen	CHH	hyper	AT1G52940	Gene	protein_coding	-
Chr1	19716100	19716500	400	WT FTL vs nrpd1a-3 FTL pollen	CHH	hyper	AT1TE65160	TE	ATREP10D	RC/Helitron
Chr1	19717900	19718500	600	WT FTL vs nrpd1a-3 FTL pollen	CHH	hyper	AT1TE65160	TE	ATREP10D	RC/Helitron
Chr1	19717900	19718500	600	WT FTL vs nrpd1a-3 FTL pollen	CHH	hyper	AT1TE65165	TE	ATREP2A	RC/Helitron
Chr1	19724700	19725000	300	WT FTL vs nrpd1a-3 FTL pollen	CHH	hyper	AT1TE65185	TE	BRODYAGA1A	DNA/MuDR
Chr1	19729000	19730000	1000	WT FTL vs nrpd1a-3 FTL pollen	CHH	hyper	AT1TE65205	TE	HELITRON2	RC/Helitron
Chr1	19729000	19730000	1000	WT FTL vs nrpd1a-3 FTL pollen	CHH	hyper	AT1TE65210	TE	ATDNA2T9B	DNA/MuDR
Chr1	19741500	19742100	600	WT FTL vs nrpd1a-3 FTL pollen	CHH	hyper	AT1G52990	Gene	protein_coding	-
Chr1	19741500	19742100	600	WT FTL vs nrpd1a-3 FTL pollen	CHH	hyper	AT1TE65250	TE	ATREP2A	RC/Helitron
Chr1	19749300	19749700	400	WT FTL vs nrpd1a-3 FTL pollen	CHH	hyper	AT1TE65280	TE	ATREP5	RC/Helitron
Chr1	19769100	19769400	300	WT FTL vs nrpd1a-3 FTL pollen	CHH	hyper	AT1TE65360	TE	ATREP3	RC/Helitron
Chr1	19769100	19769400	300	WT FTL vs nrpd1a-3 FTL pollen	CHH	hyper	AT1TE65365	TE	ATREP2	RC/Helitron
Chr1	19780500	19780900	400	WT FTL vs nrpd1a-3 FTL pollen	CHH	hyper	19779373-19781368	Intergenic	-	-
Chr1	19943800	19944300	500	WT FTL vs nrpd1a-3 FTL pollen	CHH	hyper	AT1TE65925	TE	HELITRONY3	RC/Helitron
Chr1	19963100	19963300	200	WT FTL vs nrpd1a-3 FTL pollen	CHH	hyper	AT1G53480	Gene	protein_coding	-
Chr1	19963100	19963300	200	WT FTL vs nrpd1a-3 FTL pollen	CHH	hyper	AT1G53490	Gene	protein_coding	-
Chr1	19993800	19994000	200	WT FTL vs nrpd1a-3 FTL pollen	CHH	hyper	AT1TE66090	TE	ATREP3	RC/Helitron
Chr1	19994400	19995800	1400	WT FTL vs nrpd1a-3 FTL pollen	CHH	hyper	AT1TE66090	TE	ATREP3	RC/Helitron
Chr1	19994400	19995800	1400	WT FTL vs nrpd1a-3 FTL pollen	CHH	hyper	19995733-19995751	Intergenic	-	-
Chr1	19994400	19995800	1400	WT FTL vs nrpd1a-3 FTL pollen	CHH	hyper	AT1TE66095	TE	ATREP3	RC/Helitron
Chr1	20166600	20166800	200	WT FTL vs nrpd1a-3 FTL pollen	CHH	hyper	AT1TE66615	TE	ATREP1	RC/Helitron
Chr1	20167200	20167500	300	WT FTL vs nrpd1a-3 FTL pollen	CHH	hyper	AT1TE66615	TE	ATREP1	RC/Helitron
Chr1	20167200	20167500	300	WT FTL vs nrpd1a-3 FTL pollen	CHH	hyper	20167335-20167336	Intergenic	-	-
Chr1	20167200	20167500	300	WT FTL vs nrpd1a-3 FTL pollen	CHH	hyper	AT1TE66620	TE	ATREP1	RC/Helitron
Chr1	20172100	20172700	600	WT FTL vs nrpd1a-3 FTL pollen	CHH	hyper	AT1G54040	Gene	protein_coding	-
Chr1	20172100	20172700	600	WT FTL vs nrpd1a-3 FTL pollen	CHH	hyper	AT1TE66640	TE	ATREP1	RC/Helitron
Chr1	20205500	20205900	400	WT FTL vs nrpd1a-3 FTL pollen	CHH	hyper	AT1TE66770	TE	ATREP2	RC/Helitron
Chr1	20278500	20278700	200	WT FTL vs nrpd1a-3 FTL pollen	CHH	hyper	AT1TE67005	TE	ATHPOGON1	DNA/Pogo
Chr1	20398500	20398700	200	WT FTL vs nrpd1a-3 FTL pollen	CHH	hyper	AT1TE67365	TE	ATREP10D	RC/Helitron
Chr1	20462400	20462800	400	WT FTL vs nrpd1a-3 FTL pollen	CHH	hyper	20461558-20463083	Intergenic	-	-
Chr1	20469300	20469500	200	WT FTL vs nrpd1a-3 FTL pollen	CHH	hyper	AT1TE67620	TE	ATREP5	RC/Helitron
Chr1	20470100	20470300	200	WT FTL vs nrpd1a-3 FTL pollen	CHH	hyper	AT1TE67625	TE	ATCOPIA21	LTR/Copia
Chr1	20470100	20470300	200	WT FTL vs nrpd1a-3 FTL pollen	CHH	hyper	20470247-20470678	Intergenic	-	-
Chr1	20508800	20509400	600	WT FTL vs nrpd1a-3 FTL pollen	CHH	hyper	AT1TE67755	TE	ATREP2A	RC/Helitron
Chr1	20513700	20514400	700	WT FTL vs nrpd1a-3 FTL pollen	CHH	hyper	AT1TE67785	TE	ATREP1	RC/Helitron
Chr1	20559900	20560100	200	WT FTL vs nrpd1a-3 FTL pollen	CHH	hyper	AT1TE67920	TE	ATREP1	RC/Helitron
Chr1	20683800	20684000	200	WT FTL vs nrpd1a-3 FTL pollen	CHH	hyper	AT1TE68310	TE	VANDAL2N1	DNA/MuDR
Chr1	20919500	20919700	200	WT FTL vs nrpd1a-3 FTL pollen	CHH	hyper	AT1G55930	Gene	protein_coding	-
Chr1	20972200	20972400	200	WT FTL vs nrpd1a-3 FTL pollen	CHH	hyper	AT1TE69270	TE	ATREP5	RC/Helitron
Chr1	20973800	20974300	500	WT FTL vs nrpd1a-3 FTL pollen	CHH	hyper	AT1TE69270	TE	ATREP5	RC/Helitron
Chr1	20973800	20974300	500	WT FTL vs nrpd1a-3 FTL pollen	CHH	hyper	AT1G56080	Gene	protein_coding	-
Chr1	21103500	21104000	500	WT FTL vs nrpd1a-3 FTL pollen	CHH	hyper	AT1TE69700	TE	HELITRONY1E	RC/Helitron
Chr1	21105300	21105800	500	WT FTL vs nrpd1a-3 FTL pollen	CHH	hyper	AT1TE69735	TE	ATHPOGON1	DNA/Pogo
Chr1	21126000	21126600	600	WT FTL vs nrpd1a-3 FTL pollen	CHH	hyper	AT1TE69815	TE	VANDAL6	DNA/MuDR
Chr1	21126000	21126600	600	WT FTL vs nrpd1a-3 FTL pollen	CHH	hyper	21126203-21126441	Intergenic	-	-
Chr1	21126000	21126600	600	WT FTL vs nrpd1a-3 FTL pollen	CHH	hyper	AT1TE69820	TE	HELITRONY3	RC/Helitron
Chr1	21126000	21126600	600	WT FTL vs nrpd1a-3 FTL pollen	CHH	hyper	21126548-21126549	Intergenic	-	-
Chr1	21126000	21126600	600	WT FTL vs nrpd1a-3 FTL pollen	CHH	hyper	AT1TE69825	TE	ATREP15	RC/Helitron
Chr1	21126000	21126600	600	WT FTL vs nrpd1a-3 FTL pollen	CHH	hyper	21126578-21126579	Intergenic	-	-
Chr1	21126000	21126600	600	WT FTL vs nrpd1a-3 FTL pollen	CHH	hyper	AT1TE69830	TE	HELITRONY3	RC/Helitron
Chr1	21128100	21128800	700	WT FTL vs nrpd1a-3 FTL pollen	CHH	hyper	AT1TE69835	TE	ATREP1	RC/Helitron
Chr1	21172700	21173000	300	WT FTL vs nrpd1a-3 FTL pollen	CHH	hyper	AT1G56510	Gene	protein_coding	-
Chr1	21172700	21173000	300	WT FTL vs nrpd1a-3 FTL pollen	CHH	hyper	AT1TE69990	TE	ATREP3	RC/Helitron
Chr1	21260200	21260600	400	WT FTL vs nrpd1a-3 FTL pollen	CHH	hyper	AT1TE70230	TE	ATREP10	RC/Helitron
Chr1	21335000	21335500	500	WT FTL vs nrpd1a-3 FTL pollen	CHH	hyper	21334727-21335506	Intergenic	-	-
Chr1	21335900	21336400	500	WT FTL vs nrpd1a-3 FTL pollen	CHH	hyper	AT1TE70470	TE	ATREP2A	RC/Helitron
Chr1	21388400	21389000	600	WT FTL vs nrpd1a-3 FTL pollen	CHH	hyper	AT1TE70600	TE	ATREP11A	RC/Helitron
Chr1	21428200	21428700	500	WT FTL vs nrpd1a-3 FTL pollen	CHH	hyper	AT1TE70735	TE	ATREP13	RC/Helitron
Chr1	21470600	21470900	300	WT FTL vs nrpd1a-3 FTL pollen	CHH	hyper	AT1TE70855	TE	BRODYAGA1A	DNA/MuDR
Chr1	21470600	21470900	300	WT FTL vs nrpd1a-3 FTL pollen	CHH	hyper	21470628-21471749	Intergenic	-	-
Chr1	21471200	21471600	400	WT FTL vs nrpd1a-3 FTL pollen	CHH	hyper	21470628-21471749	Intergenic	-	-
Chr1	21471900	21472100	200	WT FTL vs nrpd1a-3 FTL pollen	CHH	hyper	21471898-21472096	Intergenic	-	-
Chr1	21471900	21472100	200	WT FTL vs nrpd1a-3 FTL pollen	CHH	hyper	AT1TE70865	TE	VANDAL20	DNA/MuDR
Chr1	21477200	21477500	300	WT FTL vs nrpd1a-3 FTL pollen	CHH	hyper	21477001-21477381	Intergenic	-	-
Chr1	21477200	21477500	300	WT FTL vs nrpd1a-3 FTL pollen	CHH	hyper	AT1TE70880	TE	ATREP15	RC/Helitron
Chr1	21477200	21477500	300	WT FTL vs nrpd1a-3 FTL pollen	CHH	hyper	21477447-21477448	Intergenic	-	-
Chr1	21477200	21477500	300	WT FTL vs nrpd1a-3 FTL pollen	CHH	hyper	AT1TE70885	TE	HELITRONY1D	RC/Helitron
Chr1	21525000	21525700	700	WT FTL vs nrpd1a-3 FTL pollen	CHH	hyper	AT1TE71045	TE	ATCOPIA78	LTR/Copia
Chr1	21529400	21529700	300	WT FTL vs nrpd1a-3 FTL pollen	CHH	hyper	AT1TE71045	TE	ATCOPIA78	LTR/Copia
Chr1	21609300	21609500	200	WT FTL vs nrpd1a-3 FTL pollen	CHH	hyper	21608573-21609620	Intergenic	-	-
Chr1	21615300	21616200	900	WT FTL vs nrpd1a-3 FTL pollen	CHH	hyper	AT1TE71330	TE	ATREP1	RC/Helitron
Chr1	21615300	21616200	900	WT FTL vs nrpd1a-3 FTL pollen	CHH	hyper	21616150-21616151	Intergenic	-	-
Chr1	21615300	21616200	900	WT FTL vs nrpd1a-3 FTL pollen	CHH	hyper	AT1TE71335	TE	ATREP14	RC/Helitron
Chr1	21615300	21616200	900	WT FTL vs nrpd1a-3 FTL pollen	CHH	hyper	21616179-21620331	Intergenic	-	-
Chr1	21640500	21640800	300	WT FTL vs nrpd1a-3 FTL pollen	CHH	hyper	21640383-21640521	Intergenic	-	-
Chr1	21640500	21640800	300	WT FTL vs nrpd1a-3 FTL pollen	CHH	hyper	AT1TE71415	TE	RP1_AT	DNA
Chr1	21640500	21640800	300	WT FTL vs nrpd1a-3 FTL pollen	CHH	hyper	21640771-21641130	Intergenic	-	-
Chr1	21682300	21682500	200	WT FTL vs nrpd1a-3 FTL pollen	CHH	hyper	AT1TE71540	TE	HELITRONY3	RC/Helitron
Chr1	21682300	21682500	200	WT FTL vs nrpd1a-3 FTL pollen	CHH	hyper	21682456-21682457	Intergenic	-	-
Chr1	21682300	21682500	200	WT FTL vs nrpd1a-3 FTL pollen	CHH	hyper	AT1TE71545	TE	HELITRONY3	RC/Helitron
Chr1	21682300	21682500	200	WT FTL vs nrpd1a-3 FTL pollen	CHH	hyper	21682493-21683264	Intergenic	-	-
Chr1	21739100	21739700	600	WT FTL vs nrpd1a-3 FTL pollen	CHH	hyper	AT1TE71725	TE	HELITRONY3	RC/Helitron
Chr1	21757800	21758500	700	WT FTL vs nrpd1a-3 FTL pollen	CHH	hyper	AT1G58602	Gene	protein_coding	-
Chr1	21757800	21758500	700	WT FTL vs nrpd1a-3 FTL pollen	CHH	hyper	AT1TE71825	TE	VANDAL1N1	DNA/MuDR
Chr1	21798300	21798700	400	WT FTL vs nrpd1a-3 FTL pollen	CHH	hyper	AT1TE71950	TE	ATRE1	LTR/Copia
Chr1	21853700	21853900	200	WT FTL vs nrpd1a-3 FTL pollen	CHH	hyper	AT1TE72110	TE	ATSINE4	SINE
Chr1	21853700	21853900	200	WT FTL vs nrpd1a-3 FTL pollen	CHH	hyper	21853894-21854493	Intergenic	-	-
Chr1	21918500	21919000	500	WT FTL vs nrpd1a-3 FTL pollen	CHH	hyper	AT1TE72325	TE	ATREP1	RC/Helitron
Chr1	21918500	21919000	500	WT FTL vs nrpd1a-3 FTL pollen	CHH	hyper	AT1TE72330	TE	ATREP2	RC/Helitron
Chr1	21991500	21991800	300	WT FTL vs nrpd1a-3 FTL pollen	CHH	hyper	AT1TE72615	TE	ATHAT1	DNA/HAT
Chr1	21992400	21992800	400	WT FTL vs nrpd1a-3 FTL pollen	CHH	hyper	AT1TE72615	TE	ATHAT1	DNA/HAT
Chr1	21992400	21992800	400	WT FTL vs nrpd1a-3 FTL pollen	CHH	hyper	21992506-21992783	Intergenic	-	-
Chr1	21992400	21992800	400	WT FTL vs nrpd1a-3 FTL pollen	CHH	hyper	AT1TE72620	TE	SIMPLEHAT1	DNA/HAT
Chr1	21995600	21995800	200	WT FTL vs nrpd1a-3 FTL pollen	CHH	hyper	AT1G59780	Gene	protein_coding	-
Chr1	21995600	21995800	200	WT FTL vs nrpd1a-3 FTL pollen	CHH	hyper	AT1TE72630	TE	ARNOLDY1	DNA/MuDR
Chr1	22089100	22089300	200	WT FTL vs nrpd1a-3 FTL pollen	CHH	hyper	22087917-22089131	Intergenic	-	-
Chr1	22089100	22089300	200	WT FTL vs nrpd1a-3 FTL pollen	CHH	hyper	AT1TE72925	TE	ATREP5	RC/Helitron
Chr1	22089100	22089300	200	WT FTL vs nrpd1a-3 FTL pollen	CHH	hyper	22089250-22089251	Intergenic	-	-
Chr1	22089100	22089300	200	WT FTL vs nrpd1a-3 FTL pollen	CHH	hyper	AT1TE72930	TE	HELITRONY1D	RC/Helitron
Chr1	22105400	22105700	300	WT FTL vs nrpd1a-3 FTL pollen	CHH	hyper	AT1TE72980	TE	SIMPLEHAT2	DNA/HAT
Chr1	22106200	22106600	400	WT FTL vs nrpd1a-3 FTL pollen	CHH	hyper	AT1TE72980	TE	SIMPLEHAT2	DNA/HAT
Chr1	22163500	22163900	400	WT FTL vs nrpd1a-3 FTL pollen	CHH	hyper	22163448-22163557	Intergenic	-	-
Chr1	22163500	22163900	400	WT FTL vs nrpd1a-3 FTL pollen	CHH	hyper	AT1TE73175	TE	VANDAL22	DNA/MuDR
Chr1	22163500	22163900	400	WT FTL vs nrpd1a-3 FTL pollen	CHH	hyper	22163874-22163875	Intergenic	-	-
Chr1	22163500	22163900	400	WT FTL vs nrpd1a-3 FTL pollen	CHH	hyper	AT1TE73180	TE	VANDAL22	DNA/MuDR
Chr1	22166800	22167500	700	WT FTL vs nrpd1a-3 FTL pollen	CHH	hyper	22166471-22167790	Intergenic	-	-
Chr1	22192100	22192300	200	WT FTL vs nrpd1a-3 FTL pollen	CHH	hyper	AT1TE73300	TE	ATREP2	RC/Helitron
Chr1	22449900	22451900	2000	WT FTL vs nrpd1a-3 FTL pollen	CHH	hyper	AT1TE74085	TE	ATREP3	RC/Helitron
Chr1	22542100	22542300	200	WT FTL vs nrpd1a-3 FTL pollen	CHH	hyper	22540850-22542139	Intergenic	-	-
Chr1	22542100	22542300	200	WT FTL vs nrpd1a-3 FTL pollen	CHH	hyper	AT1TE74360	TE	RathE1_cons	RathE1_cons
Chr1	22620700	22622300	1600	WT FTL vs nrpd1a-3 FTL pollen	CHH	hyper	AT1TE74615	TE	ATREP3	RC/Helitron
Chr1	22828600	22829200	600	WT FTL vs nrpd1a-3 FTL pollen	CHH	hyper	AT1TE75240	TE	ATREP3	RC/Helitron
Chr1	22828600	22829200	600	WT FTL vs nrpd1a-3 FTL pollen	CHH	hyper	22828602-22828603	Intergenic	-	-
Chr1	22828600	22829200	600	WT FTL vs nrpd1a-3 FTL pollen	CHH	hyper	AT1TE75245	TE	ATREP13	RC/Helitron
Chr1	22851200	22851400	200	WT FTL vs nrpd1a-3 FTL pollen	CHH	hyper	AT1TE75305	TE	HELITRONY1A	RC/Helitron
Chr1	22851200	22851400	200	WT FTL vs nrpd1a-3 FTL pollen	CHH	hyper	AT1TE75330	TE	ATREP5	RC/Helitron
Chr1	22872200	22873100	900	WT FTL vs nrpd1a-3 FTL pollen	CHH	hyper	AT1TE75400	TE	ATREP10D	RC/Helitron
Chr1	22872200	22873100	900	WT FTL vs nrpd1a-3 FTL pollen	CHH	hyper	22872210-22872211	Intergenic	-	-
Chr1	22872200	22873100	900	WT FTL vs nrpd1a-3 FTL pollen	CHH	hyper	AT1TE75405	TE	ATDNA2T9A	DNA/MuDR
Chr1	22888000	22888200	200	WT FTL vs nrpd1a-3 FTL pollen	CHH	hyper	22885053-22888452	Intergenic	-	-
Chr1	22889100	22889500	400	WT FTL vs nrpd1a-3 FTL pollen	CHH	hyper	AT1TE75445	TE	ATN9_1	DNA/MuDR
Chr1	22889100	22889500	400	WT FTL vs nrpd1a-3 FTL pollen	CHH	hyper	22889452-22893101	Intergenic	-	-
Chr1	22991900	22994100	2200	WT FTL vs nrpd1a-3 FTL pollen	CHH	hyper	AT1TE75780	TE	ATREP3	RC/Helitron
Chr1	22991900	22994100	2200	WT FTL vs nrpd1a-3 FTL pollen	CHH	hyper	22994059-22994060	Intergenic	-	-
Chr1	22991900	22994100	2200	WT FTL vs nrpd1a-3 FTL pollen	CHH	hyper	AT1TE75785	TE	ATREP3	RC/Helitron
Chr1	23125300	23125700	400	WT FTL vs nrpd1a-3 FTL pollen	CHH	hyper	AT1TE76235	TE	ATREP2	RC/Helitron
Chr1	23152600	23152800	200	WT FTL vs nrpd1a-3 FTL pollen	CHH	hyper	AT1G62540	Gene	protein_coding	-
Chr1	23174000	23175200	1200	WT FTL vs nrpd1a-3 FTL pollen	CHH	hyper	AT1G62580	Gene	protein_coding	-
Chr1	23174000	23175200	1200	WT FTL vs nrpd1a-3 FTL pollen	CHH	hyper	AT1TE76395	TE	ATREP3	RC/Helitron
Chr1	23174000	23175200	1200	WT FTL vs nrpd1a-3 FTL pollen	CHH	hyper	AT1TE76400	TE	ATREP10A	RC/Helitron
Chr1	23174000	23175200	1200	WT FTL vs nrpd1a-3 FTL pollen	CHH	hyper	AT1TE76405	TE	ATHATN7	DNA/HAT
Chr1	23174000	23175200	1200	WT FTL vs nrpd1a-3 FTL pollen	CHH	hyper	AT1TE76410	TE	BRODYAGA2	DNA/MuDR
Chr1	23197700	23197900	200	WT FTL vs nrpd1a-3 FTL pollen	CHH	hyper	23197681-23198867	Intergenic	-	-
Chr1	23213600	23215400	1800	WT FTL vs nrpd1a-3 FTL pollen	CHH	hyper	AT1TE76530	TE	ATREP3	RC/Helitron
Chr1	23296300	23296500	200	WT FTL vs nrpd1a-3 FTL pollen	CHH	hyper	AT1TE76780	TE	LIMPET1	DNA/MuDR
Chr1	23297100	23297300	200	WT FTL vs nrpd1a-3 FTL pollen	CHH	hyper	AT1TE76785	TE	ATDNAI27T9B	DNA/MuDR
Chr1	23297100	23297300	200	WT FTL vs nrpd1a-3 FTL pollen	CHH	hyper	23297257-23297720	Intergenic	-	-
Chr1	23393800	23394100	300	WT FTL vs nrpd1a-3 FTL pollen	CHH	hyper	AT1TE77055	TE	ATREP15	RC/Helitron
Chr1	23424800	23425100	300	WT FTL vs nrpd1a-3 FTL pollen	CHH	hyper	AT1TE77135	TE	ATMUN1	DNA/MuDR
Chr1	23424800	23425100	300	WT FTL vs nrpd1a-3 FTL pollen	CHH	hyper	23425021-23425032	Intergenic	-	-
Chr1	23424800	23425100	300	WT FTL vs nrpd1a-3 FTL pollen	CHH	hyper	AT1TE77140	TE	ATREP11	RC/Helitron
Chr1	23553800	23554400	600	WT FTL vs nrpd1a-3 FTL pollen	CHH	hyper	AT1TE77560	TE	ATREP3	RC/Helitron
Chr1	23613700	23613900	200	WT FTL vs nrpd1a-3 FTL pollen	CHH	hyper	AT1TE77760	TE	ATHPOGON3	DNA/Pogo
Chr1	23710400	23711300	900	WT FTL vs nrpd1a-3 FTL pollen	CHH	hyper	AT1G63870	Gene	protein_coding	-
Chr1	23710400	23711300	900	WT FTL vs nrpd1a-3 FTL pollen	CHH	hyper	AT1TE78070	TE	HELITRONY3	RC/Helitron
Chr1	23710400	23711300	900	WT FTL vs nrpd1a-3 FTL pollen	CHH	hyper	AT1TE78075	TE	VANDAL22	DNA/MuDR
Chr1	23876800	23877200	400	WT FTL vs nrpd1a-3 FTL pollen	CHH	hyper	AT1TE78560	TE	ATREP3	RC/Helitron
Chr1	23879400	23879600	200	WT FTL vs nrpd1a-3 FTL pollen	CHH	hyper	AT1G64340	Gene	protein_coding	-
Chr1	23879400	23879600	200	WT FTL vs nrpd1a-3 FTL pollen	CHH	hyper	AT1TE78575	TE	ATREP11	RC/Helitron
Chr1	23885000	23885400	400	WT FTL vs nrpd1a-3 FTL pollen	CHH	hyper	23883297-23885397	Intergenic	-	-
Chr1	23885000	23885400	400	WT FTL vs nrpd1a-3 FTL pollen	CHH	hyper	AT1TE78595	TE	ATREP3	RC/Helitron
Chr1	23932400	23932700	300	WT FTL vs nrpd1a-3 FTL pollen	CHH	hyper	23932189-23933380	Intergenic	-	-
Chr1	24027200	24027800	600	WT FTL vs nrpd1a-3 FTL pollen	CHH	hyper	AT1TE79030	TE	ATREP11	RC/Helitron
Chr1	24351500	24352200	700	WT FTL vs nrpd1a-3 FTL pollen	CHH	hyper	AT1TE80035	TE	VANDAL1N1	DNA/MuDR
Chr1	24455000	24455200	200	WT FTL vs nrpd1a-3 FTL pollen	CHH	hyper	AT1TE80320	TE	ATLINE1_1	LINE/L1
Chr1	24484500	24484700	200	WT FTL vs nrpd1a-3 FTL pollen	CHH	hyper	AT1TE80410	TE	ATHPOGON3	DNA/Pogo
Chr1	24533800	24534100	300	WT FTL vs nrpd1a-3 FTL pollen	CHH	hyper	AT1TE80590	TE	ATREP11	RC/Helitron
Chr1	24553800	24554100	300	WT FTL vs nrpd1a-3 FTL pollen	CHH	hyper	AT1G65960	Gene	protein_coding	-
Chr1	24553800	24554100	300	WT FTL vs nrpd1a-3 FTL pollen	CHH	hyper	AT1TE80655	TE	ATREP1	RC/Helitron
Chr1	24577200	24577400	200	WT FTL vs nrpd1a-3 FTL pollen	CHH	hyper	AT1TE80725	TE	ATDNATA1	DNA/Mariner
Chr1	24592200	24592400	200	WT FTL vs nrpd1a-3 FTL pollen	CHH	hyper	AT1G66050	Gene	protein_coding	-
Chr1	24645900	24646100	200	WT FTL vs nrpd1a-3 FTL pollen	CHH	hyper	AT1TE80950	TE	ATREP2	RC/Helitron
Chr1	24705000	24705200	200	WT FTL vs nrpd1a-3 FTL pollen	CHH	hyper	AT1TE81150	TE	SIMPLEGUY1	DNA/Harbinger
Chr1	24718500	24719100	600	WT FTL vs nrpd1a-3 FTL pollen	CHH	hyper	AT1TE81195	TE	ATREP2	RC/Helitron
Chr1	24733100	24733300	200	WT FTL vs nrpd1a-3 FTL pollen	CHH	hyper	AT1TE81245	TE	ATHPOGON1	DNA/Pogo
Chr1	24741100	24741700	600	WT FTL vs nrpd1a-3 FTL pollen	CHH	hyper	AT1TE81275	TE	HELITRONY3	RC/Helitron
Chr1	24772700	24772900	200	WT FTL vs nrpd1a-3 FTL pollen	CHH	hyper	24771371-24773155	Intergenic	-	-
Chr1	24832200	24832600	400	WT FTL vs nrpd1a-3 FTL pollen	CHH	hyper	AT1TE81560	TE	HELITRONY3	RC/Helitron
Chr1	24871600	24872100	500	WT FTL vs nrpd1a-3 FTL pollen	CHH	hyper	AT1TE81690	TE	ATHPOGON1	DNA/Pogo
Chr1	24871600	24872100	500	WT FTL vs nrpd1a-3 FTL pollen	CHH	hyper	24872092-24872093	Intergenic	-	-
Chr1	24871600	24872100	500	WT FTL vs nrpd1a-3 FTL pollen	CHH	hyper	AT1TE81695	TE	ATREP10A	RC/Helitron
Chr1	24907600	24907900	300	WT FTL vs nrpd1a-3 FTL pollen	CHH	hyper	AT1TE81825	TE	HELITRONY3	RC/Helitron
Chr1	24918300	24918500	200	WT FTL vs nrpd1a-3 FTL pollen	CHH	hyper	AT1G66790	Gene	protein_coding	-
Chr1	24918300	24918500	200	WT FTL vs nrpd1a-3 FTL pollen	CHH	hyper	24918356-24918427	Intergenic	-	-
Chr1	24918300	24918500	200	WT FTL vs nrpd1a-3 FTL pollen	CHH	hyper	AT1TE81855	TE	ATCOPIA13	LTR/Copia
Chr1	24956200	24956900	700	WT FTL vs nrpd1a-3 FTL pollen	CHH	hyper	AT1TE81980	TE	ATREP4	RC/Helitron
Chr1	24956200	24956900	700	WT FTL vs nrpd1a-3 FTL pollen	CHH	hyper	24956637-24957558	Intergenic	-	-
Chr1	25098600	25098900	300	WT FTL vs nrpd1a-3 FTL pollen	CHH	hyper	AT1TE82410	TE	HELITRONY3	RC/Helitron
Chr1	25180400	25181100	700	WT FTL vs nrpd1a-3 FTL pollen	CHH	hyper	AT1TE82640	TE	ARNOLDY2	DNA/MuDR
Chr1	25332300	25332600	300	WT FTL vs nrpd1a-3 FTL pollen	CHH	hyper	25332083-25333058	Intergenic	-	-
Chr1	25349100	25349600	500	WT FTL vs nrpd1a-3 FTL pollen	CHH	hyper	25348406-25349342	Intergenic	-	-
Chr1	25349100	25349600	500	WT FTL vs nrpd1a-3 FTL pollen	CHH	hyper	AT1G67635	Gene	protein_coding	-
Chr1	25357800	25358300	500	WT FTL vs nrpd1a-3 FTL pollen	CHH	hyper	AT1TE83215	TE	HELITRONY1D	RC/Helitron
Chr1	25357800	25358300	500	WT FTL vs nrpd1a-3 FTL pollen	CHH	hyper	25357817-25357818	Intergenic	-	-
Chr1	25357800	25358300	500	WT FTL vs nrpd1a-3 FTL pollen	CHH	hyper	AT1TE83220	TE	ATREP2A	RC/Helitron
Chr1	25400600	25400800	200	WT FTL vs nrpd1a-3 FTL pollen	CHH	hyper	AT1TE83355	TE	SIMPLEGUY1	DNA/Harbinger
Chr1	25452900	25453300	400	WT FTL vs nrpd1a-3 FTL pollen	CHH	hyper	25452893-25453921	Intergenic	-	-
Chr1	25456500	25456700	200	WT FTL vs nrpd1a-3 FTL pollen	CHH	hyper	25455735-25457179	Intergenic	-	-
Chr1	25639800	25640000	200	WT FTL vs nrpd1a-3 FTL pollen	CHH	hyper	AT1TE84070	TE	ATDNAI27T9B	DNA/MuDR
Chr1	25779700	25780300	600	WT FTL vs nrpd1a-3 FTL pollen	CHH	hyper	AT1TE84520	TE	ATREP2	RC/Helitron
Chr1	25779700	25780300	600	WT FTL vs nrpd1a-3 FTL pollen	CHH	hyper	25780236-25780237	Intergenic	-	-
Chr1	25779700	25780300	600	WT FTL vs nrpd1a-3 FTL pollen	CHH	hyper	AT1TE84525	TE	ATREP2	RC/Helitron
Chr1	25779700	25780300	600	WT FTL vs nrpd1a-3 FTL pollen	CHH	hyper	25780278-25780279	Intergenic	-	-
Chr1	25779700	25780300	600	WT FTL vs nrpd1a-3 FTL pollen	CHH	hyper	AT1TE84530	TE	HELITRONY1B	RC/Helitron
Chr1	25962500	25963300	800	WT FTL vs nrpd1a-3 FTL pollen	CHH	hyper	AT1TE85075	TE	ATREP3	RC/Helitron
Chr1	26169400	26170200	800	WT FTL vs nrpd1a-3 FTL pollen	CHH	hyper	AT1TE85730	TE	ATREP3	RC/Helitron
Chr1	26170700	26171500	800	WT FTL vs nrpd1a-3 FTL pollen	CHH	hyper	AT1TE85730	TE	ATREP3	RC/Helitron
Chr1	26170700	26171500	800	WT FTL vs nrpd1a-3 FTL pollen	CHH	hyper	26171479-26171480	Intergenic	-	-
Chr1	26170700	26171500	800	WT FTL vs nrpd1a-3 FTL pollen	CHH	hyper	AT1TE85735	TE	ATREP3	RC/Helitron
Chr1	26196600	26196900	300	WT FTL vs nrpd1a-3 FTL pollen	CHH	hyper	26195695-26197498	Intergenic	-	-
Chr1	26306900	26307400	500	WT FTL vs nrpd1a-3 FTL pollen	CHH	hyper	AT1TE86170	TE	ATREP2A	RC/Helitron
Chr1	26306900	26307400	500	WT FTL vs nrpd1a-3 FTL pollen	CHH	hyper	26306946-26306947	Intergenic	-	-
Chr1	26306900	26307400	500	WT FTL vs nrpd1a-3 FTL pollen	CHH	hyper	AT1TE86175	TE	ATREP2A	RC/Helitron
Chr1	26335900	26336100	200	WT FTL vs nrpd1a-3 FTL pollen	CHH	hyper	26335558-26337497	Intergenic	-	-
Chr1	26510700	26511000	300	WT FTL vs nrpd1a-3 FTL pollen	CHH	hyper	AT1TE86795	TE	ATREP2	RC/Helitron
Chr1	26551600	26552100	500	WT FTL vs nrpd1a-3 FTL pollen	CHH	hyper	AT1TE86940	TE	ATREP13	RC/Helitron
Chr1	26635000	26635200	200	WT FTL vs nrpd1a-3 FTL pollen	CHH	hyper	26634102-26636255	Intergenic	-	-
Chr1	26779300	26779700	400	WT FTL vs nrpd1a-3 FTL pollen	CHH	hyper	AT1TE87630	TE	HELITRONY1D	RC/Helitron
Chr1	26780600	26781000	400	WT FTL vs nrpd1a-3 FTL pollen	CHH	hyper	AT1TE87630	TE	HELITRONY1D	RC/Helitron
Chr1	26880400	26881500	1100	WT FTL vs nrpd1a-3 FTL pollen	CHH	hyper	AT1TE87965	TE	ATREP11	RC/Helitron
Chr1	26880400	26881500	1100	WT FTL vs nrpd1a-3 FTL pollen	CHH	hyper	26880722-26880723	Intergenic	-	-
Chr1	26880400	26881500	1100	WT FTL vs nrpd1a-3 FTL pollen	CHH	hyper	AT1TE87970	TE	ATREP2	RC/Helitron
Chr1	26880400	26881500	1100	WT FTL vs nrpd1a-3 FTL pollen	CHH	hyper	26881419-26881420	Intergenic	-	-
Chr1	26880400	26881500	1100	WT FTL vs nrpd1a-3 FTL pollen	CHH	hyper	AT1TE87975	TE	ATREP7	RC/Helitron
Chr1	27186700	27187000	300	WT FTL vs nrpd1a-3 FTL pollen	CHH	hyper	AT1TE88950	TE	ATREP3	RC/Helitron
Chr1	27186700	27187000	300	WT FTL vs nrpd1a-3 FTL pollen	CHH	hyper	27186754-27186755	Intergenic	-	-
Chr1	27186700	27187000	300	WT FTL vs nrpd1a-3 FTL pollen	CHH	hyper	AT1TE88955	TE	ATHPOGON1	DNA/Pogo
Chr1	27240700	27241300	600	WT FTL vs nrpd1a-3 FTL pollen	CHH	hyper	AT1TE89130	TE	ATREP11	RC/Helitron
Chr1	27240700	27241300	600	WT FTL vs nrpd1a-3 FTL pollen	CHH	hyper	27240713-27240714	Intergenic	-	-
Chr1	27240700	27241300	600	WT FTL vs nrpd1a-3 FTL pollen	CHH	hyper	AT1TE89135	TE	ATREP2	RC/Helitron
Chr1	27240700	27241300	600	WT FTL vs nrpd1a-3 FTL pollen	CHH	hyper	27241286-27241287	Intergenic	-	-
Chr1	27240700	27241300	600	WT FTL vs nrpd1a-3 FTL pollen	CHH	hyper	AT1TE89140	TE	ATREP3	RC/Helitron
Chr1	27636900	27637100	200	WT FTL vs nrpd1a-3 FTL pollen	CHH	hyper	27634964-27639091	Intergenic	-	-
Chr1	27710500	27710700	200	WT FTL vs nrpd1a-3 FTL pollen	CHH	hyper	27708913-27713234	Intergenic	-	-
Chr1	27859700	27860300	600	WT FTL vs nrpd1a-3 FTL pollen	CHH	hyper	AT1TE91165	TE	HELITRONY3	RC/Helitron
Chr1	27972400	27972700	300	WT FTL vs nrpd1a-3 FTL pollen	CHH	hyper	27969879-27972687	Intergenic	-	-
Chr1	27972400	27972700	300	WT FTL vs nrpd1a-3 FTL pollen	CHH	hyper	AT1TE91520	TE	BRODYAGA2	DNA/MuDR
Chr1	28161000	28162300	1300	WT FTL vs nrpd1a-3 FTL pollen	CHH	hyper	AT1TE92160	TE	ATREP3	RC/Helitron
Chr1	28161000	28162300	1300	WT FTL vs nrpd1a-3 FTL pollen	CHH	hyper	28161035-28161036	Intergenic	-	-
Chr1	28161000	28162300	1300	WT FTL vs nrpd1a-3 FTL pollen	CHH	hyper	AT1TE92165	TE	ATREP3	RC/Helitron
Chr1	28312300	28312700	400	WT FTL vs nrpd1a-3 FTL pollen	CHH	hyper	AT1TE92655	TE	ATREP7	RC/Helitron
Chr1	28312300	28312700	400	WT FTL vs nrpd1a-3 FTL pollen	CHH	hyper	28312504-28312505	Intergenic	-	-
Chr1	28312300	28312700	400	WT FTL vs nrpd1a-3 FTL pollen	CHH	hyper	AT1TE92660	TE	ATREP7	RC/Helitron
Chr1	28312300	28312700	400	WT FTL vs nrpd1a-3 FTL pollen	CHH	hyper	28312633-28312634	Intergenic	-	-
Chr1	28312300	28312700	400	WT FTL vs nrpd1a-3 FTL pollen	CHH	hyper	AT1TE92665	TE	ATREP3	RC/Helitron
Chr1	28312300	28312700	400	WT FTL vs nrpd1a-3 FTL pollen	CHH	hyper	28312698-28313487	Intergenic	-	-
Chr1	28397500	28397700	200	WT FTL vs nrpd1a-3 FTL pollen	CHH	hyper	AT1TE92900	TE	VANDAL22	DNA/MuDR
Chr1	28397500	28397700	200	WT FTL vs nrpd1a-3 FTL pollen	CHH	hyper	28397666-28398201	Intergenic	-	-
Chr1	28398100	28398800	700	WT FTL vs nrpd1a-3 FTL pollen	CHH	hyper	28397666-28398201	Intergenic	-	-
Chr1	28398100	28398800	700	WT FTL vs nrpd1a-3 FTL pollen	CHH	hyper	AT1TE92905	TE	ATREP10B	RC/Helitron
Chr1	28420900	28421200	300	WT FTL vs nrpd1a-3 FTL pollen	CHH	hyper	AT1TE92970	TE	META1	LTR/Copia
Chr1	28582000	28582200	200	WT FTL vs nrpd1a-3 FTL pollen	CHH	hyper	AT1TE93510	TE	ATREP15	RC/Helitron
Chr1	28749900	28750300	400	WT FTL vs nrpd1a-3 FTL pollen	CHH	hyper	28747845-28749937	Intergenic	-	-
Chr1	28749900	28750300	400	WT FTL vs nrpd1a-3 FTL pollen	CHH	hyper	AT1TE94070	TE	BRODYAGA1	DNA/MuDR
Chr1	28749900	28750300	400	WT FTL vs nrpd1a-3 FTL pollen	CHH	hyper	28750178-28750988	Intergenic	-	-
Chr1	28815500	28815900	400	WT FTL vs nrpd1a-3 FTL pollen	CHH	hyper	28815416-28816641	Intergenic	-	-
Chr1	28827400	28827600	200	WT FTL vs nrpd1a-3 FTL pollen	CHH	hyper	AT1TE94305	TE	ATREP10D	RC/Helitron
Chr1	28827900	28828600	700	WT FTL vs nrpd1a-3 FTL pollen	CHH	hyper	AT1TE94305	TE	ATREP10D	RC/Helitron
Chr1	28891500	28891900	400	WT FTL vs nrpd1a-3 FTL pollen	CHH	hyper	AT1TE94495	TE	ATREP2	RC/Helitron
Chr1	29078400	29079000	600	WT FTL vs nrpd1a-3 FTL pollen	CHH	hyper	AT1TE95100	TE	ATREP2A	RC/Helitron
Chr1	29125700	29125900	200	WT FTL vs nrpd1a-3 FTL pollen	CHH	hyper	AT1TE95255	TE	ATHPOGON1	DNA/Pogo
Chr1	29244200	29244600	400	WT FTL vs nrpd1a-3 FTL pollen	CHH	hyper	AT1TE95675	TE	ATREP2	RC/Helitron
Chr1	29319700	29320700	1000	WT FTL vs nrpd1a-3 FTL pollen	CHH	hyper	AT1G77990	Gene	protein_coding	-
Chr1	29319700	29320700	1000	WT FTL vs nrpd1a-3 FTL pollen	CHH	hyper	AT1TE95915	TE	ATREP3	RC/Helitron
Chr1	29474600	29474900	300	WT FTL vs nrpd1a-3 FTL pollen	CHH	hyper	AT1TE96425	TE	ATMU3	DNA/MuDR
Chr1	29611700	29612100	400	WT FTL vs nrpd1a-3 FTL pollen	CHH	hyper	AT1TE96850	TE	TAG2	DNA/HAT
Chr1	29611700	29612100	400	WT FTL vs nrpd1a-3 FTL pollen	CHH	hyper	29611719-29611750	Intergenic	-	-
Chr1	29611700	29612100	400	WT FTL vs nrpd1a-3 FTL pollen	CHH	hyper	AT1TE96855	TE	SIMPLEGUY1	DNA/Harbinger
Chr1	29774200	29774900	700	WT FTL vs nrpd1a-3 FTL pollen	CHH	hyper	AT1G79150	Gene	protein_coding	-
Chr1	29774200	29774900	700	WT FTL vs nrpd1a-3 FTL pollen	CHH	hyper	AT1TE97385	TE	ATREP1	RC/Helitron
Chr1	29774200	29774900	700	WT FTL vs nrpd1a-3 FTL pollen	CHH	hyper	AT1TE97390	TE	ATREP1	RC/Helitron
Chr1	29840200	29840400	200	WT FTL vs nrpd1a-3 FTL pollen	CHH	hyper	AT1TE97600	TE	HELITRON4	RC/Helitron
Chr1	29840200	29840400	200	WT FTL vs nrpd1a-3 FTL pollen	CHH	hyper	29840234-29840235	Intergenic	-	-
Chr1	29840200	29840400	200	WT FTL vs nrpd1a-3 FTL pollen	CHH	hyper	AT1TE97605	TE	HELITRONY1B	RC/Helitron
Chr1	29840700	29840900	200	WT FTL vs nrpd1a-3 FTL pollen	CHH	hyper	AT1TE97605	TE	HELITRONY1B	RC/Helitron
Chr1	29983800	29984400	600	WT FTL vs nrpd1a-3 FTL pollen	CHH	hyper	AT1TE98060	TE	ATREP5	RC/Helitron
Chr1	29983800	29984400	600	WT FTL vs nrpd1a-3 FTL pollen	CHH	hyper	29984079-29984080	Intergenic	-	-
Chr1	29983800	29984400	600	WT FTL vs nrpd1a-3 FTL pollen	CHH	hyper	AT1TE98065	TE	ATREP11	RC/Helitron
Chr1	29983800	29984400	600	WT FTL vs nrpd1a-3 FTL pollen	CHH	hyper	29984291-29984292	Intergenic	-	-
Chr1	29983800	29984400	600	WT FTL vs nrpd1a-3 FTL pollen	CHH	hyper	AT1TE98070	TE	VANDAL22	DNA/MuDR
Chr1	29983800	29984400	600	WT FTL vs nrpd1a-3 FTL pollen	CHH	hyper	29984380-29984485	Intergenic	-	-
Chr1	30251500	30251700	200	WT FTL vs nrpd1a-3 FTL pollen	CHH	hyper	AT1TE98910	TE	ATREP3	RC/Helitron
Chr1	30252000	30253400	1400	WT FTL vs nrpd1a-3 FTL pollen	CHH	hyper	AT1TE98910	TE	ATREP3	RC/Helitron
Chr1	30252000	30253400	1400	WT FTL vs nrpd1a-3 FTL pollen	CHH	hyper	30253348-30253349	Intergenic	-	-
Chr1	30252000	30253400	1400	WT FTL vs nrpd1a-3 FTL pollen	CHH	hyper	AT1TE98915	TE	ATREP3	RC/Helitron
Chr1	30253700	30254700	1000	WT FTL vs nrpd1a-3 FTL pollen	CHH	hyper	AT1TE98920	TE	ATREP3	RC/Helitron
Chr1	30381700	30381900	200	WT FTL vs nrpd1a-3 FTL pollen	CHH	hyper	30381200-30383691	Intergenic	-	-
Chr2	70700	70900	200	WT FTL vs nrpd1a-3 FTL pollen	CHH	hyper	AT2TE00130	TE	ATREP19	DNA
Chr2	70700	70900	200	WT FTL vs nrpd1a-3 FTL pollen	CHH	hyper	70795-70796	Intergenic	-	-
Chr2	70700	70900	200	WT FTL vs nrpd1a-3 FTL pollen	CHH	hyper	AT2TE00135	TE	ATREP3	RC/Helitron
Chr2	72600	72800	200	WT FTL vs nrpd1a-3 FTL pollen	CHH	hyper	72240-72650	Intergenic	-	-
Chr2	72600	72800	200	WT FTL vs nrpd1a-3 FTL pollen	CHH	hyper	AT2TE00155	TE	VANDAL5A	DNA/MuDR
Chr2	127200	127900	700	WT FTL vs nrpd1a-3 FTL pollen	CHH	hyper	AT2TE00425	TE	HELITRONY1B	RC/Helitron
Chr2	241500	241700	200	WT FTL vs nrpd1a-3 FTL pollen	CHH	hyper	AT2TE00985	TE	ATREP10	RC/Helitron
Chr2	254100	254500	400	WT FTL vs nrpd1a-3 FTL pollen	CHH	hyper	252690-254128	Intergenic	-	-
Chr2	254100	254500	400	WT FTL vs nrpd1a-3 FTL pollen	CHH	hyper	AT2TE01025	TE	ATSINE4	SINE
Chr2	254100	254500	400	WT FTL vs nrpd1a-3 FTL pollen	CHH	hyper	254204-254205	Intergenic	-	-
Chr2	254100	254500	400	WT FTL vs nrpd1a-3 FTL pollen	CHH	hyper	AT2TE01030	TE	ATSINE4	SINE
Chr2	254100	254500	400	WT FTL vs nrpd1a-3 FTL pollen	CHH	hyper	254342-254343	Intergenic	-	-
Chr2	254100	254500	400	WT FTL vs nrpd1a-3 FTL pollen	CHH	hyper	AT2TE01035	TE	ATREP10D	RC/Helitron
Chr2	257600	257900	300	WT FTL vs nrpd1a-3 FTL pollen	CHH	hyper	257550-262038	Intergenic	-	-
Chr2	276800	277000	200	WT FTL vs nrpd1a-3 FTL pollen	CHH	hyper	AT2TE01125	TE	ATSINE4	SINE
Chr2	394600	394800	200	WT FTL vs nrpd1a-3 FTL pollen	CHH	hyper	AT2TE01630	TE	ATREP3	RC/Helitron
Chr2	395200	395900	700	WT FTL vs nrpd1a-3 FTL pollen	CHH	hyper	AT2TE01630	TE	ATREP3	RC/Helitron
Chr2	455300	456100	800	WT FTL vs nrpd1a-3 FTL pollen	CHH	hyper	454885-457010	Intergenic	-	-
Chr2	485000	485600	600	WT FTL vs nrpd1a-3 FTL pollen	CHH	hyper	483829-485690	Intergenic	-	-
Chr2	486500	486700	200	WT FTL vs nrpd1a-3 FTL pollen	CHH	hyper	485852-487423	Intergenic	-	-
Chr2	500000	502000	2000	WT FTL vs nrpd1a-3 FTL pollen	CHH	hyper	AT2TE02160	TE	ATREP3	RC/Helitron
Chr2	511100	511300	200	WT FTL vs nrpd1a-3 FTL pollen	CHH	hyper	AT2TE02190	TE	HELITRONY1E	RC/Helitron
Chr2	542700	544100	1400	WT FTL vs nrpd1a-3 FTL pollen	CHH	hyper	AT2TE02335	TE	ATREP3	RC/Helitron
Chr2	575200	575400	200	WT FTL vs nrpd1a-3 FTL pollen	CHH	hyper	AT2TE02465	TE	ARNOLD1	DNA/MuDR
Chr2	582300	582600	300	WT FTL vs nrpd1a-3 FTL pollen	CHH	hyper	AT2TE02465	TE	ARNOLD1	DNA/MuDR
Chr2	582300	582600	300	WT FTL vs nrpd1a-3 FTL pollen	CHH	hyper	582571-582577	Intergenic	-	-
Chr2	582300	582600	300	WT FTL vs nrpd1a-3 FTL pollen	CHH	hyper	AT2TE02470	TE	BRODYAGA1A	DNA/MuDR
Chr2	608900	609300	400	WT FTL vs nrpd1a-3 FTL pollen	CHH	hyper	AT2G02310	Gene	protein_coding	-
Chr2	625500	625900	400	WT FTL vs nrpd1a-3 FTL pollen	CHH	hyper	AT2TE02660	TE	TNAT1A	DNA
Chr2	655500	656000	500	WT FTL vs nrpd1a-3 FTL pollen	CHH	hyper	AT2TE02805	TE	ATREP10D	RC/Helitron
Chr2	686500	686800	300	WT FTL vs nrpd1a-3 FTL pollen	CHH	hyper	AT2TE02950	TE	ATREP10D	RC/Helitron
Chr2	686500	686800	300	WT FTL vs nrpd1a-3 FTL pollen	CHH	hyper	AT2TE02955	TE	ATREP13	RC/Helitron
Chr2	707500	707900	400	WT FTL vs nrpd1a-3 FTL pollen	CHH	hyper	AT2TE03055	TE	ATREP3	RC/Helitron
Chr2	708300	708600	300	WT FTL vs nrpd1a-3 FTL pollen	CHH	hyper	AT2TE03055	TE	ATREP3	RC/Helitron
Chr2	709400	710000	600	WT FTL vs nrpd1a-3 FTL pollen	CHH	hyper	AT2TE03055	TE	ATREP3	RC/Helitron
Chr2	715600	716400	800	WT FTL vs nrpd1a-3 FTL pollen	CHH	hyper	AT2TE03100	TE	ATREP6	RC/Helitron
Chr2	787100	787400	300	WT FTL vs nrpd1a-3 FTL pollen	CHH	hyper	AT2TE03465	TE	ATREP10D	RC/Helitron
Chr2	794300	795800	1500	WT FTL vs nrpd1a-3 FTL pollen	CHH	hyper	AT2TE03500	TE	HELITRONY1D	RC/Helitron
Chr2	794300	795800	1500	WT FTL vs nrpd1a-3 FTL pollen	CHH	hyper	794449-794450	Intergenic	-	-
Chr2	794300	795800	1500	WT FTL vs nrpd1a-3 FTL pollen	CHH	hyper	AT2TE03505	TE	ATREP6	RC/Helitron
Chr2	794300	795800	1500	WT FTL vs nrpd1a-3 FTL pollen	CHH	hyper	AT2G02800	Gene	protein_coding	-
Chr2	878300	878500	200	WT FTL vs nrpd1a-3 FTL pollen	CHH	hyper	877207-878351	Intergenic	-	-
Chr2	878300	878500	200	WT FTL vs nrpd1a-3 FTL pollen	CHH	hyper	AT2TE03910	TE	HELITRONY3	RC/Helitron
Chr2	878300	878500	200	WT FTL vs nrpd1a-3 FTL pollen	CHH	hyper	878374-878375	Intergenic	-	-
Chr2	878300	878500	200	WT FTL vs nrpd1a-3 FTL pollen	CHH	hyper	AT2TE03915	TE	HELITRONY3	RC/Helitron
Chr2	897600	897800	200	WT FTL vs nrpd1a-3 FTL pollen	CHH	hyper	897348-897751	Intergenic	-	-
Chr2	897600	897800	200	WT FTL vs nrpd1a-3 FTL pollen	CHH	hyper	AT2TE04020	TE	HELITRONY1B	RC/Helitron
Chr2	897600	897800	200	WT FTL vs nrpd1a-3 FTL pollen	CHH	hyper	897772-897787	Intergenic	-	-
Chr2	897600	897800	200	WT FTL vs nrpd1a-3 FTL pollen	CHH	hyper	AT2TE04025	TE	ATREP10D	RC/Helitron
Chr2	904400	904600	200	WT FTL vs nrpd1a-3 FTL pollen	CHH	hyper	904149-904458	Intergenic	-	-
Chr2	904400	904600	200	WT FTL vs nrpd1a-3 FTL pollen	CHH	hyper	AT2TE04060	TE	ATDNAI27T9A	DNA/MuDR
Chr2	910300	911600	1300	WT FTL vs nrpd1a-3 FTL pollen	CHH	hyper	AT2TE04085	TE	META1	LTR/Copia
Chr2	912400	913500	1100	WT FTL vs nrpd1a-3 FTL pollen	CHH	hyper	AT2TE04085	TE	META1	LTR/Copia
Chr2	932400	932600	200	WT FTL vs nrpd1a-3 FTL pollen	CHH	hyper	931730-932416	Intergenic	-	-
Chr2	932400	932600	200	WT FTL vs nrpd1a-3 FTL pollen	CHH	hyper	AT2TE04140	TE	VANDAL22	DNA/MuDR
Chr2	932400	932600	200	WT FTL vs nrpd1a-3 FTL pollen	CHH	hyper	932540-932541	Intergenic	-	-
Chr2	932400	932600	200	WT FTL vs nrpd1a-3 FTL pollen	CHH	hyper	AT2TE04145	TE	ATREP15	RC/Helitron
Chr2	933100	933400	300	WT FTL vs nrpd1a-3 FTL pollen	CHH	hyper	AT2TE04145	TE	ATREP15	RC/Helitron
Chr2	933100	933400	300	WT FTL vs nrpd1a-3 FTL pollen	CHH	hyper	AT2TE04150	TE	ATENSPM2	DNA/En-Spm
Chr2	980200	980600	400	WT FTL vs nrpd1a-3 FTL pollen	CHH	hyper	AT2TE04385	TE	ATREP3	RC/Helitron
Chr2	987400	987800	400	WT FTL vs nrpd1a-3 FTL pollen	CHH	hyper	986662-987934	Intergenic	-	-
Chr2	1011500	1011700	200	WT FTL vs nrpd1a-3 FTL pollen	CHH	hyper	AT2G03330	Gene	protein_coding	-
Chr2	1012800	1013000	200	WT FTL vs nrpd1a-3 FTL pollen	CHH	hyper	AT2G03330	Gene	protein_coding	-
Chr2	1011500	1011700	200	WT FTL vs nrpd1a-3 FTL pollen	CHH	hyper	AT2TE04525	TE	VANDAL3	DNA/MuDR
Chr2	1012800	1013000	200	WT FTL vs nrpd1a-3 FTL pollen	CHH	hyper	AT2TE04525	TE	VANDAL3	DNA/MuDR
Chr2	1038100	1038800	700	WT FTL vs nrpd1a-3 FTL pollen	CHH	hyper	AT2TE04630	TE	ATREP1	RC/Helitron
Chr2	1049100	1049400	300	WT FTL vs nrpd1a-3 FTL pollen	CHH	hyper	AT2TE04675	TE	ATREP8	RC/Helitron
Chr2	1085400	1085600	200	WT FTL vs nrpd1a-3 FTL pollen	CHH	hyper	AT2TE04865	TE	HELITRONY3	RC/Helitron
Chr2	1085400	1085600	200	WT FTL vs nrpd1a-3 FTL pollen	CHH	hyper	1085478-1085479	Intergenic	-	-
Chr2	1085400	1085600	200	WT FTL vs nrpd1a-3 FTL pollen	CHH	hyper	AT2TE04870	TE	ATDNAI27T9A	DNA/MuDR
Chr2	1085400	1085600	200	WT FTL vs nrpd1a-3 FTL pollen	CHH	hyper	1085514-1085560	Intergenic	-	-
Chr2	1085400	1085600	200	WT FTL vs nrpd1a-3 FTL pollen	CHH	hyper	AT2G03570	Gene	protein_coding	-
Chr2	1086100	1086500	400	WT FTL vs nrpd1a-3 FTL pollen	CHH	hyper	AT2TE04875	TE	LIMPET1	DNA/MuDR
Chr2	1089600	1090000	400	WT FTL vs nrpd1a-3 FTL pollen	CHH	hyper	AT2TE04900	TE	ATREP10D	RC/Helitron
Chr2	1154900	1155100	200	WT FTL vs nrpd1a-3 FTL pollen	CHH	hyper	AT2TE05230	TE	ATREP10D	RC/Helitron
Chr2	1155400	1155600	200	WT FTL vs nrpd1a-3 FTL pollen	CHH	hyper	AT2TE05230	TE	ATREP10D	RC/Helitron
Chr2	1178900	1179100	200	WT FTL vs nrpd1a-3 FTL pollen	CHH	hyper	1178780-1179984	Intergenic	-	-
Chr2	1194100	1194500	400	WT FTL vs nrpd1a-3 FTL pollen	CHH	hyper	AT2TE05395	TE	TNAT2A	DNA
Chr2	1208300	1208600	300	WT FTL vs nrpd1a-3 FTL pollen	CHH	hyper	AT2TE05440	TE	ARNOLD2	DNA/MuDR
Chr2	1241400	1242100	700	WT FTL vs nrpd1a-3 FTL pollen	CHH	hyper	AT2TE05605	TE	HELITRONY3	RC/Helitron
Chr2	1264800	1265100	300	WT FTL vs nrpd1a-3 FTL pollen	CHH	hyper	AT2TE05755	TE	VANDAL21	DNA/MuDR
Chr2	1280900	1281600	700	WT FTL vs nrpd1a-3 FTL pollen	CHH	hyper	AT2TE05800	TE	ATREP13	RC/Helitron
Chr2	1280900	1281600	700	WT FTL vs nrpd1a-3 FTL pollen	CHH	hyper	1281521-1281841	Intergenic	-	-
Chr2	1302500	1303100	600	WT FTL vs nrpd1a-3 FTL pollen	CHH	hyper	AT2TE05920	TE	ATREP11	RC/Helitron
Chr2	1303600	1304000	400	WT FTL vs nrpd1a-3 FTL pollen	CHH	hyper	AT2TE05925	TE	ATHILA	LTR/Gypsy
Chr2	1303600	1304000	400	WT FTL vs nrpd1a-3 FTL pollen	CHH	hyper	1303996-1303997	Intergenic	-	-
Chr2	1303600	1304000	400	WT FTL vs nrpd1a-3 FTL pollen	CHH	hyper	AT2TE05930	TE	ATHILA6A	LTR/Gypsy
Chr2	1314000	1314300	300	WT FTL vs nrpd1a-3 FTL pollen	CHH	hyper	AT2TE05980	TE	ATHAT1	DNA/HAT
Chr2	1314000	1314300	300	WT FTL vs nrpd1a-3 FTL pollen	CHH	hyper	1314083-1314084	Intergenic	-	-
Chr2	1314000	1314300	300	WT FTL vs nrpd1a-3 FTL pollen	CHH	hyper	AT2TE05985	TE	META1	LTR/Copia
Chr2	1314000	1314300	300	WT FTL vs nrpd1a-3 FTL pollen	CHH	hyper	1314171-1314172	Intergenic	-	-
Chr2	1314000	1314300	300	WT FTL vs nrpd1a-3 FTL pollen	CHH	hyper	AT2TE05990	TE	META1	LTR/Copia
Chr2	1347200	1348000	800	WT FTL vs nrpd1a-3 FTL pollen	CHH	hyper	AT2TE06135	TE	ATREP1	RC/Helitron
Chr2	1348400	1348600	200	WT FTL vs nrpd1a-3 FTL pollen	CHH	hyper	AT2TE06135	TE	ATREP1	RC/Helitron
Chr2	1348400	1348600	200	WT FTL vs nrpd1a-3 FTL pollen	CHH	hyper	1348486-1348487	Intergenic	-	-
Chr2	1348400	1348600	200	WT FTL vs nrpd1a-3 FTL pollen	CHH	hyper	AT2TE06140	TE	ATREP10B	RC/Helitron
Chr2	1367800	1368500	700	WT FTL vs nrpd1a-3 FTL pollen	CHH	hyper	AT2TE06235	TE	ATREP11	RC/Helitron
Chr2	1370800	1371300	500	WT FTL vs nrpd1a-3 FTL pollen	CHH	hyper	AT2TE06255	TE	SIMPLEHAT2	DNA/HAT
Chr2	1381100	1381300	200	WT FTL vs nrpd1a-3 FTL pollen	CHH	hyper	AT2TE06330	TE	ATN9_1	DNA/MuDR
Chr2	1381100	1381300	200	WT FTL vs nrpd1a-3 FTL pollen	CHH	hyper	1381291-1381292	Intergenic	-	-
Chr2	1381100	1381300	200	WT FTL vs nrpd1a-3 FTL pollen	CHH	hyper	AT2TE06335	TE	ATN9_1	DNA/MuDR
Chr2	1383600	1384300	700	WT FTL vs nrpd1a-3 FTL pollen	CHH	hyper	AT2TE06350	TE	ATREP1	RC/Helitron
Chr2	1395200	1396400	1200	WT FTL vs nrpd1a-3 FTL pollen	CHH	hyper	AT2TE06400	TE	HELITRONY3	RC/Helitron
Chr2	1395200	1396400	1200	WT FTL vs nrpd1a-3 FTL pollen	CHH	hyper	1395259-1395260	Intergenic	-	-
Chr2	1395200	1396400	1200	WT FTL vs nrpd1a-3 FTL pollen	CHH	hyper	AT2TE06405	TE	META1	LTR/Copia
Chr2	1397300	1397700	400	WT FTL vs nrpd1a-3 FTL pollen	CHH	hyper	AT2TE06405	TE	META1	LTR/Copia
Chr2	1398000	1398400	400	WT FTL vs nrpd1a-3 FTL pollen	CHH	hyper	AT2TE06405	TE	META1	LTR/Copia
Chr2	1399200	1399500	300	WT FTL vs nrpd1a-3 FTL pollen	CHH	hyper	AT2TE06405	TE	META1	LTR/Copia
Chr2	1409600	1410200	600	WT FTL vs nrpd1a-3 FTL pollen	CHH	hyper	AT2TE06445	TE	ATREP2	RC/Helitron
Chr2	1409600	1410200	600	WT FTL vs nrpd1a-3 FTL pollen	CHH	hyper	1409691-1409692	Intergenic	-	-
Chr2	1409600	1410200	600	WT FTL vs nrpd1a-3 FTL pollen	CHH	hyper	AT2TE06450	TE	ATREP2	RC/Helitron
Chr2	1459100	1460800	1700	WT FTL vs nrpd1a-3 FTL pollen	CHH	hyper	AT2TE06750	TE	ATREP3	RC/Helitron
Chr2	1459100	1460800	1700	WT FTL vs nrpd1a-3 FTL pollen	CHH	hyper	AT2TE06755	TE	BRODYAGA2	DNA/MuDR
Chr2	1459100	1460800	1700	WT FTL vs nrpd1a-3 FTL pollen	CHH	hyper	AT2TE06760	TE	ATREP10D	RC/Helitron
Chr2	1459100	1460800	1700	WT FTL vs nrpd1a-3 FTL pollen	CHH	hyper	AT2TE06765	TE	ATHATN7	DNA/HAT
Chr2	1466400	1466700	300	WT FTL vs nrpd1a-3 FTL pollen	CHH	hyper	1465773-1466772	Intergenic	-	-
Chr2	1482400	1482800	400	WT FTL vs nrpd1a-3 FTL pollen	CHH	hyper	AT2TE06865	TE	VANDAL8	DNA/MuDR
Chr2	1484100	1484400	300	WT FTL vs nrpd1a-3 FTL pollen	CHH	hyper	1483713-1484109	Intergenic	-	-
Chr2	1484100	1484400	300	WT FTL vs nrpd1a-3 FTL pollen	CHH	hyper	AT2TE06875	TE	ATREP3	RC/Helitron
Chr2	1484100	1484400	300	WT FTL vs nrpd1a-3 FTL pollen	CHH	hyper	1484259-1484260	Intergenic	-	-
Chr2	1484100	1484400	300	WT FTL vs nrpd1a-3 FTL pollen	CHH	hyper	AT2TE06880	TE	ATREP11	RC/Helitron
Chr2	1546200	1546900	700	WT FTL vs nrpd1a-3 FTL pollen	CHH	hyper	AT2TE07125	TE	SIMPLEHAT2	DNA/HAT
Chr2	1546200	1546900	700	WT FTL vs nrpd1a-3 FTL pollen	CHH	hyper	1546532-1546533	Intergenic	-	-
Chr2	1546200	1546900	700	WT FTL vs nrpd1a-3 FTL pollen	CHH	hyper	AT2TE07130	TE	HELITRONY1C	RC/Helitron
Chr2	1546200	1546900	700	WT FTL vs nrpd1a-3 FTL pollen	CHH	hyper	1546872-1546873	Intergenic	-	-
Chr2	1546200	1546900	700	WT FTL vs nrpd1a-3 FTL pollen	CHH	hyper	AT2TE07135	TE	ATREP4	RC/Helitron
Chr2	1586700	1586900	200	WT FTL vs nrpd1a-3 FTL pollen	CHH	hyper	1585622-1587376	Intergenic	-	-
Chr2	1597000	1597500	500	WT FTL vs nrpd1a-3 FTL pollen	CHH	hyper	AT2TE07350	TE	ATREP2	RC/Helitron
Chr2	1597000	1597500	500	WT FTL vs nrpd1a-3 FTL pollen	CHH	hyper	1597493-1597494	Intergenic	-	-
Chr2	1597000	1597500	500	WT FTL vs nrpd1a-3 FTL pollen	CHH	hyper	AT2TE07355	TE	VANDAL8	DNA/MuDR
Chr2	1616400	1616600	200	WT FTL vs nrpd1a-3 FTL pollen	CHH	hyper	AT2TE07460	TE	META1	LTR/Copia
Chr2	1617100	1618000	900	WT FTL vs nrpd1a-3 FTL pollen	CHH	hyper	AT2TE07460	TE	META1	LTR/Copia
Chr2	1617100	1618000	900	WT FTL vs nrpd1a-3 FTL pollen	CHH	hyper	1617960-1617961	Intergenic	-	-
Chr2	1617100	1618000	900	WT FTL vs nrpd1a-3 FTL pollen	CHH	hyper	AT2TE07475	TE	HELITRONY1E	RC/Helitron
Chr2	1631300	1631500	200	WT FTL vs nrpd1a-3 FTL pollen	CHH	hyper	AT2TE07550	TE	ATGP1	LTR/Gypsy
Chr2	1637300	1637500	200	WT FTL vs nrpd1a-3 FTL pollen	CHH	hyper	AT2TE07550	TE	ATGP1	LTR/Gypsy
Chr2	1637300	1637500	200	WT FTL vs nrpd1a-3 FTL pollen	CHH	hyper	1637481-1637483	Intergenic	-	-
Chr2	1637300	1637500	200	WT FTL vs nrpd1a-3 FTL pollen	CHH	hyper	AT2G04675	Gene	protein_coding	-
Chr2	1642400	1642600	200	WT FTL vs nrpd1a-3 FTL pollen	CHH	hyper	AT2TE07570	TE	ATREP5	RC/Helitron
Chr2	1669900	1670300	400	WT FTL vs nrpd1a-3 FTL pollen	CHH	hyper	AT2TE07735	TE	ATREP2	RC/Helitron
Chr2	1681400	1681600	200	WT FTL vs nrpd1a-3 FTL pollen	CHH	hyper	AT2TE07790	TE	ATREP10D	RC/Helitron
Chr2	1691500	1691900	400	WT FTL vs nrpd1a-3 FTL pollen	CHH	hyper	AT2TE07845	TE	ATREP7	RC/Helitron
Chr2	1734800	1735000	200	WT FTL vs nrpd1a-3 FTL pollen	CHH	hyper	AT2TE08070	TE	ATREP11	RC/Helitron
Chr2	1741400	1741600	200	WT FTL vs nrpd1a-3 FTL pollen	CHH	hyper	AT2TE08105	TE	ATREP11	RC/Helitron
Chr2	1741400	1741600	200	WT FTL vs nrpd1a-3 FTL pollen	CHH	hyper	1741425-1741426	Intergenic	-	-
Chr2	1741400	1741600	200	WT FTL vs nrpd1a-3 FTL pollen	CHH	hyper	AT2TE08110	TE	ARNOLD2	DNA/MuDR
Chr2	1751200	1751500	300	WT FTL vs nrpd1a-3 FTL pollen	CHH	hyper	AT2TE08110	TE	ARNOLD2	DNA/MuDR
Chr2	1789100	1789300	200	WT FTL vs nrpd1a-3 FTL pollen	CHH	hyper	AT2TE08255	TE	HELITRONY1E	RC/Helitron
Chr2	1795600	1795900	300	WT FTL vs nrpd1a-3 FTL pollen	CHH	hyper	AT2TE08275	TE	VANDAL5A	DNA/MuDR
Chr2	1847500	1847800	300	WT FTL vs nrpd1a-3 FTL pollen	CHH	hyper	AT2TE08480	TE	HELITRONY1A	RC/Helitron
Chr2	1847500	1847800	300	WT FTL vs nrpd1a-3 FTL pollen	CHH	hyper	1847752-1847753	Intergenic	-	-
Chr2	1847500	1847800	300	WT FTL vs nrpd1a-3 FTL pollen	CHH	hyper	AT2TE08485	TE	HELITRONY1A	RC/Helitron
Chr2	1847500	1847800	300	WT FTL vs nrpd1a-3 FTL pollen	CHH	hyper	1847791-1848175	Intergenic	-	-
Chr2	1855400	1855600	200	WT FTL vs nrpd1a-3 FTL pollen	CHH	hyper	1854903-1856347	Intergenic	-	-
Chr2	1864900	1865100	200	WT FTL vs nrpd1a-3 FTL pollen	CHH	hyper	AT2TE08575	TE	ATREP15	RC/Helitron
Chr2	1902800	1903500	700	WT FTL vs nrpd1a-3 FTL pollen	CHH	hyper	AT2G05230	Gene	protein_coding	-
Chr2	1902800	1903500	700	WT FTL vs nrpd1a-3 FTL pollen	CHH	hyper	AT2TE08765	TE	ATREP10D	RC/Helitron
Chr2	1912500	1913000	500	WT FTL vs nrpd1a-3 FTL pollen	CHH	hyper	1912194-1913338	Intergenic	-	-
Chr2	1930000	1930800	800	WT FTL vs nrpd1a-3 FTL pollen	CHH	hyper	AT2TE08865	TE	HELITRONY1B	RC/Helitron
Chr2	1930000	1930800	800	WT FTL vs nrpd1a-3 FTL pollen	CHH	hyper	1930752-1930753	Intergenic	-	-
Chr2	1930000	1930800	800	WT FTL vs nrpd1a-3 FTL pollen	CHH	hyper	AT2TE08870	TE	HELITRONY1A	RC/Helitron
Chr2	1947900	1948500	600	WT FTL vs nrpd1a-3 FTL pollen	CHH	hyper	AT2TE08970	TE	ATREP7	RC/Helitron
Chr2	1963100	1963400	300	WT FTL vs nrpd1a-3 FTL pollen	CHH	hyper	AT2TE09065	TE	ATREP7	RC/Helitron
Chr2	1982900	1983100	200	WT FTL vs nrpd1a-3 FTL pollen	CHH	hyper	AT2TE09140	TE	ATSINE4	SINE
Chr2	1987700	1988400	700	WT FTL vs nrpd1a-3 FTL pollen	CHH	hyper	AT2TE09165	TE	ATREP7	RC/Helitron
Chr2	1987700	1988400	700	WT FTL vs nrpd1a-3 FTL pollen	CHH	hyper	1987722-1987723	Intergenic	-	-
Chr2	1987700	1988400	700	WT FTL vs nrpd1a-3 FTL pollen	CHH	hyper	AT2TE09170	TE	ATREP7	RC/Helitron
Chr2	2005200	2005400	200	WT FTL vs nrpd1a-3 FTL pollen	CHH	hyper	AT2TE09205	TE	VANDAL1	DNA/MuDR
Chr2	2018300	2018500	200	WT FTL vs nrpd1a-3 FTL pollen	CHH	hyper	AT2TE09255	TE	ATREP10B	RC/Helitron
Chr2	2065300	2066000	700	WT FTL vs nrpd1a-3 FTL pollen	CHH	hyper	AT2TE09430	TE	HELITRONY3	RC/Helitron
Chr2	2122000	2122200	200	WT FTL vs nrpd1a-3 FTL pollen	CHH	hyper	AT2TE09685	TE	VANDAL3	DNA/MuDR
Chr2	2137500	2137900	400	WT FTL vs nrpd1a-3 FTL pollen	CHH	hyper	AT2TE09740	TE	ATHPOGON3	DNA/Pogo
Chr2	2137500	2137900	400	WT FTL vs nrpd1a-3 FTL pollen	CHH	hyper	2137625-2137647	Intergenic	-	-
Chr2	2137500	2137900	400	WT FTL vs nrpd1a-3 FTL pollen	CHH	hyper	AT2TE09745	TE	ATHILA4A	LTR/Gypsy
Chr2	2138900	2139900	1000	WT FTL vs nrpd1a-3 FTL pollen	CHH	hyper	AT2TE09760	TE	ATREP2	RC/Helitron
Chr2	2138900	2139900	1000	WT FTL vs nrpd1a-3 FTL pollen	CHH	hyper	2139390-2139391	Intergenic	-	-
Chr2	2138900	2139900	1000	WT FTL vs nrpd1a-3 FTL pollen	CHH	hyper	AT2TE09765	TE	ATREP6	RC/Helitron
Chr2	2138900	2139900	1000	WT FTL vs nrpd1a-3 FTL pollen	CHH	hyper	2139870-2139871	Intergenic	-	-
Chr2	2138900	2139900	1000	WT FTL vs nrpd1a-3 FTL pollen	CHH	hyper	AT2TE09770	TE	ATREP6	RC/Helitron
Chr2	2140200	2140400	200	WT FTL vs nrpd1a-3 FTL pollen	CHH	hyper	AT2TE09785	TE	ATREP6	RC/Helitron
Chr2	2156200	2156400	200	WT FTL vs nrpd1a-3 FTL pollen	CHH	hyper	AT2TE09885	TE	ATREP11	RC/Helitron
Chr2	2156200	2156400	200	WT FTL vs nrpd1a-3 FTL pollen	CHH	hyper	AT2TE09895	TE	ATDNA1T9A	DNA/MuDR
Chr2	2178300	2178600	300	WT FTL vs nrpd1a-3 FTL pollen	CHH	hyper	AT2TE10025	TE	TNAT2A	DNA
Chr2	2240100	2241000	900	WT FTL vs nrpd1a-3 FTL pollen	CHH	hyper	AT2TE10355	TE	ATCOPIA30	LTR/Copia
Chr2	2240100	2241000	900	WT FTL vs nrpd1a-3 FTL pollen	CHH	hyper	2240579-2240580	Intergenic	-	-
Chr2	2240100	2241000	900	WT FTL vs nrpd1a-3 FTL pollen	CHH	hyper	AT2TE10360	TE	ATREP13	RC/Helitron
Chr2	2262200	2262400	200	WT FTL vs nrpd1a-3 FTL pollen	CHH	hyper	AT2TE10425	TE	ATREP11A	RC/Helitron
Chr2	2285400	2285700	300	WT FTL vs nrpd1a-3 FTL pollen	CHH	hyper	AT2TE10525	TE	TNAT1A	DNA
Chr2	2297200	2297600	400	WT FTL vs nrpd1a-3 FTL pollen	CHH	hyper	AT2TE10585	TE	ATENSPM2	DNA/En-Spm
Chr2	2297200	2297600	400	WT FTL vs nrpd1a-3 FTL pollen	CHH	hyper	AT2TE10590	TE	ATREP13	RC/Helitron
Chr2	2299000	2299400	400	WT FTL vs nrpd1a-3 FTL pollen	CHH	hyper	AT2TE10605	TE	ATREP2A	RC/Helitron
Chr2	2320100	2320900	800	WT FTL vs nrpd1a-3 FTL pollen	CHH	hyper	AT2TE10690	TE	ATLINE1A	LINE/L1
Chr2	2320100	2320900	800	WT FTL vs nrpd1a-3 FTL pollen	CHH	hyper	AT2TE10705	TE	ATREP1	RC/Helitron
Chr2	2375200	2375700	500	WT FTL vs nrpd1a-3 FTL pollen	CHH	hyper	AT2TE10945	TE	ATHILA4	LTR/Gypsy
Chr2	2443600	2443800	200	WT FTL vs nrpd1a-3 FTL pollen	CHH	hyper	AT2TE11120	TE	HELITRONY3	RC/Helitron
Chr2	2481200	2481400	200	WT FTL vs nrpd1a-3 FTL pollen	CHH	hyper	2480970-2483256	Intergenic	-	-
Chr2	2535400	2535800	400	WT FTL vs nrpd1a-3 FTL pollen	CHH	hyper	AT2TE11480	TE	ARNOLDY2	DNA/MuDR
Chr2	2548800	2549000	200	WT FTL vs nrpd1a-3 FTL pollen	CHH	hyper	AT2TE11515	TE	ARNOLD3	DNA/MuDR
Chr2	2559200	2559400	200	WT FTL vs nrpd1a-3 FTL pollen	CHH	hyper	AT2TE11515	TE	ARNOLD3	DNA/MuDR
Chr2	2559200	2559400	200	WT FTL vs nrpd1a-3 FTL pollen	CHH	hyper	2559353-2559354	Intergenic	-	-
Chr2	2559200	2559400	200	WT FTL vs nrpd1a-3 FTL pollen	CHH	hyper	AT2TE11520	TE	ATMUN1	DNA/MuDR
Chr2	2590900	2591300	400	WT FTL vs nrpd1a-3 FTL pollen	CHH	hyper	AT2TE11635	TE	ATMUN1	DNA/MuDR
Chr2	2630600	2630900	300	WT FTL vs nrpd1a-3 FTL pollen	CHH	hyper	AT2TE11795	TE	ATREP3	RC/Helitron
Chr2	2652300	2652900	600	WT FTL vs nrpd1a-3 FTL pollen	CHH	hyper	AT2TE11825	TE	ATREP15	RC/Helitron
Chr2	2652300	2652900	600	WT FTL vs nrpd1a-3 FTL pollen	CHH	hyper	2652342-2652343	Intergenic	-	-
Chr2	2652300	2652900	600	WT FTL vs nrpd1a-3 FTL pollen	CHH	hyper	AT2TE11830	TE	ATREP5	RC/Helitron
Chr2	2652300	2652900	600	WT FTL vs nrpd1a-3 FTL pollen	CHH	hyper	2652381-2652382	Intergenic	-	-
Chr2	2652300	2652900	600	WT FTL vs nrpd1a-3 FTL pollen	CHH	hyper	AT2TE11835	TE	HELITRONY1B	RC/Helitron
Chr2	2652300	2652900	600	WT FTL vs nrpd1a-3 FTL pollen	CHH	hyper	2652444-2652445	Intergenic	-	-
Chr2	2652300	2652900	600	WT FTL vs nrpd1a-3 FTL pollen	CHH	hyper	AT2TE11840	TE	HELITRONY3	RC/Helitron
Chr2	2653400	2653600	200	WT FTL vs nrpd1a-3 FTL pollen	CHH	hyper	AT2TE11840	TE	HELITRONY3	RC/Helitron
Chr2	2654000	2654800	800	WT FTL vs nrpd1a-3 FTL pollen	CHH	hyper	AT2TE11840	TE	HELITRONY3	RC/Helitron
Chr2	2688400	2688900	500	WT FTL vs nrpd1a-3 FTL pollen	CHH	hyper	AT2TE11935	TE	ATHILA4B_LTR	LTR/Gypsy
Chr2	2696400	2696600	200	WT FTL vs nrpd1a-3 FTL pollen	CHH	hyper	AT2TE11970	TE	HELITRONY3	RC/Helitron
Chr2	2746600	2747200	600	WT FTL vs nrpd1a-3 FTL pollen	CHH	hyper	AT2TE12140	TE	ATCOPIA75	LTR/Copia
Chr2	2746600	2747200	600	WT FTL vs nrpd1a-3 FTL pollen	CHH	hyper	AT2TE12145	TE	ATHILA4A	LTR/Gypsy
Chr2	2820500	2820800	300	WT FTL vs nrpd1a-3 FTL pollen	CHH	hyper	AT2TE12390	TE	ATENSPM2	DNA/En-Spm
Chr2	2820500	2820800	300	WT FTL vs nrpd1a-3 FTL pollen	CHH	hyper	AT2TE12400	TE	ATREP5	RC/Helitron
Chr2	2850000	2850700	700	WT FTL vs nrpd1a-3 FTL pollen	CHH	hyper	AT2TE12475	TE	ATREP11	RC/Helitron
Chr2	2851900	2852300	400	WT FTL vs nrpd1a-3 FTL pollen	CHH	hyper	AT2TE12475	TE	ATREP11	RC/Helitron
Chr2	2881500	2882100	600	WT FTL vs nrpd1a-3 FTL pollen	CHH	hyper	AT2TE12555	TE	ATHILA3	LTR/Gypsy
Chr2	2919400	2919800	400	WT FTL vs nrpd1a-3 FTL pollen	CHH	hyper	AT2TE12735	TE	HELITRONY1A	RC/Helitron
Chr2	2962400	2962700	300	WT FTL vs nrpd1a-3 FTL pollen	CHH	hyper	AT2TE12900	TE	ATREP3	RC/Helitron
Chr2	2965500	2965900	400	WT FTL vs nrpd1a-3 FTL pollen	CHH	hyper	AT2TE12930	TE	ARNOLDY2	DNA/MuDR
Chr2	3014300	3014700	400	WT FTL vs nrpd1a-3 FTL pollen	CHH	hyper	AT2TE13140	TE	ARNOLDY2	DNA/MuDR
Chr2	3014300	3014700	400	WT FTL vs nrpd1a-3 FTL pollen	CHH	hyper	3014478-3014479	Intergenic	-	-
Chr2	3014300	3014700	400	WT FTL vs nrpd1a-3 FTL pollen	CHH	hyper	AT2TE13145	TE	ARNOLD4	DNA/MuDR
Chr2	3074900	3075100	200	WT FTL vs nrpd1a-3 FTL pollen	CHH	hyper	AT2TE13340	TE	ATCOPIA95	LTR/Copia
Chr2	3074900	3075100	200	WT FTL vs nrpd1a-3 FTL pollen	CHH	hyper	AT2TE13345	TE	ATHPOGON1	DNA/Pogo
Chr2	3191400	3191900	500	WT FTL vs nrpd1a-3 FTL pollen	CHH	hyper	AT2TE13775	TE	ATREP13	RC/Helitron
Chr2	3191400	3191900	500	WT FTL vs nrpd1a-3 FTL pollen	CHH	hyper	3191787-3191788	Intergenic	-	-
Chr2	3191400	3191900	500	WT FTL vs nrpd1a-3 FTL pollen	CHH	hyper	AT2TE13780	TE	ARNOLDY2	DNA/MuDR
Chr2	3192300	3192500	200	WT FTL vs nrpd1a-3 FTL pollen	CHH	hyper	AT2TE13790	TE	ATREP4	RC/Helitron
Chr2	3192300	3192500	200	WT FTL vs nrpd1a-3 FTL pollen	CHH	hyper	3192432-3192433	Intergenic	-	-
Chr2	3192300	3192500	200	WT FTL vs nrpd1a-3 FTL pollen	CHH	hyper	AT2TE13795	TE	ATREP4	RC/Helitron
Chr2	3194600	3195200	600	WT FTL vs nrpd1a-3 FTL pollen	CHH	hyper	AT2TE13800	TE	ATREP4	RC/Helitron
Chr2	3197600	3197900	300	WT FTL vs nrpd1a-3 FTL pollen	CHH	hyper	AT2TE13815	TE	ATREP1	RC/Helitron
Chr2	3212800	3213400	600	WT FTL vs nrpd1a-3 FTL pollen	CHH	hyper	AT2TE13895	TE	ATREP3	RC/Helitron
Chr2	3212800	3213400	600	WT FTL vs nrpd1a-3 FTL pollen	CHH	hyper	3213374-3213375	Intergenic	-	-
Chr2	3212800	3213400	600	WT FTL vs nrpd1a-3 FTL pollen	CHH	hyper	AT2TE13900	TE	ATREP3	RC/Helitron
Chr2	3262000	3262200	200	WT FTL vs nrpd1a-3 FTL pollen	CHH	hyper	3258064-3262235	Intergenic	-	-
Chr2	3564500	3565300	800	WT FTL vs nrpd1a-3 FTL pollen	CHH	hyper	AT2TE15560	TE	ATREP3	RC/Helitron
Chr2	3565700	3565900	200	WT FTL vs nrpd1a-3 FTL pollen	CHH	hyper	AT2TE15560	TE	ATREP3	RC/Helitron
Chr2	3598100	3598500	400	WT FTL vs nrpd1a-3 FTL pollen	CHH	hyper	AT2TE15665	TE	ATREP13	RC/Helitron
Chr2	3664700	3665100	400	WT FTL vs nrpd1a-3 FTL pollen	CHH	hyper	3659011-3664823	Intergenic	-	-
Chr2	3664700	3665100	400	WT FTL vs nrpd1a-3 FTL pollen	CHH	hyper	AT2TE15960	TE	ATHILA4A	LTR/Gypsy
Chr2	3664700	3665100	400	WT FTL vs nrpd1a-3 FTL pollen	CHH	hyper	3664934-3664937	Intergenic	-	-
Chr2	3664700	3665100	400	WT FTL vs nrpd1a-3 FTL pollen	CHH	hyper	AT2TE15965	TE	HELITRONY1A	RC/Helitron
Chr2	3712900	3713200	300	WT FTL vs nrpd1a-3 FTL pollen	CHH	hyper	3710982-3716821	Intergenic	-	-
Chr2	3814200	3814600	400	WT FTL vs nrpd1a-3 FTL pollen	CHH	hyper	AT2TE16400	TE	ATHILA4B_LTR	LTR/Gypsy
Chr2	3965600	3965800	200	WT FTL vs nrpd1a-3 FTL pollen	CHH	hyper	AT2TE16860	TE	ATHILA2	LTR/Gypsy
Chr2	4024300	4024900	600	WT FTL vs nrpd1a-3 FTL pollen	CHH	hyper	AT2TE17060	TE	ATREP3	RC/Helitron
Chr2	4025400	4025700	300	WT FTL vs nrpd1a-3 FTL pollen	CHH	hyper	AT2TE17070	TE	ATREP3	RC/Helitron
Chr2	4025400	4025700	300	WT FTL vs nrpd1a-3 FTL pollen	CHH	hyper	4025414-4025415	Intergenic	-	-
Chr2	4025400	4025700	300	WT FTL vs nrpd1a-3 FTL pollen	CHH	hyper	AT2TE17075	TE	ATREP2	RC/Helitron
Chr2	4086400	4086600	200	WT FTL vs nrpd1a-3 FTL pollen	CHH	hyper	AT2TE17275	TE	ATREP10B	RC/Helitron
Chr2	4098300	4099100	800	WT FTL vs nrpd1a-3 FTL pollen	CHH	hyper	AT2TE17320	TE	HELITRONY3	RC/Helitron
Chr2	4098300	4099100	800	WT FTL vs nrpd1a-3 FTL pollen	CHH	hyper	4099067-4099068	Intergenic	-	-
Chr2	4098300	4099100	800	WT FTL vs nrpd1a-3 FTL pollen	CHH	hyper	AT2TE17325	TE	HELITRONY1D	RC/Helitron
Chr2	4098300	4099100	800	WT FTL vs nrpd1a-3 FTL pollen	CHH	hyper	4099088-4099089	Intergenic	-	-
Chr2	4098300	4099100	800	WT FTL vs nrpd1a-3 FTL pollen	CHH	hyper	AT2TE17330	TE	HELITRONY1D	RC/Helitron
Chr2	4132500	4132700	200	WT FTL vs nrpd1a-3 FTL pollen	CHH	hyper	AT2TE17430	TE	ATHILA6A	LTR/Gypsy
Chr2	4172900	4173600	700	WT FTL vs nrpd1a-3 FTL pollen	CHH	hyper	AT2TE17610	TE	ATHILA4	LTR/Gypsy
Chr2	4210300	4210700	400	WT FTL vs nrpd1a-3 FTL pollen	CHH	hyper	AT2TE17725	TE	ATHILA0_I	LTR/Gypsy
Chr2	4216700	4216900	200	WT FTL vs nrpd1a-3 FTL pollen	CHH	hyper	AT2TE17790	TE	VANDAL3	DNA/MuDR
Chr2	4221800	4222000	200	WT FTL vs nrpd1a-3 FTL pollen	CHH	hyper	AT2TE17810	TE	ATLANTYS2	LTR/Gypsy
Chr2	4257400	4257700	300	WT FTL vs nrpd1a-3 FTL pollen	CHH	hyper	AT2TE17935	TE	ATLINE1_6	LINE/L1
Chr2	4257400	4257700	300	WT FTL vs nrpd1a-3 FTL pollen	CHH	hyper	AT2TE17940	TE	ATHILA2	LTR/Gypsy
Chr2	4302700	4303200	500	WT FTL vs nrpd1a-3 FTL pollen	CHH	hyper	AT2TE18055	TE	LIMPET1	DNA/MuDR
Chr2	4302700	4303200	500	WT FTL vs nrpd1a-3 FTL pollen	CHH	hyper	4303175-4303176	Intergenic	-	-
Chr2	4302700	4303200	500	WT FTL vs nrpd1a-3 FTL pollen	CHH	hyper	AT2TE18060	TE	LIMPET1	DNA/MuDR
Chr2	4306000	4306300	300	WT FTL vs nrpd1a-3 FTL pollen	CHH	hyper	AT2TE18080	TE	ATREP2	RC/Helitron
Chr2	4309100	4309300	200	WT FTL vs nrpd1a-3 FTL pollen	CHH	hyper	AT2TE18100	TE	TNAT1A	DNA
Chr2	4309800	4310000	200	WT FTL vs nrpd1a-3 FTL pollen	CHH	hyper	AT2TE18105	TE	TNAT1A	DNA
Chr2	4350600	4351000	400	WT FTL vs nrpd1a-3 FTL pollen	CHH	hyper	AT2TE18300	TE	ARNOLDY2	DNA/MuDR
Chr2	4351500	4352200	700	WT FTL vs nrpd1a-3 FTL pollen	CHH	hyper	AT2TE18300	TE	ARNOLDY2	DNA/MuDR
Chr2	4351500	4352200	700	WT FTL vs nrpd1a-3 FTL pollen	CHH	hyper	4351511-4351512	Intergenic	-	-
Chr2	4351500	4352200	700	WT FTL vs nrpd1a-3 FTL pollen	CHH	hyper	AT2TE18305	TE	ATREP11A	RC/Helitron
Chr2	4353500	4354600	1100	WT FTL vs nrpd1a-3 FTL pollen	CHH	hyper	AT2TE18305	TE	ATREP11A	RC/Helitron
Chr2	4353500	4354600	1100	WT FTL vs nrpd1a-3 FTL pollen	CHH	hyper	4353557-4353558	Intergenic	-	-
Chr2	4353500	4354600	1100	WT FTL vs nrpd1a-3 FTL pollen	CHH	hyper	AT2TE18310	TE	ARNOLDY1	DNA/MuDR
Chr2	4353500	4354600	1100	WT FTL vs nrpd1a-3 FTL pollen	CHH	hyper	4353598-4353599	Intergenic	-	-
Chr2	4353500	4354600	1100	WT FTL vs nrpd1a-3 FTL pollen	CHH	hyper	AT2TE18315	TE	ARNOLDY1	DNA/MuDR
Chr2	4353500	4354600	1100	WT FTL vs nrpd1a-3 FTL pollen	CHH	hyper	4353787-4353788	Intergenic	-	-
Chr2	4353500	4354600	1100	WT FTL vs nrpd1a-3 FTL pollen	CHH	hyper	AT2TE18320	TE	ARNOLDY2	DNA/MuDR
Chr2	4355200	4356400	1200	WT FTL vs nrpd1a-3 FTL pollen	CHH	hyper	AT2TE18320	TE	ARNOLDY2	DNA/MuDR
Chr2	4359300	4359500	200	WT FTL vs nrpd1a-3 FTL pollen	CHH	hyper	AT2TE18335	TE	ARNOLD1	DNA/MuDR
Chr2	4370400	4370800	400	WT FTL vs nrpd1a-3 FTL pollen	CHH	hyper	AT2TE18380	TE	ATHILA4B_LTR	LTR/Gypsy
Chr2	4407000	4407300	300	WT FTL vs nrpd1a-3 FTL pollen	CHH	hyper	AT2TE18450	TE	ATENSPM1A	DNA/En-Spm
Chr2	4450800	4451500	700	WT FTL vs nrpd1a-3 FTL pollen	CHH	hyper	AT2TE18685	TE	ATREP6	RC/Helitron
Chr2	4471800	4472500	700	WT FTL vs nrpd1a-3 FTL pollen	CHH	hyper	AT2TE18735	TE	ATREP13	RC/Helitron
Chr2	4474500	4474900	400	WT FTL vs nrpd1a-3 FTL pollen	CHH	hyper	AT2TE18760	TE	ATREP4	RC/Helitron
Chr2	4475500	4476100	600	WT FTL vs nrpd1a-3 FTL pollen	CHH	hyper	AT2TE18760	TE	ATREP4	RC/Helitron
Chr2	4558600	4559100	500	WT FTL vs nrpd1a-3 FTL pollen	CHH	hyper	AT2TE18980	TE	ATGP1	LTR/Gypsy
Chr2	4561200	4561700	500	WT FTL vs nrpd1a-3 FTL pollen	CHH	hyper	AT2TE18980	TE	ATGP1	LTR/Gypsy
Chr2	4582100	4582400	300	WT FTL vs nrpd1a-3 FTL pollen	CHH	hyper	AT2TE19005	TE	ATHILA0_I	LTR/Gypsy
Chr2	4710400	4710800	400	WT FTL vs nrpd1a-3 FTL pollen	CHH	hyper	AT2TE19575	TE	ATHILA4	LTR/Gypsy
Chr2	4715100	4715700	600	WT FTL vs nrpd1a-3 FTL pollen	CHH	hyper	AT2TE19585	TE	ATHILA4C	LTR/Gypsy
Chr2	4732900	4733100	200	WT FTL vs nrpd1a-3 FTL pollen	CHH	hyper	AT2TE19615	TE	VANDAL21	DNA/MuDR
Chr2	4775000	4775300	300	WT FTL vs nrpd1a-3 FTL pollen	CHH	hyper	AT2TE19825	TE	ATHILA4C	LTR/Gypsy
Chr2	4796800	4797000	200	WT FTL vs nrpd1a-3 FTL pollen	CHH	hyper	AT2TE19900	TE	ATREP11A	RC/Helitron
Chr2	4878300	4878900	600	WT FTL vs nrpd1a-3 FTL pollen	CHH	hyper	AT2TE20160	TE	VANDAL1	DNA/MuDR
Chr2	4882700	4883000	300	WT FTL vs nrpd1a-3 FTL pollen	CHH	hyper	AT2TE20160	TE	VANDAL1	DNA/MuDR
Chr2	4889400	4889700	300	WT FTL vs nrpd1a-3 FTL pollen	CHH	hyper	AT2TE20165	TE	ATHATN10	DNA/HAT
Chr2	4893900	4894100	200	WT FTL vs nrpd1a-3 FTL pollen	CHH	hyper	AT2TE20180	TE	ATREP3	RC/Helitron
Chr2	5010100	5010300	200	WT FTL vs nrpd1a-3 FTL pollen	CHH	hyper	AT2TE20540	TE	ATREP2	RC/Helitron
Chr2	5037800	5038000	200	WT FTL vs nrpd1a-3 FTL pollen	CHH	hyper	AT2TE20710	TE	ATREP2	RC/Helitron
Chr2	5049500	5049700	200	WT FTL vs nrpd1a-3 FTL pollen	CHH	hyper	AT2TE20755	TE	ATREP10B	RC/Helitron
Chr2	5049500	5049700	200	WT FTL vs nrpd1a-3 FTL pollen	CHH	hyper	5049699-5049953	Intergenic	-	-
Chr2	5052300	5052500	200	WT FTL vs nrpd1a-3 FTL pollen	CHH	hyper	5051613-5053732	Intergenic	-	-
Chr2	5080100	5080400	300	WT FTL vs nrpd1a-3 FTL pollen	CHH	hyper	AT2TE20875	TE	ATREP5	RC/Helitron
Chr2	5080100	5080400	300	WT FTL vs nrpd1a-3 FTL pollen	CHH	hyper	AT2TE20880	TE	TNAT1A	DNA
Chr2	5097400	5097800	400	WT FTL vs nrpd1a-3 FTL pollen	CHH	hyper	AT2TE20940	TE	ATHILA3	LTR/Gypsy
Chr2	5097400	5097800	400	WT FTL vs nrpd1a-3 FTL pollen	CHH	hyper	AT2TE20945	TE	ATGP2N	LTR/Gypsy
Chr2	5112300	5113400	1100	WT FTL vs nrpd1a-3 FTL pollen	CHH	hyper	AT2TE20975	TE	HELITRONY1D	RC/Helitron
Chr2	5119600	5119800	200	WT FTL vs nrpd1a-3 FTL pollen	CHH	hyper	AT2TE21010	TE	ARNOLDY2	DNA/MuDR
Chr2	5120100	5120400	300	WT FTL vs nrpd1a-3 FTL pollen	CHH	hyper	AT2TE21010	TE	ARNOLDY2	DNA/MuDR
Chr2	5222600	5222900	300	WT FTL vs nrpd1a-3 FTL pollen	CHH	hyper	AT2TE21345	TE	ATGP1	LTR/Gypsy
Chr2	5231200	5231600	400	WT FTL vs nrpd1a-3 FTL pollen	CHH	hyper	AT2TE21360	TE	ATGP1	LTR/Gypsy
Chr2	5238600	5239000	400	WT FTL vs nrpd1a-3 FTL pollen	CHH	hyper	AT2TE21370	TE	ATMUNX1	DNA/MuDR
Chr2	5238600	5239000	400	WT FTL vs nrpd1a-3 FTL pollen	CHH	hyper	5238652-5238956	Intergenic	-	-
Chr2	5238600	5239000	400	WT FTL vs nrpd1a-3 FTL pollen	CHH	hyper	AT2TE21375	TE	HELITRONY1B	RC/Helitron
Chr2	5270300	5270600	300	WT FTL vs nrpd1a-3 FTL pollen	CHH	hyper	AT2TE21485	TE	ATHILA6B	LTR/Gypsy
Chr2	5270300	5270600	300	WT FTL vs nrpd1a-3 FTL pollen	CHH	hyper	AT2TE21490	TE	ATGP1	LTR/Gypsy
Chr2	5331800	5332100	300	WT FTL vs nrpd1a-3 FTL pollen	CHH	hyper	AT2TE21705	TE	ATGP1	LTR/Gypsy
Chr2	5409100	5409500	400	WT FTL vs nrpd1a-3 FTL pollen	CHH	hyper	AT2TE21895	TE	TNAT1A	DNA
Chr2	5465900	5467000	1100	WT FTL vs nrpd1a-3 FTL pollen	CHH	hyper	AT2TE22140	TE	ATHATN7	DNA/HAT
Chr2	5465900	5467000	1100	WT FTL vs nrpd1a-3 FTL pollen	CHH	hyper	5465929-5465930	Intergenic	-	-
Chr2	5465900	5467000	1100	WT FTL vs nrpd1a-3 FTL pollen	CHH	hyper	AT2TE22145	TE	ATREP4	RC/Helitron
Chr2	5465900	5467000	1100	WT FTL vs nrpd1a-3 FTL pollen	CHH	hyper	5466054-5466055	Intergenic	-	-
Chr2	5465900	5467000	1100	WT FTL vs nrpd1a-3 FTL pollen	CHH	hyper	AT2TE22150	TE	ATREP3	RC/Helitron
Chr2	5491800	5492200	400	WT FTL vs nrpd1a-3 FTL pollen	CHH	hyper	AT2TE22245	TE	ATHILA4A	LTR/Gypsy
Chr2	5557400	5557800	400	WT FTL vs nrpd1a-3 FTL pollen	CHH	hyper	AT2TE22480	TE	AT9NMU1	DNA/MuDR
Chr2	5568300	5568700	400	WT FTL vs nrpd1a-3 FTL pollen	CHH	hyper	AT2TE22505	TE	ATHILA2	LTR/Gypsy
Chr2	5583800	5584600	800	WT FTL vs nrpd1a-3 FTL pollen	CHH	hyper	AT2TE22545	TE	HELITRONY1B	RC/Helitron
Chr2	5588400	5588700	300	WT FTL vs nrpd1a-3 FTL pollen	CHH	hyper	5588322-5588706	Intergenic	-	-
Chr2	5589100	5589300	200	WT FTL vs nrpd1a-3 FTL pollen	CHH	hyper	5588937-5589103	Intergenic	-	-
Chr2	5589100	5589300	200	WT FTL vs nrpd1a-3 FTL pollen	CHH	hyper	AT2TE22570	TE	HELITRONY1E	RC/Helitron
Chr2	5591500	5591900	400	WT FTL vs nrpd1a-3 FTL pollen	CHH	hyper	AT2TE22585	TE	HELITRONY1A	RC/Helitron
Chr2	5646000	5646500	500	WT FTL vs nrpd1a-3 FTL pollen	CHH	hyper	AT2TE22795	TE	ATREP6	RC/Helitron
Chr2	5657900	5658100	200	WT FTL vs nrpd1a-3 FTL pollen	CHH	hyper	AT2TE22860	TE	VANDAL5A	DNA/MuDR
Chr2	5670900	5671100	200	WT FTL vs nrpd1a-3 FTL pollen	CHH	hyper	AT2TE22910	TE	ATMUNX1	DNA/MuDR
Chr2	5670900	5671100	200	WT FTL vs nrpd1a-3 FTL pollen	CHH	hyper	AT2TE22920	TE	HELITRONY1B	RC/Helitron
Chr2	5727100	5727300	200	WT FTL vs nrpd1a-3 FTL pollen	CHH	hyper	AT2TE23175	TE	ATHILA4	LTR/Gypsy
Chr2	5739800	5741000	1200	WT FTL vs nrpd1a-3 FTL pollen	CHH	hyper	AT2TE23255	TE	ARNOLDY1	DNA/MuDR
Chr2	5761000	5761400	400	WT FTL vs nrpd1a-3 FTL pollen	CHH	hyper	AT2TE23385	TE	ATREP11	RC/Helitron
Chr2	5761000	5761400	400	WT FTL vs nrpd1a-3 FTL pollen	CHH	hyper	5761055-5761056	Intergenic	-	-
Chr2	5761000	5761400	400	WT FTL vs nrpd1a-3 FTL pollen	CHH	hyper	AT2TE23390	TE	HELITRONY3	RC/Helitron
Chr2	5761000	5761400	400	WT FTL vs nrpd1a-3 FTL pollen	CHH	hyper	5761104-5761105	Intergenic	-	-
Chr2	5761000	5761400	400	WT FTL vs nrpd1a-3 FTL pollen	CHH	hyper	AT2TE23395	TE	ARNOLDY1	DNA/MuDR
Chr2	5761700	5762000	300	WT FTL vs nrpd1a-3 FTL pollen	CHH	hyper	AT2TE23395	TE	ARNOLDY1	DNA/MuDR
Chr2	5762300	5762700	400	WT FTL vs nrpd1a-3 FTL pollen	CHH	hyper	AT2TE23395	TE	ARNOLDY1	DNA/MuDR
Chr2	5765600	5765800	200	WT FTL vs nrpd1a-3 FTL pollen	CHH	hyper	AT2TE23430	TE	ATDNAI27T9B	DNA/MuDR
Chr2	5765600	5765800	200	WT FTL vs nrpd1a-3 FTL pollen	CHH	hyper	5765624-5765627	Intergenic	-	-
Chr2	5765600	5765800	200	WT FTL vs nrpd1a-3 FTL pollen	CHH	hyper	AT2TE23435	TE	ATMUN1	DNA/MuDR
Chr2	5778900	5779100	200	WT FTL vs nrpd1a-3 FTL pollen	CHH	hyper	5778889-5778902	Intergenic	-	-
Chr2	5778900	5779100	200	WT FTL vs nrpd1a-3 FTL pollen	CHH	hyper	AT2TE23505	TE	ATGP1	LTR/Gypsy
Chr2	5779700	5780000	300	WT FTL vs nrpd1a-3 FTL pollen	CHH	hyper	AT2TE23505	TE	ATGP1	LTR/Gypsy
Chr2	5780300	5780800	500	WT FTL vs nrpd1a-3 FTL pollen	CHH	hyper	AT2TE23510	TE	ATGP1	LTR/Gypsy
Chr2	5782000	5782400	400	WT FTL vs nrpd1a-3 FTL pollen	CHH	hyper	AT2TE23510	TE	ATGP1	LTR/Gypsy
Chr2	5792200	5792600	400	WT FTL vs nrpd1a-3 FTL pollen	CHH	hyper	5791126-5792231	Intergenic	-	-
Chr2	5792200	5792600	400	WT FTL vs nrpd1a-3 FTL pollen	CHH	hyper	AT2TE23540	TE	ATREP5	RC/Helitron
Chr2	5799200	5799400	200	WT FTL vs nrpd1a-3 FTL pollen	CHH	hyper	AT2TE23560	TE	LIMPET1	DNA/MuDR
Chr2	5799200	5799400	200	WT FTL vs nrpd1a-3 FTL pollen	CHH	hyper	AT2TE23565	TE	LIMPET1	DNA/MuDR
Chr2	5805800	5806100	300	WT FTL vs nrpd1a-3 FTL pollen	CHH	hyper	AT2TE23640	TE	VANDAL1N1	DNA/MuDR
Chr2	5805800	5806100	300	WT FTL vs nrpd1a-3 FTL pollen	CHH	hyper	5805858-5805865	Intergenic	-	-
Chr2	5805800	5806100	300	WT FTL vs nrpd1a-3 FTL pollen	CHH	hyper	AT2TE23645	TE	ATDNA2T9C	DNA/MuDR
Chr2	5806800	5807200	400	WT FTL vs nrpd1a-3 FTL pollen	CHH	hyper	AT2TE23655	TE	HELITRONY3	RC/Helitron
Chr2	5807500	5808300	800	WT FTL vs nrpd1a-3 FTL pollen	CHH	hyper	AT2TE23655	TE	HELITRONY3	RC/Helitron
Chr2	5807500	5808300	800	WT FTL vs nrpd1a-3 FTL pollen	CHH	hyper	5807651-5807652	Intergenic	-	-
Chr2	5807500	5808300	800	WT FTL vs nrpd1a-3 FTL pollen	CHH	hyper	AT2TE23660	TE	ATGP1	LTR/Gypsy
Chr2	5807500	5808300	800	WT FTL vs nrpd1a-3 FTL pollen	CHH	hyper	5807813-5807814	Intergenic	-	-
Chr2	5807500	5808300	800	WT FTL vs nrpd1a-3 FTL pollen	CHH	hyper	AT2TE23665	TE	ATGP1	LTR/Gypsy
Chr2	5814700	5814900	200	WT FTL vs nrpd1a-3 FTL pollen	CHH	hyper	AT2TE23670	TE	ATGP1	LTR/Gypsy
Chr2	5814700	5814900	200	WT FTL vs nrpd1a-3 FTL pollen	CHH	hyper	5814890-5814899	Intergenic	-	-
Chr2	5814700	5814900	200	WT FTL vs nrpd1a-3 FTL pollen	CHH	hyper	AT2TE23675	TE	HELITRONY3	RC/Helitron
Chr2	5836700	5837200	500	WT FTL vs nrpd1a-3 FTL pollen	CHH	hyper	AT2TE23800	TE	ATREP7	RC/Helitron
Chr2	5841400	5841700	300	WT FTL vs nrpd1a-3 FTL pollen	CHH	hyper	AT2TE23815	TE	ATREP4	RC/Helitron
Chr2	5842200	5842500	300	WT FTL vs nrpd1a-3 FTL pollen	CHH	hyper	AT2TE23815	TE	ATREP4	RC/Helitron
Chr2	5843200	5843800	600	WT FTL vs nrpd1a-3 FTL pollen	CHH	hyper	AT2TE23825	TE	ATHATN7	DNA/HAT
Chr2	5843200	5843800	600	WT FTL vs nrpd1a-3 FTL pollen	CHH	hyper	5843478-5843479	Intergenic	-	-
Chr2	5843200	5843800	600	WT FTL vs nrpd1a-3 FTL pollen	CHH	hyper	AT2TE23830	TE	ATREP15	RC/Helitron
Chr2	5843200	5843800	600	WT FTL vs nrpd1a-3 FTL pollen	CHH	hyper	5843589-5843590	Intergenic	-	-
Chr2	5843200	5843800	600	WT FTL vs nrpd1a-3 FTL pollen	CHH	hyper	AT2TE23835	TE	ATREP3	RC/Helitron
Chr2	5870300	5871600	1300	WT FTL vs nrpd1a-3 FTL pollen	CHH	hyper	AT2TE23905	TE	ATREP5	RC/Helitron
Chr2	5870300	5871600	1300	WT FTL vs nrpd1a-3 FTL pollen	CHH	hyper	AT2G13980	Gene	protein_coding	-
Chr2	5965900	5966200	300	WT FTL vs nrpd1a-3 FTL pollen	CHH	hyper	AT2TE24335	TE	ARNOLD2	DNA/MuDR
Chr2	6004000	6004200	200	WT FTL vs nrpd1a-3 FTL pollen	CHH	hyper	AT2TE24420	TE	ATREP11	RC/Helitron
Chr2	6046000	6046400	400	WT FTL vs nrpd1a-3 FTL pollen	CHH	hyper	AT2TE24610	TE	VANDAL5A	DNA/MuDR
Chr2	6046000	6046400	400	WT FTL vs nrpd1a-3 FTL pollen	CHH	hyper	AT2G14270	Gene	protein_coding	-
Chr2	6059700	6059900	200	WT FTL vs nrpd1a-3 FTL pollen	CHH	hyper	AT2TE24680	TE	HELITRON2	RC/Helitron
Chr2	6084100	6084500	400	WT FTL vs nrpd1a-3 FTL pollen	CHH	hyper	AT2TE24745	TE	ATREP3	RC/Helitron
Chr2	6084100	6084500	400	WT FTL vs nrpd1a-3 FTL pollen	CHH	hyper	6084369-6084370	Intergenic	-	-
Chr2	6084100	6084500	400	WT FTL vs nrpd1a-3 FTL pollen	CHH	hyper	AT2TE24750	TE	ATHATN7	DNA/HAT
Chr2	6085000	6085200	200	WT FTL vs nrpd1a-3 FTL pollen	CHH	hyper	AT2TE24760	TE	ATREP10D	RC/Helitron
Chr2	6099900	6100600	700	WT FTL vs nrpd1a-3 FTL pollen	CHH	hyper	AT2TE24820	TE	ATREP3	RC/Helitron
Chr2	6101100	6101700	600	WT FTL vs nrpd1a-3 FTL pollen	CHH	hyper	AT2TE24820	TE	ATREP3	RC/Helitron
Chr2	6101100	6101700	600	WT FTL vs nrpd1a-3 FTL pollen	CHH	hyper	AT2TE24825	TE	ATREP3	RC/Helitron
Chr2	6101100	6101700	600	WT FTL vs nrpd1a-3 FTL pollen	CHH	hyper	AT2TE24830	TE	ATREP10D	RC/Helitron
Chr2	6140700	6140900	200	WT FTL vs nrpd1a-3 FTL pollen	CHH	hyper	AT2TE24965	TE	ATDNAI27T9B	DNA/MuDR
Chr2	6148700	6148900	200	WT FTL vs nrpd1a-3 FTL pollen	CHH	hyper	AT2TE25020	TE	HELITRON1	RC/Helitron
Chr2	6169200	6170300	1100	WT FTL vs nrpd1a-3 FTL pollen	CHH	hyper	AT2TE25070	TE	ARNOLDY1	DNA/MuDR
Chr2	6177000	6177400	400	WT FTL vs nrpd1a-3 FTL pollen	CHH	hyper	AT2TE25095	TE	ATHILA4	LTR/Gypsy
Chr2	6192300	6192500	200	WT FTL vs nrpd1a-3 FTL pollen	CHH	hyper	AT2TE25165	TE	ATCOPIA65	LTR/Copia
Chr2	6192300	6192500	200	WT FTL vs nrpd1a-3 FTL pollen	CHH	hyper	6192469-6192470	Intergenic	-	-
Chr2	6192300	6192500	200	WT FTL vs nrpd1a-3 FTL pollen	CHH	hyper	AT2TE25170	TE	ATCOPIA64	LTR/Copia
Chr2	6206800	6207300	500	WT FTL vs nrpd1a-3 FTL pollen	CHH	hyper	AT2TE25260	TE	HELITRONY1D	RC/Helitron
Chr2	6218100	6218500	400	WT FTL vs nrpd1a-3 FTL pollen	CHH	hyper	6217709-6218310	Intergenic	-	-
Chr2	6218100	6218500	400	WT FTL vs nrpd1a-3 FTL pollen	CHH	hyper	AT2TE25330	TE	ATCOPIA65	LTR/Copia
Chr2	6218100	6218500	400	WT FTL vs nrpd1a-3 FTL pollen	CHH	hyper	6218335-6218336	Intergenic	-	-
Chr2	6218100	6218500	400	WT FTL vs nrpd1a-3 FTL pollen	CHH	hyper	AT2TE25335	TE	ATCOPIA64	LTR/Copia
Chr2	6234400	6234700	300	WT FTL vs nrpd1a-3 FTL pollen	CHH	hyper	6233736-6236326	Intergenic	-	-
Chr2	6253500	6253700	200	WT FTL vs nrpd1a-3 FTL pollen	CHH	hyper	AT2TE25490	TE	ATLINE1A	LINE/L1
Chr2	6264200	6264600	400	WT FTL vs nrpd1a-3 FTL pollen	CHH	hyper	AT2TE25540	TE	ATGP1	LTR/Gypsy
Chr2	6270800	6271100	300	WT FTL vs nrpd1a-3 FTL pollen	CHH	hyper	AT2TE25540	TE	ATGP1	LTR/Gypsy
Chr2	6270800	6271100	300	WT FTL vs nrpd1a-3 FTL pollen	CHH	hyper	6271099-6271165	Intergenic	-	-
Chr2	6288200	6288900	700	WT FTL vs nrpd1a-3 FTL pollen	CHH	hyper	AT2TE25630	TE	ATREP13	RC/Helitron
Chr2	6288200	6288900	700	WT FTL vs nrpd1a-3 FTL pollen	CHH	hyper	6288854-6288855	Intergenic	-	-
Chr2	6288200	6288900	700	WT FTL vs nrpd1a-3 FTL pollen	CHH	hyper	AT2TE25635	TE	BRODYAGA2	DNA/MuDR
Chr2	6317800	6318100	300	WT FTL vs nrpd1a-3 FTL pollen	CHH	hyper	6315766-6318087	Intergenic	-	-
Chr2	6317800	6318100	300	WT FTL vs nrpd1a-3 FTL pollen	CHH	hyper	AT2TE25780	TE	ATN9_1	DNA/MuDR
Chr2	6325900	6326200	300	WT FTL vs nrpd1a-3 FTL pollen	CHH	hyper	6323397-6326983	Intergenic	-	-
Chr2	6337800	6338000	200	WT FTL vs nrpd1a-3 FTL pollen	CHH	hyper	AT2TE25840	TE	VANDAL2	DNA/MuDR
Chr2	6382900	6384100	1200	WT FTL vs nrpd1a-3 FTL pollen	CHH	hyper	AT2TE26020	TE	ATHATN7	DNA/HAT
Chr2	6382900	6384100	1200	WT FTL vs nrpd1a-3 FTL pollen	CHH	hyper	6383125-6383143	Intergenic	-	-
Chr2	6382900	6384100	1200	WT FTL vs nrpd1a-3 FTL pollen	CHH	hyper	AT2TE26025	TE	HELITRONY1E	RC/Helitron
Chr2	6382900	6384100	1200	WT FTL vs nrpd1a-3 FTL pollen	CHH	hyper	6383276-6383277	Intergenic	-	-
Chr2	6382900	6384100	1200	WT FTL vs nrpd1a-3 FTL pollen	CHH	hyper	AT2TE26030	TE	ATREP3	RC/Helitron
Chr2	6382900	6384100	1200	WT FTL vs nrpd1a-3 FTL pollen	CHH	hyper	6383360-6383361	Intergenic	-	-
Chr2	6382900	6384100	1200	WT FTL vs nrpd1a-3 FTL pollen	CHH	hyper	AT2TE26035	TE	ATREP3	RC/Helitron
Chr2	6522800	6523300	500	WT FTL vs nrpd1a-3 FTL pollen	CHH	hyper	AT2TE26670	TE	HELITRONY1D	RC/Helitron
Chr2	6538700	6539100	400	WT FTL vs nrpd1a-3 FTL pollen	CHH	hyper	AT2TE26735	TE	TNAT1A	DNA
Chr2	6566100	6566400	300	WT FTL vs nrpd1a-3 FTL pollen	CHH	hyper	6566006-6566208	Intergenic	-	-
Chr2	6566100	6566400	300	WT FTL vs nrpd1a-3 FTL pollen	CHH	hyper	AT2TE26855	TE	ARNOLD2	DNA/MuDR
Chr2	6570400	6570600	200	WT FTL vs nrpd1a-3 FTL pollen	CHH	hyper	AT2TE26855	TE	ARNOLD2	DNA/MuDR
Chr2	6571800	6572200	400	WT FTL vs nrpd1a-3 FTL pollen	CHH	hyper	AT2TE26855	TE	ARNOLD2	DNA/MuDR
Chr2	6579300	6579600	300	WT FTL vs nrpd1a-3 FTL pollen	CHH	hyper	AT2TE26865	TE	ARNOLDY2	DNA/MuDR
Chr2	6583500	6584300	800	WT FTL vs nrpd1a-3 FTL pollen	CHH	hyper	AT2TE26865	TE	ARNOLDY2	DNA/MuDR
Chr2	6579300	6579600	300	WT FTL vs nrpd1a-3 FTL pollen	CHH	hyper	AT2TE26870	TE	ARNOLDY1	DNA/MuDR
Chr2	6579300	6579600	300	WT FTL vs nrpd1a-3 FTL pollen	CHH	hyper	AT2TE26875	TE	ATHAT1	DNA/HAT
Chr2	6610400	6610900	500	WT FTL vs nrpd1a-3 FTL pollen	CHH	hyper	6609506-6610778	Intergenic	-	-
Chr2	6610400	6610900	500	WT FTL vs nrpd1a-3 FTL pollen	CHH	hyper	AT2TE26930	TE	ATDNA2T9C	DNA/MuDR
Chr2	6610400	6610900	500	WT FTL vs nrpd1a-3 FTL pollen	CHH	hyper	6610810-6612581	Intergenic	-	-
Chr2	6627300	6627600	300	WT FTL vs nrpd1a-3 FTL pollen	CHH	hyper	AT2TE26995	TE	ATREP10D	RC/Helitron
Chr2	6635700	6636000	300	WT FTL vs nrpd1a-3 FTL pollen	CHH	hyper	AT2TE27040	TE	ATREP3	RC/Helitron
Chr2	6658900	6661400	2500	WT FTL vs nrpd1a-3 FTL pollen	CHH	hyper	AT2TE27155	TE	HELITRONY3	RC/Helitron
Chr2	6658900	6661400	2500	WT FTL vs nrpd1a-3 FTL pollen	CHH	hyper	6658931-6658932	Intergenic	-	-
Chr2	6658900	6661400	2500	WT FTL vs nrpd1a-3 FTL pollen	CHH	hyper	AT2TE27160	TE	ARNOLDY1	DNA/MuDR
Chr2	6658900	6661400	2500	WT FTL vs nrpd1a-3 FTL pollen	CHH	hyper	6659670-6659671	Intergenic	-	-
Chr2	6658900	6661400	2500	WT FTL vs nrpd1a-3 FTL pollen	CHH	hyper	AT2TE27165	TE	ARNOLDY2	DNA/MuDR
Chr2	6661800	6662500	700	WT FTL vs nrpd1a-3 FTL pollen	CHH	hyper	AT2TE27165	TE	ARNOLDY2	DNA/MuDR
Chr2	6663000	6663500	500	WT FTL vs nrpd1a-3 FTL pollen	CHH	hyper	AT2TE27165	TE	ARNOLDY2	DNA/MuDR
Chr2	6663000	6663500	500	WT FTL vs nrpd1a-3 FTL pollen	CHH	hyper	6663104-6663105	Intergenic	-	-
Chr2	6663000	6663500	500	WT FTL vs nrpd1a-3 FTL pollen	CHH	hyper	AT2TE27170	TE	ATREP3	RC/Helitron
Chr2	6663900	6664100	200	WT FTL vs nrpd1a-3 FTL pollen	CHH	hyper	AT2TE27170	TE	ATREP3	RC/Helitron
Chr2	6678500	6679600	1100	WT FTL vs nrpd1a-3 FTL pollen	CHH	hyper	AT2TE27270	TE	ATREP5	RC/Helitron
Chr2	6680200	6680400	200	WT FTL vs nrpd1a-3 FTL pollen	CHH	hyper	AT2TE27270	TE	ATREP5	RC/Helitron
Chr2	6682100	6682300	200	WT FTL vs nrpd1a-3 FTL pollen	CHH	hyper	AT2TE27275	TE	ATREP3	RC/Helitron
Chr2	6682100	6682300	200	WT FTL vs nrpd1a-3 FTL pollen	CHH	hyper	AT2TE27280	TE	ATREP7	RC/Helitron
Chr2	6691600	6691900	300	WT FTL vs nrpd1a-3 FTL pollen	CHH	hyper	AT2TE27335	TE	ATDNA2T9C	DNA/MuDR
Chr2	6697100	6697400	300	WT FTL vs nrpd1a-3 FTL pollen	CHH	hyper	AT2TE27380	TE	HELITRONY1D	RC/Helitron
Chr2	6715300	6715600	300	WT FTL vs nrpd1a-3 FTL pollen	CHH	hyper	AT2TE27440	TE	SIMPLEHAT2	DNA/HAT
Chr2	6716000	6716200	200	WT FTL vs nrpd1a-3 FTL pollen	CHH	hyper	AT2TE27440	TE	SIMPLEHAT2	DNA/HAT
Chr2	6716000	6716200	200	WT FTL vs nrpd1a-3 FTL pollen	CHH	hyper	6716186-6716187	Intergenic	-	-
Chr2	6716000	6716200	200	WT FTL vs nrpd1a-3 FTL pollen	CHH	hyper	AT2TE27445	TE	HELITRONY3	RC/Helitron
Chr2	6716800	6717000	200	WT FTL vs nrpd1a-3 FTL pollen	CHH	hyper	AT2TE27455	TE	HELITRONY3	RC/Helitron
Chr2	6729000	6730500	1500	WT FTL vs nrpd1a-3 FTL pollen	CHH	hyper	AT2TE27490	TE	ARNOLDY1	DNA/MuDR
Chr2	6731400	6731600	200	WT FTL vs nrpd1a-3 FTL pollen	CHH	hyper	AT2TE27500	TE	BRODYAGA2	DNA/MuDR
Chr2	6731400	6731600	200	WT FTL vs nrpd1a-3 FTL pollen	CHH	hyper	6731440-6731441	Intergenic	-	-
Chr2	6731400	6731600	200	WT FTL vs nrpd1a-3 FTL pollen	CHH	hyper	AT2TE27505	TE	ATSINE4	SINE
Chr2	6732100	6732500	400	WT FTL vs nrpd1a-3 FTL pollen	CHH	hyper	6731698-6732965	Intergenic	-	-
Chr2	6739700	6740300	600	WT FTL vs nrpd1a-3 FTL pollen	CHH	hyper	AT2TE27540	TE	ATREP3	RC/Helitron
Chr2	6746500	6746800	300	WT FTL vs nrpd1a-3 FTL pollen	CHH	hyper	AT2TE27565	TE	ATHATN7	DNA/HAT
Chr2	6803400	6804400	1000	WT FTL vs nrpd1a-3 FTL pollen	CHH	hyper	AT2TE27750	TE	ATREP3	RC/Helitron
Chr2	6852700	6852900	200	WT FTL vs nrpd1a-3 FTL pollen	CHH	hyper	AT2TE27905	TE	ATREP5	RC/Helitron
Chr2	6853800	6854200	400	WT FTL vs nrpd1a-3 FTL pollen	CHH	hyper	AT2TE27905	TE	ATREP5	RC/Helitron
Chr2	6870700	6870900	200	WT FTL vs nrpd1a-3 FTL pollen	CHH	hyper	AT2TE27980	TE	BRODYAGA1A	DNA/MuDR
Chr2	6870700	6870900	200	WT FTL vs nrpd1a-3 FTL pollen	CHH	hyper	6870788-6870789	Intergenic	-	-
Chr2	6870700	6870900	200	WT FTL vs nrpd1a-3 FTL pollen	CHH	hyper	AT2TE27985	TE	HELITRONY2	RC/Helitron
Chr2	6901100	6901300	200	WT FTL vs nrpd1a-3 FTL pollen	CHH	hyper	AT2TE28110	TE	ATREP1	RC/Helitron
Chr2	6901600	6902000	400	WT FTL vs nrpd1a-3 FTL pollen	CHH	hyper	AT2TE28110	TE	ATREP1	RC/Helitron
Chr2	6922600	6923000	400	WT FTL vs nrpd1a-3 FTL pollen	CHH	hyper	AT2TE28200	TE	ATN9_1	DNA/MuDR
Chr2	6922600	6923000	400	WT FTL vs nrpd1a-3 FTL pollen	CHH	hyper	6922610-6922611	Intergenic	-	-
Chr2	6922600	6923000	400	WT FTL vs nrpd1a-3 FTL pollen	CHH	hyper	AT2TE28205	TE	ATREP3	RC/Helitron
Chr2	6923300	6925200	1900	WT FTL vs nrpd1a-3 FTL pollen	CHH	hyper	AT2TE28205	TE	ATREP3	RC/Helitron
Chr2	6946100	6946400	300	WT FTL vs nrpd1a-3 FTL pollen	CHH	hyper	6945717-6947309	Intergenic	-	-
Chr2	6992300	6992700	400	WT FTL vs nrpd1a-3 FTL pollen	CHH	hyper	6990051-6992406	Intergenic	-	-
Chr2	6992300	6992700	400	WT FTL vs nrpd1a-3 FTL pollen	CHH	hyper	AT2TE28470	TE	HELITRONY3	RC/Helitron
Chr2	6992300	6992700	400	WT FTL vs nrpd1a-3 FTL pollen	CHH	hyper	6992621-6992622	Intergenic	-	-
Chr2	6992300	6992700	400	WT FTL vs nrpd1a-3 FTL pollen	CHH	hyper	AT2TE28475	TE	ATREP15	RC/Helitron
Chr2	7022800	7023000	200	WT FTL vs nrpd1a-3 FTL pollen	CHH	hyper	AT2TE28580	TE	HELITRONY1A	RC/Helitron
Chr2	7067400	7067600	200	WT FTL vs nrpd1a-3 FTL pollen	CHH	hyper	AT2TE28755	TE	VANDAL1	DNA/MuDR
Chr2	7071500	7072300	800	WT FTL vs nrpd1a-3 FTL pollen	CHH	hyper	AT2TE28765	TE	ATREP10D	RC/Helitron
Chr2	7071500	7072300	800	WT FTL vs nrpd1a-3 FTL pollen	CHH	hyper	7072149-7072153	Intergenic	-	-
Chr2	7071500	7072300	800	WT FTL vs nrpd1a-3 FTL pollen	CHH	hyper	AT2TE28770	TE	ATHAT1	DNA/HAT
Chr2	7095800	7096200	400	WT FTL vs nrpd1a-3 FTL pollen	CHH	hyper	7095759-7095842	Intergenic	-	-
Chr2	7095800	7096200	400	WT FTL vs nrpd1a-3 FTL pollen	CHH	hyper	AT2TE28860	TE	ATHILA4D_LTR	LTR/Gypsy
Chr2	7095800	7096200	400	WT FTL vs nrpd1a-3 FTL pollen	CHH	hyper	7096194-7097280	Intergenic	-	-
Chr2	7111800	7112900	1100	WT FTL vs nrpd1a-3 FTL pollen	CHH	hyper	AT2TE28950	TE	ATREP3	RC/Helitron
Chr2	7153600	7154000	400	WT FTL vs nrpd1a-3 FTL pollen	CHH	hyper	AT2TE29105	TE	ATREP3	RC/Helitron
Chr2	7154300	7154800	500	WT FTL vs nrpd1a-3 FTL pollen	CHH	hyper	AT2TE29105	TE	ATREP3	RC/Helitron
Chr2	7168300	7168500	200	WT FTL vs nrpd1a-3 FTL pollen	CHH	hyper	AT2TE29180	TE	ATREP3	RC/Helitron
Chr2	7168800	7169500	700	WT FTL vs nrpd1a-3 FTL pollen	CHH	hyper	AT2TE29180	TE	ATREP3	RC/Helitron
Chr2	7177700	7179000	1300	WT FTL vs nrpd1a-3 FTL pollen	CHH	hyper	AT2TE29225	TE	ATREP1	RC/Helitron
Chr2	7190800	7191000	200	WT FTL vs nrpd1a-3 FTL pollen	CHH	hyper	7190057-7190937	Intergenic	-	-
Chr2	7190800	7191000	200	WT FTL vs nrpd1a-3 FTL pollen	CHH	hyper	AT2G16586	Gene	protein_coding	-
Chr2	7278800	7279000	200	WT FTL vs nrpd1a-3 FTL pollen	CHH	hyper	AT2TE29680	TE	HELITRONY3	RC/Helitron
Chr2	7289600	7290100	500	WT FTL vs nrpd1a-3 FTL pollen	CHH	hyper	AT2TE29725	TE	VANDAL2N1	DNA/MuDR
Chr2	7294600	7294800	200	WT FTL vs nrpd1a-3 FTL pollen	CHH	hyper	AT2TE29730	TE	VANDAL2N1	DNA/MuDR
Chr2	7295100	7295400	300	WT FTL vs nrpd1a-3 FTL pollen	CHH	hyper	AT2TE29730	TE	VANDAL2N1	DNA/MuDR
Chr2	7299100	7299400	300	WT FTL vs nrpd1a-3 FTL pollen	CHH	hyper	7298804-7299892	Intergenic	-	-
Chr2	7340500	7340800	300	WT FTL vs nrpd1a-3 FTL pollen	CHH	hyper	AT2TE29970	TE	ATREP2	RC/Helitron
Chr2	7347800	7348500	700	WT FTL vs nrpd1a-3 FTL pollen	CHH	hyper	AT2TE30005	TE	ATREP7	RC/Helitron
Chr2	7350500	7350900	400	WT FTL vs nrpd1a-3 FTL pollen	CHH	hyper	AT2TE30025	TE	ATREP1	RC/Helitron
Chr2	7351200	7351400	200	WT FTL vs nrpd1a-3 FTL pollen	CHH	hyper	AT2TE30025	TE	ATREP1	RC/Helitron
Chr2	7418700	7419000	300	WT FTL vs nrpd1a-3 FTL pollen	CHH	hyper	AT2TE30400	TE	ATN9_1	DNA/MuDR
Chr2	7418700	7419000	300	WT FTL vs nrpd1a-3 FTL pollen	CHH	hyper	7418746-7418747	Intergenic	-	-
Chr2	7418700	7419000	300	WT FTL vs nrpd1a-3 FTL pollen	CHH	hyper	AT2TE30405	TE	ATN9_1	DNA/MuDR
Chr2	7418700	7419000	300	WT FTL vs nrpd1a-3 FTL pollen	CHH	hyper	7418892-7418893	Intergenic	-	-
Chr2	7418700	7419000	300	WT FTL vs nrpd1a-3 FTL pollen	CHH	hyper	AT2TE30410	TE	ATN9_1	DNA/MuDR
Chr2	7490900	7491100	200	WT FTL vs nrpd1a-3 FTL pollen	CHH	hyper	7490176-7494536	Intergenic	-	-
Chr2	7504100	7504500	400	WT FTL vs nrpd1a-3 FTL pollen	CHH	hyper	AT2TE30820	TE	TNAT2A	DNA
Chr2	7504100	7504500	400	WT FTL vs nrpd1a-3 FTL pollen	CHH	hyper	7504389-7504390	Intergenic	-	-
Chr2	7504100	7504500	400	WT FTL vs nrpd1a-3 FTL pollen	CHH	hyper	AT2TE30825	TE	TNAT2A	DNA
Chr2	7504100	7504500	400	WT FTL vs nrpd1a-3 FTL pollen	CHH	hyper	7504411-7504412	Intergenic	-	-
Chr2	7504100	7504500	400	WT FTL vs nrpd1a-3 FTL pollen	CHH	hyper	AT2TE30830	TE	ATREP9	RC/Helitron
Chr2	7535900	7536100	200	WT FTL vs nrpd1a-3 FTL pollen	CHH	hyper	AT2G17320	Gene	protein_coding	-
Chr2	7535900	7536100	200	WT FTL vs nrpd1a-3 FTL pollen	CHH	hyper	7535942-7535956	Intergenic	-	-
Chr2	7535900	7536100	200	WT FTL vs nrpd1a-3 FTL pollen	CHH	hyper	AT2TE30980	TE	ATREP10D	RC/Helitron
Chr2	7536800	7537300	500	WT FTL vs nrpd1a-3 FTL pollen	CHH	hyper	AT2TE30980	TE	ATREP10D	RC/Helitron
Chr2	7536800	7537300	500	WT FTL vs nrpd1a-3 FTL pollen	CHH	hyper	7537244-7538533	Intergenic	-	-
Chr2	7540000	7540200	200	WT FTL vs nrpd1a-3 FTL pollen	CHH	hyper	AT2TE31000	TE	ATHPOGON2	DNA/Pogo
Chr2	7567000	7567400	400	WT FTL vs nrpd1a-3 FTL pollen	CHH	hyper	AT2TE31140	TE	ATREP11	RC/Helitron
Chr2	7583300	7583500	200	WT FTL vs nrpd1a-3 FTL pollen	CHH	hyper	AT2TE31215	TE	VANDAL2N1	DNA/MuDR
Chr2	7696200	7696900	700	WT FTL vs nrpd1a-3 FTL pollen	CHH	hyper	7696010-7697336	Intergenic	-	-
Chr2	7813400	7814700	1300	WT FTL vs nrpd1a-3 FTL pollen	CHH	hyper	AT2TE32305	TE	ATREP3	RC/Helitron
Chr2	7813400	7814700	1300	WT FTL vs nrpd1a-3 FTL pollen	CHH	hyper	7813402-7813403	Intergenic	-	-
Chr2	7813400	7814700	1300	WT FTL vs nrpd1a-3 FTL pollen	CHH	hyper	AT2TE32310	TE	ATREP3	RC/Helitron
Chr2	7813400	7814700	1300	WT FTL vs nrpd1a-3 FTL pollen	CHH	hyper	7813435-7813436	Intergenic	-	-
Chr2	7813400	7814700	1300	WT FTL vs nrpd1a-3 FTL pollen	CHH	hyper	AT2TE32315	TE	ATREP3	RC/Helitron
Chr2	7815000	7815400	400	WT FTL vs nrpd1a-3 FTL pollen	CHH	hyper	AT2TE32315	TE	ATREP3	RC/Helitron
Chr2	7815000	7815400	400	WT FTL vs nrpd1a-3 FTL pollen	CHH	hyper	AT2TE32320	TE	ATHPOGON3	DNA/Pogo
Chr2	7861300	7861600	300	WT FTL vs nrpd1a-3 FTL pollen	CHH	hyper	AT2TE32535	TE	ATHPOGON1	DNA/Pogo
Chr2	7959800	7960100	300	WT FTL vs nrpd1a-3 FTL pollen	CHH	hyper	AT2TE33010	TE	HELITRONY1E	RC/Helitron
Chr2	7959800	7960100	300	WT FTL vs nrpd1a-3 FTL pollen	CHH	hyper	7959806-7959807	Intergenic	-	-
Chr2	7959800	7960100	300	WT FTL vs nrpd1a-3 FTL pollen	CHH	hyper	AT2TE33015	TE	ATREP3	RC/Helitron
Chr2	7961200	7961600	400	WT FTL vs nrpd1a-3 FTL pollen	CHH	hyper	AT2TE33015	TE	ATREP3	RC/Helitron
Chr2	7961200	7961600	400	WT FTL vs nrpd1a-3 FTL pollen	CHH	hyper	7961561-7961562	Intergenic	-	-
Chr2	7961200	7961600	400	WT FTL vs nrpd1a-3 FTL pollen	CHH	hyper	AT2TE33025	TE	META1	LTR/Copia
Chr2	8028700	8029000	300	WT FTL vs nrpd1a-3 FTL pollen	CHH	hyper	AT2TE33330	TE	ATREP11	RC/Helitron
Chr2	8045700	8046300	600	WT FTL vs nrpd1a-3 FTL pollen	CHH	hyper	AT2TE33405	TE	ATREP2A	RC/Helitron
Chr2	8061100	8061300	200	WT FTL vs nrpd1a-3 FTL pollen	CHH	hyper	AT2TE33465	TE	ATREP8	RC/Helitron
Chr2	8077600	8078200	600	WT FTL vs nrpd1a-3 FTL pollen	CHH	hyper	AT2TE33540	TE	ATREP13	RC/Helitron
Chr2	8102800	8103000	200	WT FTL vs nrpd1a-3 FTL pollen	CHH	hyper	8102782-8109043	Intergenic	-	-
Chr2	8149000	8149200	200	WT FTL vs nrpd1a-3 FTL pollen	CHH	hyper	AT2G18810	Gene	protein_coding	-
Chr2	8157500	8157700	200	WT FTL vs nrpd1a-3 FTL pollen	CHH	hyper	AT2TE33895	TE	ATREP15	RC/Helitron
Chr2	8157500	8157700	200	WT FTL vs nrpd1a-3 FTL pollen	CHH	hyper	8157622-8157623	Intergenic	-	-
Chr2	8157500	8157700	200	WT FTL vs nrpd1a-3 FTL pollen	CHH	hyper	AT2TE33900	TE	ATREP10B	RC/Helitron
Chr2	8236300	8237400	1100	WT FTL vs nrpd1a-3 FTL pollen	CHH	hyper	AT2TE34275	TE	ATREP6	RC/Helitron
Chr2	8302200	8303000	800	WT FTL vs nrpd1a-3 FTL pollen	CHH	hyper	8300532-8302347	Intergenic	-	-
Chr2	8302200	8303000	800	WT FTL vs nrpd1a-3 FTL pollen	CHH	hyper	AT2TE34525	TE	ATREP13	RC/Helitron
Chr2	8302200	8303000	800	WT FTL vs nrpd1a-3 FTL pollen	CHH	hyper	8302941-8304029	Intergenic	-	-
Chr2	8420700	8421800	1100	WT FTL vs nrpd1a-3 FTL pollen	CHH	hyper	AT2TE35115	TE	ATREP5	RC/Helitron
Chr2	8538000	8538200	200	WT FTL vs nrpd1a-3 FTL pollen	CHH	hyper	AT2TE35720	TE	ATREP7	RC/Helitron
Chr2	8554900	8555800	900	WT FTL vs nrpd1a-3 FTL pollen	CHH	hyper	AT2TE35805	TE	HELITRONY3	RC/Helitron
Chr2	8657900	8658200	300	WT FTL vs nrpd1a-3 FTL pollen	CHH	hyper	8656020-8659043	Intergenic	-	-
Chr2	8765000	8765300	300	WT FTL vs nrpd1a-3 FTL pollen	CHH	hyper	8763152-8765045	Intergenic	-	-
Chr2	8765000	8765300	300	WT FTL vs nrpd1a-3 FTL pollen	CHH	hyper	AT2TE36790	TE	ATTIR16T3A	DNA
Chr2	8765000	8765300	300	WT FTL vs nrpd1a-3 FTL pollen	CHH	hyper	8765132-8766739	Intergenic	-	-
Chr2	8822700	8823200	500	WT FTL vs nrpd1a-3 FTL pollen	CHH	hyper	8820891-8823733	Intergenic	-	-
Chr2	8854500	8855000	500	WT FTL vs nrpd1a-3 FTL pollen	CHH	hyper	AT2TE37235	TE	ATREP10	RC/Helitron
Chr2	8884200	8884700	500	WT FTL vs nrpd1a-3 FTL pollen	CHH	hyper	AT2TE37380	TE	ARNOLDY2	DNA/MuDR
Chr2	8907400	8908100	700	WT FTL vs nrpd1a-3 FTL pollen	CHH	hyper	AT2TE37490	TE	RP1_AT	DNA
Chr2	8907400	8908100	700	WT FTL vs nrpd1a-3 FTL pollen	CHH	hyper	8907407-8907408	Intergenic	-	-
Chr2	8907400	8908100	700	WT FTL vs nrpd1a-3 FTL pollen	CHH	hyper	AT2TE37495	TE	ATREP2A	RC/Helitron
Chr2	8907400	8908100	700	WT FTL vs nrpd1a-3 FTL pollen	CHH	hyper	8908078-8908079	Intergenic	-	-
Chr2	8907400	8908100	700	WT FTL vs nrpd1a-3 FTL pollen	CHH	hyper	AT2TE37500	TE	RP1_AT	DNA
Chr2	9029800	9030600	800	WT FTL vs nrpd1a-3 FTL pollen	CHH	hyper	AT2TE38110	TE	ATREP1	RC/Helitron
Chr2	9063500	9063900	400	WT FTL vs nrpd1a-3 FTL pollen	CHH	hyper	9062091-9065338	Intergenic	-	-
Chr2	9225600	9226000	400	WT FTL vs nrpd1a-3 FTL pollen	CHH	hyper	AT2TE39070	TE	ATREP2	RC/Helitron
Chr2	9228600	9229200	600	WT FTL vs nrpd1a-3 FTL pollen	CHH	hyper	AT2G21550	Gene	protein_coding	-
Chr2	9228600	9229200	600	WT FTL vs nrpd1a-3 FTL pollen	CHH	hyper	AT2TE39085	TE	ATREP11A	RC/Helitron
Chr2	9228600	9229200	600	WT FTL vs nrpd1a-3 FTL pollen	CHH	hyper	AT2TE39090	TE	ATREP2	RC/Helitron
Chr2	9310600	9311500	900	WT FTL vs nrpd1a-3 FTL pollen	CHH	hyper	AT2TE39490	TE	ATREP11	RC/Helitron
Chr2	9310600	9311500	900	WT FTL vs nrpd1a-3 FTL pollen	CHH	hyper	9311451-9311452	Intergenic	-	-
Chr2	9310600	9311500	900	WT FTL vs nrpd1a-3 FTL pollen	CHH	hyper	AT2TE39495	TE	ATREP1	RC/Helitron
Chr2	9312000	9312200	200	WT FTL vs nrpd1a-3 FTL pollen	CHH	hyper	AT2TE39505	TE	VANDAL18NA	DNA/MuDR
Chr2	9314100	9314700	600	WT FTL vs nrpd1a-3 FTL pollen	CHH	hyper	AT2TE39520	TE	HELITRONY3	RC/Helitron
Chr2	9315000	9315200	200	WT FTL vs nrpd1a-3 FTL pollen	CHH	hyper	AT2TE39520	TE	HELITRONY3	RC/Helitron
Chr2	9433100	9433600	500	WT FTL vs nrpd1a-3 FTL pollen	CHH	hyper	AT2TE40090	TE	ATREP1	RC/Helitron
Chr2	9455100	9455300	200	WT FTL vs nrpd1a-3 FTL pollen	CHH	hyper	AT2TE40190	TE	ATREP3	RC/Helitron
Chr2	9455100	9455300	200	WT FTL vs nrpd1a-3 FTL pollen	CHH	hyper	9455139-9455140	Intergenic	-	-
Chr2	9455100	9455300	200	WT FTL vs nrpd1a-3 FTL pollen	CHH	hyper	AT2TE40195	TE	ATREP1	RC/Helitron
Chr2	9455100	9455300	200	WT FTL vs nrpd1a-3 FTL pollen	CHH	hyper	9455234-9455235	Intergenic	-	-
Chr2	9455100	9455300	200	WT FTL vs nrpd1a-3 FTL pollen	CHH	hyper	AT2TE40200	TE	ATREP1	RC/Helitron
Chr2	9455900	9456200	300	WT FTL vs nrpd1a-3 FTL pollen	CHH	hyper	AT2TE40200	TE	ATREP1	RC/Helitron
Chr2	9584900	9585400	500	WT FTL vs nrpd1a-3 FTL pollen	CHH	hyper	AT2TE40835	TE	ATREP1	RC/Helitron
Chr2	9584900	9585400	500	WT FTL vs nrpd1a-3 FTL pollen	CHH	hyper	9585378-9585379	Intergenic	-	-
Chr2	9584900	9585400	500	WT FTL vs nrpd1a-3 FTL pollen	CHH	hyper	AT2TE40840	TE	ATREP3	RC/Helitron
Chr2	9595300	9595900	600	WT FTL vs nrpd1a-3 FTL pollen	CHH	hyper	9594765-9595648	Intergenic	-	-
Chr2	9595300	9595900	600	WT FTL vs nrpd1a-3 FTL pollen	CHH	hyper	AT2TE40895	TE	VANDAL22	DNA/MuDR
Chr2	9595300	9595900	600	WT FTL vs nrpd1a-3 FTL pollen	CHH	hyper	9595828-9596617	Intergenic	-	-
Chr2	9612200	9612500	300	WT FTL vs nrpd1a-3 FTL pollen	CHH	hyper	AT2TE40975	TE	ATREP11	RC/Helitron
Chr2	9639600	9639800	200	WT FTL vs nrpd1a-3 FTL pollen	CHH	hyper	AT2TE41110	TE	ATREP11	RC/Helitron
Chr2	9656300	9656700	400	WT FTL vs nrpd1a-3 FTL pollen	CHH	hyper	AT2TE41185	TE	ARNOLDY2	DNA/MuDR
Chr2	9830800	9831200	400	WT FTL vs nrpd1a-3 FTL pollen	CHH	hyper	9830410-9832123	Intergenic	-	-
Chr2	9860000	9860500	500	WT FTL vs nrpd1a-3 FTL pollen	CHH	hyper	AT2TE42170	TE	ATREP2	RC/Helitron
Chr2	9947500	9947700	200	WT FTL vs nrpd1a-3 FTL pollen	CHH	hyper	9947322-9948041	Intergenic	-	-
Chr2	10018600	10019200	600	WT FTL vs nrpd1a-3 FTL pollen	CHH	hyper	AT2TE42855	TE	ATREP5	RC/Helitron
Chr2	10019500	10019900	400	WT FTL vs nrpd1a-3 FTL pollen	CHH	hyper	AT2TE42855	TE	ATREP5	RC/Helitron
Chr2	10036500	10036700	200	WT FTL vs nrpd1a-3 FTL pollen	CHH	hyper	AT2TE42935	TE	HELITRONY3	RC/Helitron
Chr2	10036500	10036700	200	WT FTL vs nrpd1a-3 FTL pollen	CHH	hyper	10036533-10036535	Intergenic	-	-
Chr2	10036500	10036700	200	WT FTL vs nrpd1a-3 FTL pollen	CHH	hyper	AT2TE42940	TE	HELITRONY3	RC/Helitron
Chr2	10040000	10040200	200	WT FTL vs nrpd1a-3 FTL pollen	CHH	hyper	AT2TE42940	TE	HELITRONY3	RC/Helitron
Chr2	10036500	10036700	200	WT FTL vs nrpd1a-3 FTL pollen	CHH	hyper	AT2TE42945	TE	HELITRONY3	RC/Helitron
Chr2	10070200	10070900	700	WT FTL vs nrpd1a-3 FTL pollen	CHH	hyper	AT2TE43100	TE	ATREP1	RC/Helitron
Chr2	10089900	10090300	400	WT FTL vs nrpd1a-3 FTL pollen	CHH	hyper	AT2TE43165	TE	VANDAL6	DNA/MuDR
Chr2	10238900	10239500	600	WT FTL vs nrpd1a-3 FTL pollen	CHH	hyper	10238779-10238929	Intergenic	-	-
Chr2	10238900	10239500	600	WT FTL vs nrpd1a-3 FTL pollen	CHH	hyper	AT2TE43805	TE	ATREP2A	RC/Helitron
Chr2	10255600	10256100	500	WT FTL vs nrpd1a-3 FTL pollen	CHH	hyper	AT2TE43880	TE	ATREP13	RC/Helitron
Chr2	10255600	10256100	500	WT FTL vs nrpd1a-3 FTL pollen	CHH	hyper	10256096-10258148	Intergenic	-	-
Chr2	10351500	10351800	300	WT FTL vs nrpd1a-3 FTL pollen	CHH	hyper	AT2TE44350	TE	ATMUNX1	DNA/MuDR
Chr2	10351500	10351800	300	WT FTL vs nrpd1a-3 FTL pollen	CHH	hyper	10351572-10351573	Intergenic	-	-
Chr2	10351500	10351800	300	WT FTL vs nrpd1a-3 FTL pollen	CHH	hyper	AT2TE44355	TE	ATREP10	RC/Helitron
Chr2	10436400	10436600	200	WT FTL vs nrpd1a-3 FTL pollen	CHH	hyper	AT2TE44750	TE	BOMZH1	DNA/MuDR
Chr2	10437000	10437300	300	WT FTL vs nrpd1a-3 FTL pollen	CHH	hyper	AT2TE44750	TE	BOMZH1	DNA/MuDR
Chr2	10467500	10467700	200	WT FTL vs nrpd1a-3 FTL pollen	CHH	hyper	AT2TE44900	TE	ATREP15	RC/Helitron
Chr2	10467500	10467700	200	WT FTL vs nrpd1a-3 FTL pollen	CHH	hyper	10467597-10467598	Intergenic	-	-
Chr2	10467500	10467700	200	WT FTL vs nrpd1a-3 FTL pollen	CHH	hyper	AT2TE44905	TE	ATREP4	RC/Helitron
Chr2	10467500	10467700	200	WT FTL vs nrpd1a-3 FTL pollen	CHH	hyper	10467648-10467649	Intergenic	-	-
Chr2	10467500	10467700	200	WT FTL vs nrpd1a-3 FTL pollen	CHH	hyper	AT2TE44910	TE	ATHATN7	DNA/HAT
Chr2	10468000	10469000	1000	WT FTL vs nrpd1a-3 FTL pollen	CHH	hyper	AT2TE44910	TE	ATHATN7	DNA/HAT
Chr2	10468000	10469000	1000	WT FTL vs nrpd1a-3 FTL pollen	CHH	hyper	10468258-10468259	Intergenic	-	-
Chr2	10468000	10469000	1000	WT FTL vs nrpd1a-3 FTL pollen	CHH	hyper	AT2TE44915	TE	ATREP3	RC/Helitron
Chr2	10468000	10469000	1000	WT FTL vs nrpd1a-3 FTL pollen	CHH	hyper	AT2G24625	Gene	protein_coding	-
Chr2	10469600	10469900	300	WT FTL vs nrpd1a-3 FTL pollen	CHH	hyper	AT2TE44925	TE	ATREP3	RC/Helitron
Chr2	10570000	10570500	500	WT FTL vs nrpd1a-3 FTL pollen	CHH	hyper	10568145-10571255	Intergenic	-	-
Chr2	10608800	10609100	300	WT FTL vs nrpd1a-3 FTL pollen	CHH	hyper	AT2TE45465	TE	VANDAL3	DNA/MuDR
Chr2	10682200	10682700	500	WT FTL vs nrpd1a-3 FTL pollen	CHH	hyper	AT2TE45795	TE	ATREP10A	RC/Helitron
Chr2	10682200	10682700	500	WT FTL vs nrpd1a-3 FTL pollen	CHH	hyper	10682597-10682598	Intergenic	-	-
Chr2	10683300	10683800	500	WT FTL vs nrpd1a-3 FTL pollen	CHH	hyper	AT2TE45800	TE	ATREP10B	RC/Helitron
Chr2	10682200	10682700	500	WT FTL vs nrpd1a-3 FTL pollen	CHH	hyper	AT2TE45800	TE	ATREP10B	RC/Helitron
Chr2	10683300	10683800	500	WT FTL vs nrpd1a-3 FTL pollen	CHH	hyper	10683546-10683547	Intergenic	-	-
Chr2	10683300	10683800	500	WT FTL vs nrpd1a-3 FTL pollen	CHH	hyper	AT2TE45805	TE	ATREP10B	RC/Helitron
Chr2	10880000	10880200	200	WT FTL vs nrpd1a-3 FTL pollen	CHH	hyper	AT2TE46765	TE	HELITRONY1C	RC/Helitron
Chr2	10931500	10931700	200	WT FTL vs nrpd1a-3 FTL pollen	CHH	hyper	AT2TE47025	TE	ARNOLDY2	DNA/MuDR
Chr2	10996200	10996700	500	WT FTL vs nrpd1a-3 FTL pollen	CHH	hyper	AT2TE47365	TE	ATREP1	RC/Helitron
Chr2	11101500	11101700	200	WT FTL vs nrpd1a-3 FTL pollen	CHH	hyper	AT2TE47895	TE	ATREP19	DNA
Chr2	11162500	11163000	500	WT FTL vs nrpd1a-3 FTL pollen	CHH	hyper	AT2TE48175	TE	LIMPET1	DNA/MuDR
Chr2	11162500	11163000	500	WT FTL vs nrpd1a-3 FTL pollen	CHH	hyper	11162553-11162561	Intergenic	-	-
Chr2	11162500	11163000	500	WT FTL vs nrpd1a-3 FTL pollen	CHH	hyper	AT2TE48180	TE	LIMPET1	DNA/MuDR
Chr2	11162500	11163000	500	WT FTL vs nrpd1a-3 FTL pollen	CHH	hyper	11162708-11162723	Intergenic	-	-
Chr2	11162500	11163000	500	WT FTL vs nrpd1a-3 FTL pollen	CHH	hyper	AT2TE48185	TE	LIMPET1	DNA/MuDR
Chr2	11164000	11164400	400	WT FTL vs nrpd1a-3 FTL pollen	CHH	hyper	AT2TE48195	TE	VANDAL5A	DNA/MuDR
Chr2	11164000	11164400	400	WT FTL vs nrpd1a-3 FTL pollen	CHH	hyper	11164086-11164220	Intergenic	-	-
Chr2	11164000	11164400	400	WT FTL vs nrpd1a-3 FTL pollen	CHH	hyper	AT2TE48200	TE	ATTIRX1D	DNA
Chr2	11266700	11266900	200	WT FTL vs nrpd1a-3 FTL pollen	CHH	hyper	AT2TE48710	TE	BRODYAGA1	DNA/MuDR
Chr2	11285100	11287100	2000	WT FTL vs nrpd1a-3 FTL pollen	CHH	hyper	AT2TE48795	TE	ATREP3	RC/Helitron
Chr2	11308600	11308800	200	WT FTL vs nrpd1a-3 FTL pollen	CHH	hyper	AT2TE48900	TE	ATHPOGON1	DNA/Pogo
Chr2	11398400	11399400	1000	WT FTL vs nrpd1a-3 FTL pollen	CHH	hyper	AT2TE49335	TE	ATREP10D	RC/Helitron
Chr2	11398400	11399400	1000	WT FTL vs nrpd1a-3 FTL pollen	CHH	hyper	AT2TE49345	TE	ATREP15	RC/Helitron
Chr2	11398400	11399400	1000	WT FTL vs nrpd1a-3 FTL pollen	CHH	hyper	AT2TE49350	TE	ATREP3	RC/Helitron
Chr2	11503400	11503800	400	WT FTL vs nrpd1a-3 FTL pollen	CHH	hyper	AT2TE49855	TE	ATREP11	RC/Helitron
Chr2	11503400	11503800	400	WT FTL vs nrpd1a-3 FTL pollen	CHH	hyper	11503679-11503686	Intergenic	-	-
Chr2	11503400	11503800	400	WT FTL vs nrpd1a-3 FTL pollen	CHH	hyper	AT2TE49860	TE	ARNOLDY2	DNA/MuDR
Chr2	11555600	11556300	700	WT FTL vs nrpd1a-3 FTL pollen	CHH	hyper	AT2TE50120	TE	ATREP10	RC/Helitron
Chr2	11555600	11556300	700	WT FTL vs nrpd1a-3 FTL pollen	CHH	hyper	AT2G27070	Gene	protein_coding	-
Chr2	11597300	11597900	600	WT FTL vs nrpd1a-3 FTL pollen	CHH	hyper	AT2TE50335	TE	ATREP2A	RC/Helitron
Chr2	11643500	11643800	300	WT FTL vs nrpd1a-3 FTL pollen	CHH	hyper	AT2TE50570	TE	TNAT2A	DNA
Chr2	11909400	11909700	300	WT FTL vs nrpd1a-3 FTL pollen	CHH	hyper	AT2TE51815	TE	ATREP1	RC/Helitron
Chr2	11982500	11982700	200	WT FTL vs nrpd1a-3 FTL pollen	CHH	hyper	AT2TE52165	TE	ATDNA2T9B	DNA/MuDR
Chr2	11983000	11983600	600	WT FTL vs nrpd1a-3 FTL pollen	CHH	hyper	AT2TE52165	TE	ATDNA2T9B	DNA/MuDR
Chr2	12092400	12092900	500	WT FTL vs nrpd1a-3 FTL pollen	CHH	hyper	AT2TE52670	TE	ATREP3	RC/Helitron
Chr2	12093200	12094300	1100	WT FTL vs nrpd1a-3 FTL pollen	CHH	hyper	AT2TE52670	TE	ATREP3	RC/Helitron
Chr2	12144000	12144800	800	WT FTL vs nrpd1a-3 FTL pollen	CHH	hyper	AT2TE52900	TE	ATREP9	RC/Helitron
Chr2	12150500	12150800	300	WT FTL vs nrpd1a-3 FTL pollen	CHH	hyper	AT2G28401	Gene	protein_coding	-
Chr2	12150500	12150800	300	WT FTL vs nrpd1a-3 FTL pollen	CHH	hyper	12150502-12153294	Intergenic	-	-
Chr2	12472100	12472300	200	WT FTL vs nrpd1a-3 FTL pollen	CHH	hyper	12471700-12472425	Intergenic	-	-
Chr2	12554700	12556200	1500	WT FTL vs nrpd1a-3 FTL pollen	CHH	hyper	AT2TE54845	TE	ATREP3	RC/Helitron
Chr2	12739500	12740200	700	WT FTL vs nrpd1a-3 FTL pollen	CHH	hyper	AT2TE55690	TE	ATDNA2T9A	DNA/MuDR
Chr2	12801000	12801600	600	WT FTL vs nrpd1a-3 FTL pollen	CHH	hyper	AT2TE55980	TE	ATREP3	RC/Helitron
Chr2	12802200	12803100	900	WT FTL vs nrpd1a-3 FTL pollen	CHH	hyper	AT2TE55980	TE	ATREP3	RC/Helitron
Chr2	12812400	12812900	500	WT FTL vs nrpd1a-3 FTL pollen	CHH	hyper	AT2TE56025	TE	LIMPET1	DNA/MuDR
Chr2	12812400	12812900	500	WT FTL vs nrpd1a-3 FTL pollen	CHH	hyper	12812737-12812738	Intergenic	-	-
Chr2	12812400	12812900	500	WT FTL vs nrpd1a-3 FTL pollen	CHH	hyper	AT2TE56030	TE	LIMPET1	DNA/MuDR
[truncated: 2,989 more rows]

## Sheet: WT Col-0 vs pLAT52-RTL1 p
Differentially methylated regions (WT Col-0 vs pLAT52::RTL1 pollen)
chr	start	end	size	comparison	context	hyper/hypo in WT Col-0	Id	annotation	gene type/ TE family	TE superfamily
Chr1	13810500	13810800	300	WT Col-0 vs pLAT52::RTL1 pollen	CG	hyper	AT1TE45260	TE	ATREP15	RC/Helitron
Chr2	2939100	2939600	500	WT Col-0 vs pLAT52::RTL1 pollen	CG	hyper	2938180-2940091	Intergenic	-	-
Chr2	18561700	18561900	200	WT Col-0 vs pLAT52::RTL1 pollen	CG	hyper	18561621-18561894	Intergenic	-	-
Chr2	18561700	18561900	200	WT Col-0 vs pLAT52::RTL1 pollen	CG	hyper	AT2TE84250	TE	ATIS112A	DNA/Harbinger
Chr4	248500	248700	200	WT Col-0 vs pLAT52::RTL1 pollen	CG	hyper	246771-248713	Intergenic	-	-
Chr4	11374400	11374800	400	WT Col-0 vs pLAT52::RTL1 pollen	CG	hyper	11372917-11374781	Intergenic	-	-
Chr4	11374400	11374800	400	WT Col-0 vs pLAT52::RTL1 pollen	CG	hyper	AT4TE52365	TE	ATENSPM5	DNA/En-Spm
Chr5	6612300	6612500	200	WT Col-0 vs pLAT52::RTL1 pollen	CG	hyper	6612103-6612815	Intergenic	-	-
Chr5	10265600	10265800	200	WT Col-0 vs pLAT52::RTL1 pollen	CG	hyper	AT5TE37455	TE	ATENSPM9	DNA/En-Spm
Chr1	9454000	9454200	200	WT Col-0 vs pLAT52::RTL1 pollen	CG	hypo	9451750-9455368	Intergenic	-	-
Chr1	10277500	10277700	200	WT Col-0 vs pLAT52::RTL1 pollen	CG	hypo	AT1TE33210	TE	ATLINE1_4	LINE/L1
Chr1	11495600	11495800	200	WT Col-0 vs pLAT52::RTL1 pollen	CG	hypo	11493713-11496152	Intergenic	-	-
Chr1	15938200	15938600	400	WT Col-0 vs pLAT52::RTL1 pollen	CG	hypo	AT1G42480	Gene	protein_coding	-
Chr1	16939400	16939600	200	WT Col-0 vs pLAT52::RTL1 pollen	CG	hypo	AT1TE56120	TE	RathE1_cons	RathE1_cons
Chr1	16939400	16939600	200	WT Col-0 vs pLAT52::RTL1 pollen	CG	hypo	16939447-16939797	Intergenic	-	-
Chr1	21963400	21963600	200	WT Col-0 vs pLAT52::RTL1 pollen	CG	hypo	21961235-21968071	Intergenic	-	-
Chr2	6871500	6871900	400	WT Col-0 vs pLAT52::RTL1 pollen	CG	hypo	AT2G15770	Gene	protein_coding	-
Chr3	6499000	6499200	200	WT Col-0 vs pLAT52::RTL1 pollen	CG	hypo	6498234-6499415	Intergenic	-	-
Chr3	11023700	11023900	200	WT Col-0 vs pLAT52::RTL1 pollen	CG	hypo	AT3TE45820	TE	BRODYAGA2	DNA/MuDR
Chr3	11023700	11023900	200	WT Col-0 vs pLAT52::RTL1 pollen	CG	hypo	11023749-11023750	Intergenic	-	-
Chr3	11023700	11023900	200	WT Col-0 vs pLAT52::RTL1 pollen	CG	hypo	AT3TE45825	TE	ATREP11	RC/Helitron
Chr3	11023700	11023900	200	WT Col-0 vs pLAT52::RTL1 pollen	CG	hypo	11023774-11023775	Intergenic	-	-
Chr3	11023700	11023900	200	WT Col-0 vs pLAT52::RTL1 pollen	CG	hypo	AT3TE45830	TE	BRODYAGA1A	DNA/MuDR
Chr3	11023700	11023900	200	WT Col-0 vs pLAT52::RTL1 pollen	CG	hypo	11023883-11024007	Intergenic	-	-
Chr4	15010700	15010900	200	WT Col-0 vs pLAT52::RTL1 pollen	CG	hypo	AT4G30825	Gene	protein_coding	-
Chr5	2898800	2899000	200	WT Col-0 vs pLAT52::RTL1 pollen	CG	hypo	2898083-2899123	Intergenic	-	-
Chr5	19567000	19567400	400	WT Col-0 vs pLAT52::RTL1 pollen	CG	hypo	19565857-19567064	Intergenic	-	-
Chr5	19567000	19567400	400	WT Col-0 vs pLAT52::RTL1 pollen	CG	hypo	AT5G48280	Gene	protein_coding	-
Chr5	20251100	20251500	400	WT Col-0 vs pLAT52::RTL1 pollen	CG	hypo	AT5G49830	Gene	protein_coding	-
Chr5	21851000	21851200	200	WT Col-0 vs pLAT52::RTL1 pollen	CG	hypo	AT5G53810	Gene	protein_coding	-
Chr5	25958400	25958600	200	WT Col-0 vs pLAT52::RTL1 pollen	CG	hypo	AT5G64960	Gene	protein_coding	-
Chr5	25958400	25958600	200	WT Col-0 vs pLAT52::RTL1 pollen	CG	hypo	AT5G64970	Gene	protein_coding	-
Chr1	2533300	2533500	200	WT Col-0 vs pLAT52::RTL1 pollen	CHG	hyper	AT1TE08240	TE	TAG2	DNA/HAT
Chr1	7475100	7475500	400	WT Col-0 vs pLAT52::RTL1 pollen	CHG	hyper	AT1TE24060	TE	ATLINEIII	LINE/L1
Chr1	9009100	9009300	200	WT Col-0 vs pLAT52::RTL1 pollen	CHG	hyper	AT1TE29060	TE	VANDAL2	DNA/MuDR
Chr1	10545200	10545700	500	WT Col-0 vs pLAT52::RTL1 pollen	CHG	hyper	AT1G30060	Gene	protein_coding	-
Chr1	11066800	11067000	200	WT Col-0 vs pLAT52::RTL1 pollen	CHG	hyper	AT1TE35720	TE	ATLINEIII	LINE/L1
Chr1	11511800	11512000	200	WT Col-0 vs pLAT52::RTL1 pollen	CHG	hyper	AT1G32010	Gene	protein_coding	-
Chr1	12018600	12018800	200	WT Col-0 vs pLAT52::RTL1 pollen	CHG	hyper	AT1TE38940	TE	ATENSPM1A	DNA/En-Spm
Chr1	12314900	12315300	400	WT Col-0 vs pLAT52::RTL1 pollen	CHG	hyper	12313518-12314904	Intergenic	-	-
Chr1	12314900	12315300	400	WT Col-0 vs pLAT52::RTL1 pollen	CHG	hyper	AT1G33910	Gene	protein_coding	-
Chr1	12329300	12329600	300	WT Col-0 vs pLAT52::RTL1 pollen	CHG	hyper	AT1TE40090	TE	ATREP3	RC/Helitron
Chr1	12628600	12628900	300	WT Col-0 vs pLAT52::RTL1 pollen	CHG	hyper	AT1TE41230	TE	ATENSPM1A	DNA/En-Spm
Chr1	12666800	12667200	400	WT Col-0 vs pLAT52::RTL1 pollen	CHG	hyper	AT1TE41345	TE	ATLANTYS2	LTR/Gypsy
Chr1	12727800	12728200	400	WT Col-0 vs pLAT52::RTL1 pollen	CHG	hyper	AT1TE41460	TE	VANDAL2	DNA/MuDR
Chr1	12847500	12847800	300	WT Col-0 vs pLAT52::RTL1 pollen	CHG	hyper	12846615-12847931	Intergenic	-	-
Chr1	13042800	13043000	200	WT Col-0 vs pLAT52::RTL1 pollen	CHG	hyper	13042102-13043489	Intergenic	-	-
Chr1	13372200	13372700	500	WT Col-0 vs pLAT52::RTL1 pollen	CHG	hyper	AT1TE43740	TE	HELITRON1	RC/Helitron
Chr1	13478700	13479000	300	WT Col-0 vs pLAT52::RTL1 pollen	CHG	hyper	13477572-13479020	Intergenic	-	-
Chr1	13578500	13578900	400	WT Col-0 vs pLAT52::RTL1 pollen	CHG	hyper	AT1TE44455	TE	ATENSPM2	DNA/En-Spm
Chr1	13633400	13633700	300	WT Col-0 vs pLAT52::RTL1 pollen	CHG	hyper	13632772-13635336	Intergenic	-	-
Chr1	13720500	13720800	300	WT Col-0 vs pLAT52::RTL1 pollen	CHG	hyper	AT1TE44945	TE	ATGP8	LTR/Gypsy
Chr1	13810900	13811100	200	WT Col-0 vs pLAT52::RTL1 pollen	CHG	hyper	AT1TE45260	TE	ATREP15	RC/Helitron
Chr1	13810900	13811100	200	WT Col-0 vs pLAT52::RTL1 pollen	CHG	hyper	13810903-13810904	Intergenic	-	-
Chr1	13810900	13811100	200	WT Col-0 vs pLAT52::RTL1 pollen	CHG	hyper	AT1TE45265	TE	ATREP2	RC/Helitron
Chr1	13869600	13869800	200	WT Col-0 vs pLAT52::RTL1 pollen	CHG	hyper	AT1TE45490	TE	ATREP14	RC/Helitron
Chr1	13967900	13968200	300	WT Col-0 vs pLAT52::RTL1 pollen	CHG	hyper	AT1TE45850	TE	ATLINEIII	LINE/L1
Chr1	13967900	13968200	300	WT Col-0 vs pLAT52::RTL1 pollen	CHG	hyper	13968110-13968111	Intergenic	-	-
Chr1	13967900	13968200	300	WT Col-0 vs pLAT52::RTL1 pollen	CHG	hyper	AT1TE45855	TE	ATLINE2	LINE/L1
Chr1	14024300	14024500	200	WT Col-0 vs pLAT52::RTL1 pollen	CHG	hyper	14024216-14025028	Intergenic	-	-
Chr1	14389500	14389700	200	WT Col-0 vs pLAT52::RTL1 pollen	CHG	hyper	AT1TE47340	TE	ATHILA3	LTR/Gypsy
Chr1	15069100	15069400	300	WT Col-0 vs pLAT52::RTL1 pollen	CHG	hyper	AT1TE49300	TE	ATHILA2	LTR/Gypsy
Chr1	15069100	15069400	300	WT Col-0 vs pLAT52::RTL1 pollen	CHG	hyper	AT1TE49315	TE	ATHILA2	LTR/Gypsy
Chr1	15070100	15070500	400	WT Col-0 vs pLAT52::RTL1 pollen	CHG	hyper	AT1TE49320	TE	ATHILA6B	LTR/Gypsy
Chr1	15565000	15565500	500	WT Col-0 vs pLAT52::RTL1 pollen	CHG	hyper	AT1TE51235	TE	ATHILA	LTR/Gypsy
Chr1	15565000	15565500	500	WT Col-0 vs pLAT52::RTL1 pollen	CHG	hyper	AT1TE51245	TE	ATGP2N	LTR/Gypsy
Chr1	15581700	15582000	300	WT Col-0 vs pLAT52::RTL1 pollen	CHG	hyper	AT1TE51260	TE	ATLANTYS2	LTR/Gypsy
Chr1	15581700	15582000	300	WT Col-0 vs pLAT52::RTL1 pollen	CHG	hyper	15581789-15581790	Intergenic	-	-
Chr1	15581700	15582000	300	WT Col-0 vs pLAT52::RTL1 pollen	CHG	hyper	AT1TE51270	TE	ATHILA4A	LTR/Gypsy
Chr1	15707800	15708000	200	WT Col-0 vs pLAT52::RTL1 pollen	CHG	hyper	AT1TE51735	TE	ATHILA2	LTR/Gypsy
Chr1	15711900	15712200	300	WT Col-0 vs pLAT52::RTL1 pollen	CHG	hyper	AT1TE51735	TE	ATHILA2	LTR/Gypsy
Chr1	15759200	15759400	200	WT Col-0 vs pLAT52::RTL1 pollen	CHG	hyper	AT1TE51870	TE	ATGP7	LTR/Gypsy
Chr1	15759200	15759400	200	WT Col-0 vs pLAT52::RTL1 pollen	CHG	hyper	15759249-15760167	Intergenic	-	-
Chr1	15827100	15827300	200	WT Col-0 vs pLAT52::RTL1 pollen	CHG	hyper	AT1TE52105	TE	ATHILA2	LTR/Gypsy
Chr1	15845400	15845700	300	WT Col-0 vs pLAT52::RTL1 pollen	CHG	hyper	AT1TE52105	TE	ATHILA2	LTR/Gypsy
Chr1	15827100	15827300	200	WT Col-0 vs pLAT52::RTL1 pollen	CHG	hyper	AT1TE52120	TE	ATHILA2	LTR/Gypsy
Chr1	15827100	15827300	200	WT Col-0 vs pLAT52::RTL1 pollen	CHG	hyper	AT1TE52125	TE	ATHILA2	LTR/Gypsy
Chr1	16045600	16045900	300	WT Col-0 vs pLAT52::RTL1 pollen	CHG	hyper	AT1TE52865	TE	ATHILA4	LTR/Gypsy
Chr1	16081600	16081800	200	WT Col-0 vs pLAT52::RTL1 pollen	CHG	hyper	AT1TE52950	TE	ATENSPM6	DNA/En-Spm
Chr1	16253100	16253400	300	WT Col-0 vs pLAT52::RTL1 pollen	CHG	hyper	AT1TE53510	TE	SIMPLEHAT2	DNA/HAT
Chr1	16376600	16377000	400	WT Col-0 vs pLAT52::RTL1 pollen	CHG	hyper	AT1TE53975	TE	ATLANTYS2	LTR/Gypsy
Chr1	16386900	16387100	200	WT Col-0 vs pLAT52::RTL1 pollen	CHG	hyper	AT1TE53995	TE	ATGP1	LTR/Gypsy
Chr1	16717500	16717700	200	WT Col-0 vs pLAT52::RTL1 pollen	CHG	hyper	AT1G44020	Gene	protein_coding	-
Chr1	17511300	17511500	200	WT Col-0 vs pLAT52::RTL1 pollen	CHG	hyper	17509702-17511498	Intergenic	-	-
Chr1	17511300	17511500	200	WT Col-0 vs pLAT52::RTL1 pollen	CHG	hyper	AT1TE58030	TE	ATREP15	RC/Helitron
Chr1	17621200	17621500	300	WT Col-0 vs pLAT52::RTL1 pollen	CHG	hyper	17620653-17621654	Intergenic	-	-
Chr1	17843600	17844000	400	WT Col-0 vs pLAT52::RTL1 pollen	CHG	hyper	AT1TE59235	TE	ATMU7	DNA/MuDR
Chr1	18847200	18847400	200	WT Col-0 vs pLAT52::RTL1 pollen	CHG	hyper	AT1TE62470	TE	ATENSPM5	DNA/En-Spm
Chr1	18849000	18849400	400	WT Col-0 vs pLAT52::RTL1 pollen	CHG	hyper	AT1TE62470	TE	ATENSPM5	DNA/En-Spm
Chr1	18967500	18967900	400	WT Col-0 vs pLAT52::RTL1 pollen	CHG	hyper	AT1TE62820	TE	ATLANTYS1	LTR/Gypsy
Chr1	19248500	19248700	200	WT Col-0 vs pLAT52::RTL1 pollen	CHG	hyper	AT1TE63790	TE	HELITRONY3	RC/Helitron
Chr1	19342800	19343200	400	WT Col-0 vs pLAT52::RTL1 pollen	CHG	hyper	AT1TE64080	TE	VANDAL2	DNA/MuDR
Chr1	19728800	19729300	500	WT Col-0 vs pLAT52::RTL1 pollen	CHG	hyper	AT1TE65205	TE	HELITRON2	RC/Helitron
Chr1	19728800	19729300	500	WT Col-0 vs pLAT52::RTL1 pollen	CHG	hyper	AT1TE65210	TE	ATDNA2T9B	DNA/MuDR
Chr1	21349200	21349600	400	WT Col-0 vs pLAT52::RTL1 pollen	CHG	hyper	AT1TE70490	TE	ATCOPIA22	LTR/Copia
Chr2	33500	33700	200	WT Col-0 vs pLAT52::RTL1 pollen	CHG	hyper	AT2TE00030	TE	ATLANTYS3	LTR/Gypsy
Chr2	37700	37900	200	WT Col-0 vs pLAT52::RTL1 pollen	CHG	hyper	AT2TE00030	TE	ATLANTYS3	LTR/Gypsy
Chr2	33500	33700	200	WT Col-0 vs pLAT52::RTL1 pollen	CHG	hyper	AT2TE00035	TE	ATGP2N	LTR/Gypsy
Chr2	315100	315300	200	WT Col-0 vs pLAT52::RTL1 pollen	CHG	hyper	AT2TE01315	TE	ATLINE1A	LINE/L1
Chr2	315100	315300	200	WT Col-0 vs pLAT52::RTL1 pollen	CHG	hyper	315282-315726	Intergenic	-	-
Chr2	752600	752800	200	WT Col-0 vs pLAT52::RTL1 pollen	CHG	hyper	751900-753052	Intergenic	-	-
Chr2	877800	878200	400	WT Col-0 vs pLAT52::RTL1 pollen	CHG	hyper	877207-878351	Intergenic	-	-
Chr2	1484000	1484300	300	WT Col-0 vs pLAT52::RTL1 pollen	CHG	hyper	1483713-1484109	Intergenic	-	-
Chr2	1484000	1484300	300	WT Col-0 vs pLAT52::RTL1 pollen	CHG	hyper	AT2TE06875	TE	ATREP3	RC/Helitron
Chr2	1484000	1484300	300	WT Col-0 vs pLAT52::RTL1 pollen	CHG	hyper	1484259-1484260	Intergenic	-	-
Chr2	1484000	1484300	300	WT Col-0 vs pLAT52::RTL1 pollen	CHG	hyper	AT2TE06880	TE	ATREP11	RC/Helitron
Chr2	1506700	1506900	200	WT Col-0 vs pLAT52::RTL1 pollen	CHG	hyper	AT2TE06955	TE	VANDAL21	DNA/MuDR
Chr2	1807700	1808100	400	WT Col-0 vs pLAT52::RTL1 pollen	CHG	hyper	AT2TE08320	TE	HELITRON4	RC/Helitron
Chr2	1858800	1859100	300	WT Col-0 vs pLAT52::RTL1 pollen	CHG	hyper	AT2G05160	Gene	protein_coding	-
Chr2	1945000	1945400	400	WT Col-0 vs pLAT52::RTL1 pollen	CHG	hyper	1943164-1946102	Intergenic	-	-
Chr2	2122100	2122300	200	WT Col-0 vs pLAT52::RTL1 pollen	CHG	hyper	AT2TE09685	TE	VANDAL3	DNA/MuDR
Chr2	2447900	2448300	400	WT Col-0 vs pLAT52::RTL1 pollen	CHG	hyper	AT2TE11145	TE	ATHILA2	LTR/Gypsy
Chr2	2499300	2499600	300	WT Col-0 vs pLAT52::RTL1 pollen	CHG	hyper	AT2TE11350	TE	ATHILA2	LTR/Gypsy
Chr2	2526400	2526800	400	WT Col-0 vs pLAT52::RTL1 pollen	CHG	hyper	AT2TE11435	TE	ATLINE1_5	LINE/L1
Chr2	2856500	2856700	200	WT Col-0 vs pLAT52::RTL1 pollen	CHG	hyper	AT2TE12505	TE	ATHILA	LTR/Gypsy
Chr2	3011700	3011900	200	WT Col-0 vs pLAT52::RTL1 pollen	CHG	hyper	AT2G07240	Gene	protein_coding	-
Chr2	3011700	3011900	200	WT Col-0 vs pLAT52::RTL1 pollen	CHG	hyper	AT2TE13115	TE	VANDAL12	DNA/MuDR
Chr2	3208700	3208900	200	WT Col-0 vs pLAT52::RTL1 pollen	CHG	hyper	3206171-3209005	Intergenic	-	-
Chr2	3226300	3226600	300	WT Col-0 vs pLAT52::RTL1 pollen	CHG	hyper	AT2TE13950	TE	ATLINE1_2	LINE/L1
Chr2	3226300	3226600	300	WT Col-0 vs pLAT52::RTL1 pollen	CHG	hyper	AT2TE13955	TE	ATGP2	LTR/Gypsy
Chr2	3307200	3307400	200	WT Col-0 vs pLAT52::RTL1 pollen	CHG	hyper	3304573-3307694	Intergenic	-	-
Chr2	3327000	3327600	600	WT Col-0 vs pLAT52::RTL1 pollen	CHG	hyper	3318625-3336109	Intergenic	-	-
Chr2	3333700	3333900	200	WT Col-0 vs pLAT52::RTL1 pollen	CHG	hyper	3318625-3336109	Intergenic	-	-
Chr2	3362900	3363300	400	WT Col-0 vs pLAT52::RTL1 pollen	CHG	hyper	AT2G07698	Gene	protein_coding	-
Chr2	3401900	3402700	800	WT Col-0 vs pLAT52::RTL1 pollen	CHG	hyper	3391838-3407218	Intergenic	-	-
Chr2	3459600	3459800	200	WT Col-0 vs pLAT52::RTL1 pollen	CHG	hyper	AT2TE15045	TE	ATCOPIA11	LTR/Copia
Chr2	3499300	3499700	400	WT Col-0 vs pLAT52::RTL1 pollen	CHG	hyper	3496110-3501814	Intergenic	-	-
Chr2	3641900	3642100	200	WT Col-0 vs pLAT52::RTL1 pollen	CHG	hyper	AT2TE15880	TE	ATHILA6A	LTR/Gypsy
Chr2	3679900	3680100	200	WT Col-0 vs pLAT52::RTL1 pollen	CHG	hyper	AT2TE15995	TE	ATHILA4C	LTR/Gypsy
Chr2	3737400	3737700	300	WT Col-0 vs pLAT52::RTL1 pollen	CHG	hyper	AT2TE16190	TE	ATHILA2	LTR/Gypsy
Chr2	3737400	3737700	300	WT Col-0 vs pLAT52::RTL1 pollen	CHG	hyper	AT2TE16195	TE	ATHILA6B	LTR/Gypsy
Chr2	3861700	3862100	400	WT Col-0 vs pLAT52::RTL1 pollen	CHG	hyper	AT2TE16560	TE	ATHILA	LTR/Gypsy
Chr2	4008400	4008600	200	WT Col-0 vs pLAT52::RTL1 pollen	CHG	hyper	AT2TE16955	TE	ATENSPM3	DNA/En-Spm
Chr2	4053300	4053600	300	WT Col-0 vs pLAT52::RTL1 pollen	CHG	hyper	AT2TE17145	TE	ATCOPIA42	LTR/Copia
Chr2	4168200	4168500	300	WT Col-0 vs pLAT52::RTL1 pollen	CHG	hyper	AT2TE17600	TE	ATENSPM6	DNA/En-Spm
Chr2	4200500	4200700	200	WT Col-0 vs pLAT52::RTL1 pollen	CHG	hyper	AT2TE17725	TE	ATHILA0_I	LTR/Gypsy
Chr2	4614400	4614800	400	WT Col-0 vs pLAT52::RTL1 pollen	CHG	hyper	AT2TE19110	TE	VANDAL5	DNA/MuDR
Chr2	4882800	4883000	200	WT Col-0 vs pLAT52::RTL1 pollen	CHG	hyper	AT2TE20160	TE	VANDAL1	DNA/MuDR
Chr2	5102700	5103000	300	WT Col-0 vs pLAT52::RTL1 pollen	CHG	hyper	AT2TE20960	TE	ATLANTYS1	LTR/Gypsy
Chr2	5223800	5224200	400	WT Col-0 vs pLAT52::RTL1 pollen	CHG	hyper	AT2TE21345	TE	ATGP1	LTR/Gypsy
Chr2	5236300	5236600	300	WT Col-0 vs pLAT52::RTL1 pollen	CHG	hyper	AT2TE21360	TE	ATGP1	LTR/Gypsy
Chr2	5263800	5264200	400	WT Col-0 vs pLAT52::RTL1 pollen	CHG	hyper	AT2TE21455	TE	ATHILA6B	LTR/Gypsy
Chr2	5263800	5264200	400	WT Col-0 vs pLAT52::RTL1 pollen	CHG	hyper	AT2TE21460	TE	ATGP1	LTR/Gypsy
Chr2	5330400	5330600	200	WT Col-0 vs pLAT52::RTL1 pollen	CHG	hyper	5330194-5330887	Intergenic	-	-
Chr2	5336200	5336600	400	WT Col-0 vs pLAT52::RTL1 pollen	CHG	hyper	AT2TE21705	TE	ATGP1	LTR/Gypsy
Chr2	5493700	5494000	300	WT Col-0 vs pLAT52::RTL1 pollen	CHG	hyper	AT2TE22245	TE	ATHILA4A	LTR/Gypsy
Chr2	5497200	5497400	200	WT Col-0 vs pLAT52::RTL1 pollen	CHG	hyper	AT2G13272	Gene	protein_coding	-
Chr2	5497200	5497400	200	WT Col-0 vs pLAT52::RTL1 pollen	CHG	hyper	5497389-5498542	Intergenic	-	-
Chr2	5657600	5657900	300	WT Col-0 vs pLAT52::RTL1 pollen	CHG	hyper	AT2TE22855	TE	VANDAL4	DNA/MuDR
Chr2	5657600	5657900	300	WT Col-0 vs pLAT52::RTL1 pollen	CHG	hyper	5657666-5657704	Intergenic	-	-
Chr2	5657600	5657900	300	WT Col-0 vs pLAT52::RTL1 pollen	CHG	hyper	AT2TE22860	TE	VANDAL5A	DNA/MuDR
Chr2	6106500	6106800	300	WT Col-0 vs pLAT52::RTL1 pollen	CHG	hyper	AT2TE24850	TE	ATLANTYS2	LTR/Gypsy
Chr2	6138400	6138600	200	WT Col-0 vs pLAT52::RTL1 pollen	CHG	hyper	AT2TE24960	TE	ATLINE2	LINE/L1
Chr2	6422800	6423000	200	WT Col-0 vs pLAT52::RTL1 pollen	CHG	hyper	AT2TE26230	TE	ATCOPIA9	LTR/Copia
Chr2	6434100	6434300	200	WT Col-0 vs pLAT52::RTL1 pollen	CHG	hyper	AT2TE26275	TE	ATLINE1_6	LINE/L1
Chr2	7012300	7012600	300	WT Col-0 vs pLAT52::RTL1 pollen	CHG	hyper	AT2TE28565	TE	VANDAL1	DNA/MuDR
Chr2	7227900	7228200	300	WT Col-0 vs pLAT52::RTL1 pollen	CHG	hyper	AT2TE29450	TE	ATCOPIA70	LTR/Copia
Chr2	7582100	7582300	200	WT Col-0 vs pLAT52::RTL1 pollen	CHG	hyper	AT2TE31215	TE	VANDAL2N1	DNA/MuDR
Chr2	7682200	7682400	200	WT Col-0 vs pLAT52::RTL1 pollen	CHG	hyper	7680378-7682383	Intergenic	-	-
Chr2	7682200	7682400	200	WT Col-0 vs pLAT52::RTL1 pollen	CHG	hyper	AT2G17690	Gene	protein_coding	-
Chr2	7696800	7697000	200	WT Col-0 vs pLAT52::RTL1 pollen	CHG	hyper	7696010-7697336	Intergenic	-	-
Chr2	9314500	9314700	200	WT Col-0 vs pLAT52::RTL1 pollen	CHG	hyper	AT2TE39520	TE	HELITRONY3	RC/Helitron
Chr2	10541900	10542200	300	WT Col-0 vs pLAT52::RTL1 pollen	CHG	hyper	10541839-10546132	Intergenic	-	-
Chr2	10594400	10594600	200	WT Col-0 vs pLAT52::RTL1 pollen	CHG	hyper	AT2TE45465	TE	VANDAL3	DNA/MuDR
Chr2	10658100	10659300	1200	WT Col-0 vs pLAT52::RTL1 pollen	CHG	hyper	AT2G25050	Gene	protein_coding	-
Chr2	11555700	11555900	200	WT Col-0 vs pLAT52::RTL1 pollen	CHG	hyper	AT2TE50120	TE	ATREP10	RC/Helitron
Chr2	11555700	11555900	200	WT Col-0 vs pLAT52::RTL1 pollen	CHG	hyper	AT2G27070	Gene	protein_coding	-
Chr3	526000	526200	200	WT Col-0 vs pLAT52::RTL1 pollen	CHG	hyper	AT3TE02240	TE	SADHU	Unassigned
Chr3	1284900	1285300	400	WT Col-0 vs pLAT52::RTL1 pollen	CHG	hyper	1284069-1285524	Intergenic	-	-
Chr3	1965600	1965900	300	WT Col-0 vs pLAT52::RTL1 pollen	CHG	hyper	1964439-1969121	Intergenic	-	-
Chr3	8539600	8539800	200	WT Col-0 vs pLAT52::RTL1 pollen	CHG	hyper	AT3TE35825	TE	ATGP7	LTR/Gypsy
Chr3	10641200	10641700	500	WT Col-0 vs pLAT52::RTL1 pollen	CHG	hyper	AT3G28410	Gene	protein_coding	-
Chr3	10825700	10826400	700	WT Col-0 vs pLAT52::RTL1 pollen	CHG	hyper	AT3TE44995	TE	ATREP13	RC/Helitron
Chr3	10825700	10826400	700	WT Col-0 vs pLAT52::RTL1 pollen	CHG	hyper	10825769-10826857	Intergenic	-	-
Chr3	11132200	11132600	400	WT Col-0 vs pLAT52::RTL1 pollen	CHG	hyper	AT3TE46265	TE	ATREP11A	RC/Helitron
Chr3	11132200	11132600	400	WT Col-0 vs pLAT52::RTL1 pollen	CHG	hyper	11132203-11132204	Intergenic	-	-
Chr3	11132200	11132600	400	WT Col-0 vs pLAT52::RTL1 pollen	CHG	hyper	AT3TE46270	TE	ATREP2	RC/Helitron
Chr3	11412200	11412600	400	WT Col-0 vs pLAT52::RTL1 pollen	CHG	hyper	AT3TE47555	TE	VANDAL21	DNA/MuDR
Chr3	11546400	11546800	400	WT Col-0 vs pLAT52::RTL1 pollen	CHG	hyper	AT3TE48070	TE	VANDAL21	DNA/MuDR
Chr3	11547900	11548100	200	WT Col-0 vs pLAT52::RTL1 pollen	CHG	hyper	AT3TE48070	TE	VANDAL21	DNA/MuDR
Chr3	11572100	11572500	400	WT Col-0 vs pLAT52::RTL1 pollen	CHG	hyper	AT3TE48135	TE	ATENSPM11	DNA/En-Spm
Chr3	11602900	11603100	200	WT Col-0 vs pLAT52::RTL1 pollen	CHG	hyper	AT3TE48215	TE	SIMPLEGUY1	DNA/Harbinger
Chr3	11828600	11828900	300	WT Col-0 vs pLAT52::RTL1 pollen	CHG	hyper	AT3G30200	Gene	protein_coding	-
Chr3	11830500	11831000	500	WT Col-0 vs pLAT52::RTL1 pollen	CHG	hyper	AT3G30200	Gene	protein_coding	-
Chr3	11845100	11845500	400	WT Col-0 vs pLAT52::RTL1 pollen	CHG	hyper	11844720-11846093	Intergenic	-	-
Chr3	11998200	11998500	300	WT Col-0 vs pLAT52::RTL1 pollen	CHG	hyper	AT3TE50015	TE	ATHILA8B	LTR/Gypsy
Chr3	11998200	11998500	300	WT Col-0 vs pLAT52::RTL1 pollen	CHG	hyper	11998247-11998396	Intergenic	-	-
Chr3	11998200	11998500	300	WT Col-0 vs pLAT52::RTL1 pollen	CHG	hyper	AT3TE50020	TE	ATENSPM5	DNA/En-Spm
Chr3	12012000	12012300	300	WT Col-0 vs pLAT52::RTL1 pollen	CHG	hyper	AT3TE50050	TE	ATHILA8B	LTR/Gypsy
Chr3	12012000	12012300	300	WT Col-0 vs pLAT52::RTL1 pollen	CHG	hyper	AT3TE50055	TE	ATHILA7	LTR/Gypsy
Chr3	12152700	12153000	300	WT Col-0 vs pLAT52::RTL1 pollen	CHG	hyper	AT3TE50500	TE	HELITRON2	RC/Helitron
Chr3	12211200	12211500	300	WT Col-0 vs pLAT52::RTL1 pollen	CHG	hyper	AT3TE50650	TE	ATENSPM5	DNA/En-Spm
Chr3	12350300	12350500	200	WT Col-0 vs pLAT52::RTL1 pollen	CHG	hyper	AT3TE51150	TE	ATENSPM11	DNA/En-Spm
Chr3	12350300	12350500	200	WT Col-0 vs pLAT52::RTL1 pollen	CHG	hyper	12350350-12350351	Intergenic	-	-
Chr3	12350300	12350500	200	WT Col-0 vs pLAT52::RTL1 pollen	CHG	hyper	AT3TE51155	TE	ATLINEIII	LINE/L1
Chr3	12712200	12712600	400	WT Col-0 vs pLAT52::RTL1 pollen	CHG	hyper	AT3TE52335	TE	ATHILA4	LTR/Gypsy
Chr3	12714500	12714700	200	WT Col-0 vs pLAT52::RTL1 pollen	CHG	hyper	AT3TE52345	TE	ATHILA3	LTR/Gypsy
Chr3	12737100	12737800	700	WT Col-0 vs pLAT52::RTL1 pollen	CHG	hyper	AT3TE52415	TE	ATGP1	LTR/Gypsy
Chr3	12766000	12766400	400	WT Col-0 vs pLAT52::RTL1 pollen	CHG	hyper	AT3TE52495	TE	ATLINEIII	LINE/L1
Chr3	12766000	12766400	400	WT Col-0 vs pLAT52::RTL1 pollen	CHG	hyper	12766331-12766332	Intergenic	-	-
Chr3	12766000	12766400	400	WT Col-0 vs pLAT52::RTL1 pollen	CHG	hyper	AT3TE52500	TE	ATHILA4A	LTR/Gypsy
Chr3	12766000	12766400	400	WT Col-0 vs pLAT52::RTL1 pollen	CHG	hyper	12766383-12766384	Intergenic	-	-
Chr3	12766000	12766400	400	WT Col-0 vs pLAT52::RTL1 pollen	CHG	hyper	AT3TE52505	TE	ATHILA4D_LTR	LTR/Gypsy
Chr3	12824600	12824900	300	WT Col-0 vs pLAT52::RTL1 pollen	CHG	hyper	AT3TE52725	TE	ATGP1	LTR/Gypsy
Chr3	12925500	12925800	300	WT Col-0 vs pLAT52::RTL1 pollen	CHG	hyper	AT3TE53045	TE	ATENSPM10	DNA/En-Spm
Chr3	12989800	12990100	300	WT Col-0 vs pLAT52::RTL1 pollen	CHG	hyper	AT3TE53215	TE	ATHILA2	LTR/Gypsy
Chr3	13098500	13098800	300	WT Col-0 vs pLAT52::RTL1 pollen	CHG	hyper	AT3TE53630	TE	ATLINE1_1	LINE/L1
Chr3	13168600	13168800	200	WT Col-0 vs pLAT52::RTL1 pollen	CHG	hyper	AT3TE53850	TE	ATGP7	LTR/Gypsy
Chr3	13168600	13168800	200	WT Col-0 vs pLAT52::RTL1 pollen	CHG	hyper	AT3TE53860	TE	ATGP1	LTR/Gypsy
Chr3	13175800	13176100	300	WT Col-0 vs pLAT52::RTL1 pollen	CHG	hyper	AT3TE53885	TE	ATLINE1A	LINE/L1
Chr3	13175800	13176100	300	WT Col-0 vs pLAT52::RTL1 pollen	CHG	hyper	13175934-13175935	Intergenic	-	-
Chr3	13175800	13176100	300	WT Col-0 vs pLAT52::RTL1 pollen	CHG	hyper	AT3TE53890	TE	ATLINE1_4	LINE/L1
Chr3	13353800	13354000	200	WT Col-0 vs pLAT52::RTL1 pollen	CHG	hyper	AT3TE54510	TE	VANDAL2	DNA/MuDR
Chr3	13462200	13462400	200	WT Col-0 vs pLAT52::RTL1 pollen	CHG	hyper	AT3TE54815	TE	ARNOLD3	DNA/MuDR
Chr3	13515300	13515600	300	WT Col-0 vs pLAT52::RTL1 pollen	CHG	hyper	AT3TE55010	TE	VANDAL3	DNA/MuDR
Chr3	13515300	13515600	300	WT Col-0 vs pLAT52::RTL1 pollen	CHG	hyper	13515359-13515399	Intergenic	-	-
Chr3	13515300	13515600	300	WT Col-0 vs pLAT52::RTL1 pollen	CHG	hyper	AT3TE55015	TE	VANDAL3	DNA/MuDR
Chr3	13515300	13515600	300	WT Col-0 vs pLAT52::RTL1 pollen	CHG	hyper	13515556-13515567	Intergenic	-	-
Chr3	13515300	13515600	300	WT Col-0 vs pLAT52::RTL1 pollen	CHG	hyper	AT3TE55020	TE	ATHILA2	LTR/Gypsy
Chr3	13617700	13617900	200	WT Col-0 vs pLAT52::RTL1 pollen	CHG	hyper	AT3TE55355	TE	ATHILA2	LTR/Gypsy
Chr3	13645700	13645900	200	WT Col-0 vs pLAT52::RTL1 pollen	CHG	hyper	AT3TE55395	TE	ATHILA6A	LTR/Gypsy
Chr3	13908200	13908500	300	WT Col-0 vs pLAT52::RTL1 pollen	CHG	hyper	AT3TE57125	TE	ATHILA6B	LTR/Gypsy
Chr3	13911500	13911800	300	WT Col-0 vs pLAT52::RTL1 pollen	CHG	hyper	AT3TE57150	TE	ATHILA6A	LTR/Gypsy
Chr3	14003400	14003700	300	WT Col-0 vs pLAT52::RTL1 pollen	CHG	hyper	AT3TE57465	TE	ATHILA4A	LTR/Gypsy
Chr3	14171900	14172400	500	WT Col-0 vs pLAT52::RTL1 pollen	CHG	hyper	AT3TE58090	TE	ATENSPM6	DNA/En-Spm
Chr3	14171900	14172400	500	WT Col-0 vs pLAT52::RTL1 pollen	CHG	hyper	14172229-14172243	Intergenic	-	-
Chr3	14171900	14172400	500	WT Col-0 vs pLAT52::RTL1 pollen	CHG	hyper	AT3TE58095	TE	ATDNA12T3_2	DNA
Chr3	14171900	14172400	500	WT Col-0 vs pLAT52::RTL1 pollen	CHG	hyper	14172305-14172727	Intergenic	-	-
Chr3	14273600	14273800	200	WT Col-0 vs pLAT52::RTL1 pollen	CHG	hyper	AT3TE58655	TE	HELITRON5	RC/Helitron
Chr3	14428100	14428400	300	WT Col-0 vs pLAT52::RTL1 pollen	CHG	hyper	AT3TE59155	TE	ATHILA2	LTR/Gypsy
Chr3	14818800	14819100	300	WT Col-0 vs pLAT52::RTL1 pollen	CHG	hyper	AT3TE60520	TE	ATHILA6A	LTR/Gypsy
Chr3	14996000	14996300	300	WT Col-0 vs pLAT52::RTL1 pollen	CHG	hyper	14994479-14996590	Intergenic	-	-
Chr3	15005000	15005300	300	WT Col-0 vs pLAT52::RTL1 pollen	CHG	hyper	AT3TE61185	TE	ATHILA4	LTR/Gypsy
Chr3	15005000	15005300	300	WT Col-0 vs pLAT52::RTL1 pollen	CHG	hyper	15005063-15005072	Intergenic	-	-
Chr3	15005000	15005300	300	WT Col-0 vs pLAT52::RTL1 pollen	CHG	hyper	AT3TE61190	TE	ATLANTYS1	LTR/Gypsy
Chr3	15005000	15005300	300	WT Col-0 vs pLAT52::RTL1 pollen	CHG	hyper	15005150-15005151	Intergenic	-	-
Chr3	15005000	15005300	300	WT Col-0 vs pLAT52::RTL1 pollen	CHG	hyper	AT3TE61195	TE	ATHILA4B_LTR	LTR/Gypsy
Chr3	15034700	15035000	300	WT Col-0 vs pLAT52::RTL1 pollen	CHG	hyper	AT3TE61290	TE	ATLANTYS2	LTR/Gypsy
Chr3	15506800	15507000	200	WT Col-0 vs pLAT52::RTL1 pollen	CHG	hyper	AT3G43583	Gene	protein_coding	-
Chr3	15571700	15572100	400	WT Col-0 vs pLAT52::RTL1 pollen	CHG	hyper	AT3TE63020	TE	ATGP3	LTR/Gypsy
Chr3	15576600	15576800	200	WT Col-0 vs pLAT52::RTL1 pollen	CHG	hyper	AT3TE63035	TE	ATLANTYS2	LTR/Gypsy
Chr3	15697000	15697200	200	WT Col-0 vs pLAT52::RTL1 pollen	CHG	hyper	15696188-15697736	Intergenic	-	-
Chr3	15798700	15799100	400	WT Col-0 vs pLAT52::RTL1 pollen	CHG	hyper	15798633-15798972	Intergenic	-	-
Chr3	15798700	15799100	400	WT Col-0 vs pLAT52::RTL1 pollen	CHG	hyper	AT3TE63875	TE	ATDNA12T3_2	DNA
Chr3	15813700	15814000	300	WT Col-0 vs pLAT52::RTL1 pollen	CHG	hyper	AT3TE63935	TE	SADHU	Unassigned
Chr3	15860700	15861100	400	WT Col-0 vs pLAT52::RTL1 pollen	CHG	hyper	AT3TE64160	TE	ATLINE2	LINE/L1
Chr3	15934200	15934400	200	WT Col-0 vs pLAT52::RTL1 pollen	CHG	hyper	15933963-15935467	Intergenic	-	-
Chr3	16173900	16174200	300	WT Col-0 vs pLAT52::RTL1 pollen	CHG	hyper	16173448-16175558	Intergenic	-	-
Chr3	16526600	16526800	200	WT Col-0 vs pLAT52::RTL1 pollen	CHG	hyper	AT3G45140	Gene	protein_coding	-
Chr3	18545600	18545800	200	WT Col-0 vs pLAT52::RTL1 pollen	CHG	hyper	18545573-18546490	Intergenic	-	-
Chr3	20030600	20030800	200	WT Col-0 vs pLAT52::RTL1 pollen	CHG	hyper	20029986-20033241	Intergenic	-	-
Chr3	22173800	22174200	400	WT Col-0 vs pLAT52::RTL1 pollen	CHG	hyper	22173761-22175937	Intergenic	-	-
Chr4	248700	249000	300	WT Col-0 vs pLAT52::RTL1 pollen	CHG	hyper	246771-248713	Intergenic	-	-
Chr4	248700	249000	300	WT Col-0 vs pLAT52::RTL1 pollen	CHG	hyper	AT4G00580	Gene	protein_coding	-
Chr4	1313200	1313400	200	WT Col-0 vs pLAT52::RTL1 pollen	CHG	hyper	AT4TE06710	TE	ATCOPIA2	LTR/Copia
Chr4	1315700	1315900	200	WT Col-0 vs pLAT52::RTL1 pollen	CHG	hyper	AT4TE06710	TE	ATCOPIA2	LTR/Copia
Chr4	1622000	1622400	400	WT Col-0 vs pLAT52::RTL1 pollen	CHG	hyper	AT4TE08245	TE	ATGP1	LTR/Gypsy
Chr4	1704200	1704400	200	WT Col-0 vs pLAT52::RTL1 pollen	CHG	hyper	1698912-1742385	Intergenic	-	-
Chr4	1749600	1749800	200	WT Col-0 vs pLAT52::RTL1 pollen	CHG	hyper	1749365-1749725	Intergenic	-	-
Chr4	1749600	1749800	200	WT Col-0 vs pLAT52::RTL1 pollen	CHG	hyper	AT4TE08765	TE	ATREP3	RC/Helitron
Chr4	1749600	1749800	200	WT Col-0 vs pLAT52::RTL1 pollen	CHG	hyper	1749747-1749760	Intergenic	-	-
Chr4	1749600	1749800	200	WT Col-0 vs pLAT52::RTL1 pollen	CHG	hyper	AT4TE08770	TE	ATCOPIA30	LTR/Copia
Chr4	1766900	1767100	200	WT Col-0 vs pLAT52::RTL1 pollen	CHG	hyper	AT4TE08860	TE	ROMANIAT5	LTR/Copia
Chr4	1766900	1767100	200	WT Col-0 vs pLAT52::RTL1 pollen	CHG	hyper	1767009-1767202	Intergenic	-	-
Chr4	1803800	1804100	300	WT Col-0 vs pLAT52::RTL1 pollen	CHG	hyper	AT4TE08980	TE	ATGP2	LTR/Gypsy
Chr4	1912700	1912900	200	WT Col-0 vs pLAT52::RTL1 pollen	CHG	hyper	AT4TE09310	TE	ARNOLD3	DNA/MuDR
Chr4	1919400	1919600	200	WT Col-0 vs pLAT52::RTL1 pollen	CHG	hyper	AT4TE09310	TE	ARNOLD3	DNA/MuDR
Chr4	1919400	1919600	200	WT Col-0 vs pLAT52::RTL1 pollen	CHG	hyper	1919523-1919524	Intergenic	-	-
Chr4	1919400	1919600	200	WT Col-0 vs pLAT52::RTL1 pollen	CHG	hyper	AT4TE09315	TE	ATLINE1_6	LINE/L1
Chr4	2048800	2049200	400	WT Col-0 vs pLAT52::RTL1 pollen	CHG	hyper	AT4TE09735	TE	TAT1_ATH	LTR/Gypsy
Chr4	2600400	2600600	200	WT Col-0 vs pLAT52::RTL1 pollen	CHG	hyper	AT4TE12175	TE	ATCOPIA69	LTR/Copia
Chr4	3139200	3139500	300	WT Col-0 vs pLAT52::RTL1 pollen	CHG	hyper	3138782-3140158	Intergenic	-	-
Chr4	3142200	3142500	300	WT Col-0 vs pLAT52::RTL1 pollen	CHG	hyper	AT4TE14460	TE	TA11	LINE/L1
Chr4	3161200	3161400	200	WT Col-0 vs pLAT52::RTL1 pollen	CHG	hyper	AT4TE14520	TE	VANDAL3	DNA/MuDR
Chr4	3167000	3167200	200	WT Col-0 vs pLAT52::RTL1 pollen	CHG	hyper	AT4TE14520	TE	VANDAL3	DNA/MuDR
Chr4	3382400	3382700	300	WT Col-0 vs pLAT52::RTL1 pollen	CHG	hyper	AT4TE15420	TE	ATHILA2	LTR/Gypsy
Chr4	3474700	3475000	300	WT Col-0 vs pLAT52::RTL1 pollen	CHG	hyper	AT4TE15685	TE	ATENSPM7	DNA/En-Spm
Chr4	3474700	3475000	300	WT Col-0 vs pLAT52::RTL1 pollen	CHG	hyper	AT4TE15690	TE	ATREP10	RC/Helitron
Chr4	3640800	3641000	200	WT Col-0 vs pLAT52::RTL1 pollen	CHG	hyper	AT4TE16200	TE	ATGP8	LTR/Gypsy
Chr4	3699500	3699700	200	WT Col-0 vs pLAT52::RTL1 pollen	CHG	hyper	AT4TE16400	TE	ATHILA2	LTR/Gypsy
Chr4	3715200	3715400	200	WT Col-0 vs pLAT52::RTL1 pollen	CHG	hyper	AT4TE16440	TE	TAT1_ATH	LTR/Gypsy
Chr4	3720300	3720900	600	WT Col-0 vs pLAT52::RTL1 pollen	CHG	hyper	3720029-3720535	Intergenic	-	-
Chr4	3720300	3720900	600	WT Col-0 vs pLAT52::RTL1 pollen	CHG	hyper	AT4TE16475	TE	ATHILA4A	LTR/Gypsy
Chr4	3720300	3720900	600	WT Col-0 vs pLAT52::RTL1 pollen	CHG	hyper	3720757-3720764	Intergenic	-	-
Chr4	3720300	3720900	600	WT Col-0 vs pLAT52::RTL1 pollen	CHG	hyper	AT4TE16480	TE	ATHILA4D_LTR	LTR/Gypsy
Chr4	3752600	3752800	200	WT Col-0 vs pLAT52::RTL1 pollen	CHG	hyper	AT4TE16575	TE	ATGP7	LTR/Gypsy
Chr4	3935800	3936000	200	WT Col-0 vs pLAT52::RTL1 pollen	CHG	hyper	AT4TE17175	TE	ATHILA4	LTR/Gypsy
Chr4	3935800	3936000	200	WT Col-0 vs pLAT52::RTL1 pollen	CHG	hyper	3935831-3935833	Intergenic	-	-
Chr4	3935800	3936000	200	WT Col-0 vs pLAT52::RTL1 pollen	CHG	hyper	AT4TE17180	TE	ATLANTYS2	LTR/Gypsy
Chr4	3947800	3948000	200	WT Col-0 vs pLAT52::RTL1 pollen	CHG	hyper	AT4TE17205	TE	ATENSPM9	DNA/En-Spm
Chr4	4021600	4021900	300	WT Col-0 vs pLAT52::RTL1 pollen	CHG	hyper	AT4TE17470	TE	ATHILA6A	LTR/Gypsy
Chr4	4031400	4031700	300	WT Col-0 vs pLAT52::RTL1 pollen	CHG	hyper	AT4TE17500	TE	ATHILA	LTR/Gypsy
Chr4	4149900	4150200	300	WT Col-0 vs pLAT52::RTL1 pollen	CHG	hyper	AT4TE17970	TE	HELITRON4	RC/Helitron
Chr4	4268400	4268600	200	WT Col-0 vs pLAT52::RTL1 pollen	CHG	hyper	AT4TE18310	TE	VANDAL3	DNA/MuDR
Chr4	4378000	4378400	400	WT Col-0 vs pLAT52::RTL1 pollen	CHG	hyper	AT4TE18580	TE	ATLANTYS1	LTR/Gypsy
Chr4	4444300	4444700	400	WT Col-0 vs pLAT52::RTL1 pollen	CHG	hyper	4444300-4444418	Intergenic	-	-
Chr4	4444300	4444700	400	WT Col-0 vs pLAT52::RTL1 pollen	CHG	hyper	AT4TE18790	TE	ATGP8	LTR/Gypsy
Chr4	4514000	4514300	300	WT Col-0 vs pLAT52::RTL1 pollen	CHG	hyper	4513123-4514161	Intergenic	-	-
Chr4	4514000	4514300	300	WT Col-0 vs pLAT52::RTL1 pollen	CHG	hyper	AT4TE19020	TE	ATLANTYS3	LTR/Gypsy
Chr4	4624100	4624300	200	WT Col-0 vs pLAT52::RTL1 pollen	CHG	hyper	AT4TE19450	TE	ATCOPIA54	LTR/Copia
Chr4	4720900	4721200	300	WT Col-0 vs pLAT52::RTL1 pollen	CHG	hyper	AT4TE19825	TE	ATGP1	LTR/Gypsy
Chr4	4739500	4739700	200	WT Col-0 vs pLAT52::RTL1 pollen	CHG	hyper	AT4TE19850	TE	ATHILA4	LTR/Gypsy
Chr4	4749400	4749600	200	WT Col-0 vs pLAT52::RTL1 pollen	CHG	hyper	AT4TE19875	TE	ATHILA3	LTR/Gypsy
Chr4	4969900	4970200	300	WT Col-0 vs pLAT52::RTL1 pollen	CHG	hyper	4969597-4973591	Intergenic	-	-
Chr4	4992300	4992500	200	WT Col-0 vs pLAT52::RTL1 pollen	CHG	hyper	4989222-4992709	Intergenic	-	-
Chr4	5039700	5040100	400	WT Col-0 vs pLAT52::RTL1 pollen	CHG	hyper	AT4TE21050	TE	ATCOPIA10	LTR/Copia
Chr4	5509800	5510000	200	WT Col-0 vs pLAT52::RTL1 pollen	CHG	hyper	AT4G08630	Gene	protein_coding	-
Chr4	5644600	5644800	200	WT Col-0 vs pLAT52::RTL1 pollen	CHG	hyper	AT4TE23645	TE	ATLINE1_1	LINE/L1
Chr4	5662000	5662200	200	WT Col-0 vs pLAT52::RTL1 pollen	CHG	hyper	5660903-5662152	Intergenic	-	-
Chr4	5662000	5662200	200	WT Col-0 vs pLAT52::RTL1 pollen	CHG	hyper	AT4TE23735	TE	ATHILA4A	LTR/Gypsy
Chr4	5683200	5683400	200	WT Col-0 vs pLAT52::RTL1 pollen	CHG	hyper	AT4G08878	Gene	protein_coding	-
Chr4	5684200	5684500	300	WT Col-0 vs pLAT52::RTL1 pollen	CHG	hyper	AT4TE23825	TE	VANDAL2	DNA/MuDR
Chr4	5697400	5697700	300	WT Col-0 vs pLAT52::RTL1 pollen	CHG	hyper	AT4TE23825	TE	VANDAL2	DNA/MuDR
Chr4	5719400	5719700	300	WT Col-0 vs pLAT52::RTL1 pollen	CHG	hyper	AT4TE23940	TE	ATREP3	RC/Helitron
Chr4	5719400	5719700	300	WT Col-0 vs pLAT52::RTL1 pollen	CHG	hyper	AT4TE23945	TE	ATREP15	RC/Helitron
Chr4	5719400	5719700	300	WT Col-0 vs pLAT52::RTL1 pollen	CHG	hyper	AT4TE23950	TE	HELITRONY3	RC/Helitron
Chr4	5883400	5883600	200	WT Col-0 vs pLAT52::RTL1 pollen	CHG	hyper	AT4TE24775	TE	ARNOLDY2	DNA/MuDR
Chr4	6127000	6127200	200	WT Col-0 vs pLAT52::RTL1 pollen	CHG	hyper	AT4TE25865	TE	ATLINE1_6	LINE/L1
Chr4	6211900	6212300	400	WT Col-0 vs pLAT52::RTL1 pollen	CHG	hyper	AT4TE26335	TE	ATLINE2	LINE/L1
Chr4	6211900	6212300	400	WT Col-0 vs pLAT52::RTL1 pollen	CHG	hyper	6211922-6214120	Intergenic	-	-
Chr4	6826000	6826200	200	WT Col-0 vs pLAT52::RTL1 pollen	CHG	hyper	6825946-6826007	Intergenic	-	-
Chr4	6826000	6826200	200	WT Col-0 vs pLAT52::RTL1 pollen	CHG	hyper	AT4TE29375	TE	HELITRONY2	RC/Helitron
Chr4	6826000	6826200	200	WT Col-0 vs pLAT52::RTL1 pollen	CHG	hyper	6826054-6826677	Intergenic	-	-
Chr4	6953700	6953900	200	WT Col-0 vs pLAT52::RTL1 pollen	CHG	hyper	AT4G11430	Gene	protein_coding	-
Chr4	7821000	7821300	300	WT Col-0 vs pLAT52::RTL1 pollen	CHG	hyper	AT4TE34305	TE	META1	LTR/Copia
Chr4	8148400	8148700	300	WT Col-0 vs pLAT52::RTL1 pollen	CHG	hyper	AT4G14140	Gene	protein_coding	-
Chr4	8906900	8907100	200	WT Col-0 vs pLAT52::RTL1 pollen	CHG	hyper	AT4TE39815	TE	ATLINE1_2	LINE/L1
Chr4	9162300	9162500	200	WT Col-0 vs pLAT52::RTL1 pollen	CHG	hyper	9161614-9163740	Intergenic	-	-
Chr4	9508900	9509200	300	WT Col-0 vs pLAT52::RTL1 pollen	CHG	hyper	AT4TE42950	TE	ATGP2	LTR/Gypsy
Chr4	16325300	16325700	400	WT Col-0 vs pLAT52::RTL1 pollen	CHG	hyper	16325295-16326883	Intergenic	-	-
Chr5	1230100	1230500	400	WT Col-0 vs pLAT52::RTL1 pollen	CHG	hyper	1228678-1231697	Intergenic	-	-
Chr5	3650200	3650600	400	WT Col-0 vs pLAT52::RTL1 pollen	CHG	hyper	AT5G11430	Gene	protein_coding	-
Chr5	5792300	5792600	300	WT Col-0 vs pLAT52::RTL1 pollen	CHG	hyper	5789923-5792926	Intergenic	-	-
Chr5	8081600	8081900	300	WT Col-0 vs pLAT52::RTL1 pollen	CHG	hyper	AT5TE29230	TE	ATCOPIA36	LTR/Copia
Chr5	8081600	8081900	300	WT Col-0 vs pLAT52::RTL1 pollen	CHG	hyper	8081823-8082744	Intergenic	-	-
Chr5	8361900	8362200	300	WT Col-0 vs pLAT52::RTL1 pollen	CHG	hyper	8359565-8362164	Intergenic	-	-
Chr5	8361900	8362200	300	WT Col-0 vs pLAT52::RTL1 pollen	CHG	hyper	AT5TE30215	TE	ATREP15	RC/Helitron
Chr5	8613900	8614100	200	WT Col-0 vs pLAT52::RTL1 pollen	CHG	hyper	8613683-8613966	Intergenic	-	-
Chr5	8613900	8614100	200	WT Col-0 vs pLAT52::RTL1 pollen	CHG	hyper	AT5G25000	Gene	protein_coding	-
Chr5	9134100	9134500	400	WT Col-0 vs pLAT52::RTL1 pollen	CHG	hyper	AT5TE33035	TE	ATREP3	RC/Helitron
Chr5	9844300	9844500	200	WT Col-0 vs pLAT52::RTL1 pollen	CHG	hyper	AT5TE35810	TE	ATHATN2	DNA/HAT
Chr5	10081100	10081500	400	WT Col-0 vs pLAT52::RTL1 pollen	CHG	hyper	AT5TE36720	TE	ATENSPM2	DNA/En-Spm
Chr5	10081100	10081500	400	WT Col-0 vs pLAT52::RTL1 pollen	CHG	hyper	10081432-10081433	Intergenic	-	-
Chr5	10081100	10081500	400	WT Col-0 vs pLAT52::RTL1 pollen	CHG	hyper	AT5TE36745	TE	ATHATN6	DNA/HAT
Chr5	10357900	10358200	300	WT Col-0 vs pLAT52::RTL1 pollen	CHG	hyper	10356320-10357911	Intergenic	-	-
Chr5	10357900	10358200	300	WT Col-0 vs pLAT52::RTL1 pollen	CHG	hyper	AT5TE37805	TE	ATCOPIA68	LTR/Copia
Chr5	10357900	10358200	300	WT Col-0 vs pLAT52::RTL1 pollen	CHG	hyper	10358019-10358373	Intergenic	-	-
Chr5	10517500	10517800	300	WT Col-0 vs pLAT52::RTL1 pollen	CHG	hyper	AT5TE38340	TE	ATENSPM3	DNA/En-Spm
Chr5	10608000	10608200	200	WT Col-0 vs pLAT52::RTL1 pollen	CHG	hyper	AT5TE38675	TE	VANDAL9	DNA/MuDR
Chr5	10633000	10633300	300	WT Col-0 vs pLAT52::RTL1 pollen	CHG	hyper	AT5TE38720	TE	SADHU	Unassigned
Chr5	10633000	10633300	300	WT Col-0 vs pLAT52::RTL1 pollen	CHG	hyper	AT5TE38725	TE	ATLANTYS2	LTR/Gypsy
Chr5	10702200	10702400	200	WT Col-0 vs pLAT52::RTL1 pollen	CHG	hyper	AT5TE38965	TE	HELITRONY3	RC/Helitron
Chr5	10702200	10702400	200	WT Col-0 vs pLAT52::RTL1 pollen	CHG	hyper	10702361-10702374	Intergenic	-	-
Chr5	10702200	10702400	200	WT Col-0 vs pLAT52::RTL1 pollen	CHG	hyper	AT5TE38970	TE	HARBINGER	DNA/Harbinger
Chr5	10780000	10780200	200	WT Col-0 vs pLAT52::RTL1 pollen	CHG	hyper	AT5G28730	Gene	protein_coding	-
Chr5	10780000	10780200	200	WT Col-0 vs pLAT52::RTL1 pollen	CHG	hyper	AT5TE39215	TE	HARBINGER	DNA/Harbinger
Chr5	10974700	10975000	300	WT Col-0 vs pLAT52::RTL1 pollen	CHG	hyper	AT5TE39905	TE	VANDAL11	DNA/MuDR
Chr5	10985800	10986000	200	WT Col-0 vs pLAT52::RTL1 pollen	CHG	hyper	AT5TE39955	TE	HELITRON4	RC/Helitron
Chr5	11113100	11114100	1000	WT Col-0 vs pLAT52::RTL1 pollen	CHG	hyper	AT5TE40280	TE	ATLANTYS1	LTR/Gypsy
Chr5	11113100	11114100	1000	WT Col-0 vs pLAT52::RTL1 pollen	CHG	hyper	AT5TE40285	TE	ATLANTYS2	LTR/Gypsy
Chr5	11120000	11120200	200	WT Col-0 vs pLAT52::RTL1 pollen	CHG	hyper	AT5TE40295	TE	ATENSPM5	DNA/En-Spm
Chr5	11303400	11303700	300	WT Col-0 vs pLAT52::RTL1 pollen	CHG	hyper	AT5TE40960	TE	ATHILA4A	LTR/Gypsy
Chr5	11364400	11364700	300	WT Col-0 vs pLAT52::RTL1 pollen	CHG	hyper	AT5TE41135	TE	ATHILA4C	LTR/Gypsy
Chr5	11376300	11376700	400	WT Col-0 vs pLAT52::RTL1 pollen	CHG	hyper	AT5TE41180	TE	ATHILA	LTR/Gypsy
Chr5	11376300	11376700	400	WT Col-0 vs pLAT52::RTL1 pollen	CHG	hyper	AT5TE41185	TE	ATHILA4	LTR/Gypsy
Chr5	11447400	11447800	400	WT Col-0 vs pLAT52::RTL1 pollen	CHG	hyper	AT5TE41395	TE	HELITRON5	RC/Helitron
Chr5	11506900	11507100	200	WT Col-0 vs pLAT52::RTL1 pollen	CHG	hyper	AT5TE41615	TE	ATLANTYS2	LTR/Gypsy
Chr5	11603800	11604200	400	WT Col-0 vs pLAT52::RTL1 pollen	CHG	hyper	AT5TE41900	TE	ATHILA4A	LTR/Gypsy
Chr5	11666900	11667100	200	WT Col-0 vs pLAT52::RTL1 pollen	CHG	hyper	AT5TE42065	TE	ATHILA2	LTR/Gypsy
Chr5	11691000	11691200	200	WT Col-0 vs pLAT52::RTL1 pollen	CHG	hyper	AT5TE42135	TE	ATHILA6A	LTR/Gypsy
Chr5	11693900	11694400	500	WT Col-0 vs pLAT52::RTL1 pollen	CHG	hyper	AT5TE42135	TE	ATHILA6A	LTR/Gypsy
Chr5	12165600	12166000	400	WT Col-0 vs pLAT52::RTL1 pollen	CHG	hyper	AT5TE43315	TE	ATHILA	LTR/Gypsy
Chr5	12204800	12205200	400	WT Col-0 vs pLAT52::RTL1 pollen	CHG	hyper	AT5TE43385	TE	ATENSPM9	DNA/En-Spm
Chr5	12227100	12227300	200	WT Col-0 vs pLAT52::RTL1 pollen	CHG	hyper	AT5TE43435	TE	ATHILA6A	LTR/Gypsy
Chr5	12227100	12227300	200	WT Col-0 vs pLAT52::RTL1 pollen	CHG	hyper	12227283-12227284	Intergenic	-	-
Chr5	12227100	12227300	200	WT Col-0 vs pLAT52::RTL1 pollen	CHG	hyper	AT5TE43440	TE	ATHILA6A	LTR/Gypsy
Chr5	12249200	12249700	500	WT Col-0 vs pLAT52::RTL1 pollen	CHG	hyper	AT5TE43520	TE	ATLANTYS2	LTR/Gypsy
Chr5	12287400	12287700	300	WT Col-0 vs pLAT52::RTL1 pollen	CHG	hyper	AT5TE43655	TE	ATHILA4A	LTR/Gypsy
Chr5	12293600	12293800	200	WT Col-0 vs pLAT52::RTL1 pollen	CHG	hyper	AT5TE43665	TE	ATHILA6A	LTR/Gypsy
Chr5	12406900	12407100	200	WT Col-0 vs pLAT52::RTL1 pollen	CHG	hyper	AT5TE43980	TE	ATHILA6A	LTR/Gypsy
Chr5	12484300	12484500	200	WT Col-0 vs pLAT52::RTL1 pollen	CHG	hyper	AT5TE44240	TE	ATENSPM6	DNA/En-Spm
Chr5	12645100	12645400	300	WT Col-0 vs pLAT52::RTL1 pollen	CHG	hyper	AT5TE44770	TE	ATHILA2	LTR/Gypsy
Chr5	12941400	12941600	200	WT Col-0 vs pLAT52::RTL1 pollen	CHG	hyper	AT5TE46090	TE	ATLANTYS1	LTR/Gypsy
Chr5	12957600	12958000	400	WT Col-0 vs pLAT52::RTL1 pollen	CHG	hyper	AT5TE46125	TE	ATENSPM2	DNA/En-Spm
Chr5	12983500	12983800	300	WT Col-0 vs pLAT52::RTL1 pollen	CHG	hyper	12982889-12985544	Intergenic	-	-
Chr5	13001800	13002000	200	WT Col-0 vs pLAT52::RTL1 pollen	CHG	hyper	AT5TE46215	TE	ATHILA6A	LTR/Gypsy
Chr5	13277900	13278300	400	WT Col-0 vs pLAT52::RTL1 pollen	CHG	hyper	AT5TE47120	TE	VANDAL2	DNA/MuDR
Chr5	13377700	13378000	300	WT Col-0 vs pLAT52::RTL1 pollen	CHG	hyper	AT5TE47395	TE	ATGP1	LTR/Gypsy
Chr5	13517800	13518200	400	WT Col-0 vs pLAT52::RTL1 pollen	CHG	hyper	AT5TE47940	TE	HELITRONY1D	RC/Helitron
Chr5	13517800	13518200	400	WT Col-0 vs pLAT52::RTL1 pollen	CHG	hyper	13517844-13517845	Intergenic	-	-
Chr5	13517800	13518200	400	WT Col-0 vs pLAT52::RTL1 pollen	CHG	hyper	AT5TE47945	TE	ATREP5	RC/Helitron
Chr5	13517800	13518200	400	WT Col-0 vs pLAT52::RTL1 pollen	CHG	hyper	AT5G35290	Gene	protein_coding	-
Chr5	13851000	13851200	200	WT Col-0 vs pLAT52::RTL1 pollen	CHG	hyper	AT5TE49335	TE	VANDAL2	DNA/MuDR
Chr5	14089600	14089900	300	WT Col-0 vs pLAT52::RTL1 pollen	CHG	hyper	14088529-14090825	Intergenic	-	-
Chr5	14301400	14301600	200	WT Col-0 vs pLAT52::RTL1 pollen	CHG	hyper	AT5TE51155	TE	HELITRONY1D	RC/Helitron
Chr5	14317200	14317500	300	WT Col-0 vs pLAT52::RTL1 pollen	CHG	hyper	14316338-14317396	Intergenic	-	-
Chr5	14317200	14317500	300	WT Col-0 vs pLAT52::RTL1 pollen	CHG	hyper	AT5TE51220	TE	ATREP4	RC/Helitron
Chr5	14512300	14512700	400	WT Col-0 vs pLAT52::RTL1 pollen	CHG	hyper	AT5TE52200	TE	VANDAL2	DNA/MuDR
Chr5	14558900	14559100	200	WT Col-0 vs pLAT52::RTL1 pollen	CHG	hyper	AT5TE52345	TE	ATLINE1_2	LINE/L1
Chr5	14704200	14704400	200	WT Col-0 vs pLAT52::RTL1 pollen	CHG	hyper	AT5G37150	Gene	protein_coding	-
Chr5	15042100	15042300	200	WT Col-0 vs pLAT52::RTL1 pollen	CHG	hyper	AT5TE54310	TE	ATREP3	RC/Helitron
Chr5	15042100	15042300	200	WT Col-0 vs pLAT52::RTL1 pollen	CHG	hyper	AT5TE54320	TE	ATREP3	RC/Helitron
Chr5	15484400	15484600	200	WT Col-0 vs pLAT52::RTL1 pollen	CHG	hyper	AT5TE56015	TE	HELITRONY1B	RC/Helitron
Chr5	15591900	15592100	200	WT Col-0 vs pLAT52::RTL1 pollen	CHG	hyper	AT5TE56385	TE	ATLINE2	LINE/L1
Chr5	15591900	15592100	200	WT Col-0 vs pLAT52::RTL1 pollen	CHG	hyper	15592061-15592992	Intergenic	-	-
Chr5	17076200	17076700	500	WT Col-0 vs pLAT52::RTL1 pollen	CHG	hyper	17075856-17076227	Intergenic	-	-
Chr5	17076200	17076700	500	WT Col-0 vs pLAT52::RTL1 pollen	CHG	hyper	AT5G42635	Gene	protein_coding	-
Chr5	17213000	17213500	500	WT Col-0 vs pLAT52::RTL1 pollen	CHG	hyper	AT5G42930	Gene	protein_coding	-
Chr5	18420700	18421000	300	WT Col-0 vs pLAT52::RTL1 pollen	CHG	hyper	AT5TE66305	TE	ATHAT1	DNA/HAT
Chr5	18420700	18421000	300	WT Col-0 vs pLAT52::RTL1 pollen	CHG	hyper	18420745-18421744	Intergenic	-	-
Chr5	18480100	18480300	200	WT Col-0 vs pLAT52::RTL1 pollen	CHG	hyper	AT5TE66530	TE	VANDALNX2	DNA/MuDR
Chr5	19064200	19064400	200	WT Col-0 vs pLAT52::RTL1 pollen	CHG	hyper	AT5G46970	Gene	protein_coding	-
Chr5	19364400	19364700	300	WT Col-0 vs pLAT52::RTL1 pollen	CHG	hyper	19363928-19365287	Intergenic	-	-
Chr5	19812700	19812900	200	WT Col-0 vs pLAT52::RTL1 pollen	CHG	hyper	AT5G48860	Gene	protein_coding	-
Chr5	19812700	19812900	200	WT Col-0 vs pLAT52::RTL1 pollen	CHG	hyper	19812865-19813346	Intergenic	-	-
Chr1	9454000	9454200	200	WT Col-0 vs pLAT52::RTL1 pollen	CHG	hypo	9451750-9455368	Intergenic	-	-
Chr1	16855300	16855700	400	WT Col-0 vs pLAT52::RTL1 pollen	CHG	hypo	AT1TE55795	TE	ATCOPIA4	LTR/Copia
Chr1	26344400	26344700	300	WT Col-0 vs pLAT52::RTL1 pollen	CHG	hypo	AT1G69940	Gene	protein_coding	-
Chr2	59800	60600	800	WT Col-0 vs pLAT52::RTL1 pollen	CHG	hypo	AT2TE00110	TE	ATGP2	LTR/Gypsy
Chr2	3016400	3016600	200	WT Col-0 vs pLAT52::RTL1 pollen	CHG	hypo	AT2TE13145	TE	ARNOLD4	DNA/MuDR
Chr2	3445300	3445700	400	WT Col-0 vs pLAT52::RTL1 pollen	CHG	hypo	AT2G07815	Gene	protein_coding	-
Chr2	3445300	3445700	400	WT Col-0 vs pLAT52::RTL1 pollen	CHG	hypo	3445582-3446394	Intergenic	-	-
Chr2	3896800	3897000	200	WT Col-0 vs pLAT52::RTL1 pollen	CHG	hypo	3896689-3898009	Intergenic	-	-
Chr2	5568100	5568400	300	WT Col-0 vs pLAT52::RTL1 pollen	CHG	hypo	AT2TE22505	TE	ATHILA2	LTR/Gypsy
Chr2	6785300	6785900	600	WT Col-0 vs pLAT52::RTL1 pollen	CHG	hypo	AT2TE27670	TE	ATLINE1_4	LINE/L1
Chr2	6785300	6785900	600	WT Col-0 vs pLAT52::RTL1 pollen	CHG	hypo	6785573-6786931	Intergenic	-	-
Chr2	10139700	10139900	200	WT Col-0 vs pLAT52::RTL1 pollen	CHG	hypo	10139608-10139785	Intergenic	-	-
Chr2	10139700	10139900	200	WT Col-0 vs pLAT52::RTL1 pollen	CHG	hypo	AT2TE43385	TE	ATREP17	DNA/MuDR
Chr2	12656800	12657000	200	WT Col-0 vs pLAT52::RTL1 pollen	CHG	hypo	AT2G29600	Gene	protein_coding	-
Chr3	13101900	13102100	200	WT Col-0 vs pLAT52::RTL1 pollen	CHG	hypo	AT3TE53630	TE	ATLINE1_1	LINE/L1
Chr4	2043100	2043300	200	WT Col-0 vs pLAT52::RTL1 pollen	CHG	hypo	2042534-2044347	Intergenic	-	-
Chr4	2263100	2263500	400	WT Col-0 vs pLAT52::RTL1 pollen	CHG	hypo	AT4TE10525	TE	ATREP11	RC/Helitron
Chr4	2263100	2263500	400	WT Col-0 vs pLAT52::RTL1 pollen	CHG	hypo	2263142-2265834	Intergenic	-	-
Chr4	5626800	5627100	300	WT Col-0 vs pLAT52::RTL1 pollen	CHG	hypo	AT4TE23575	TE	ATLINE1_1	LINE/L1
Chr4	5694300	5694500	200	WT Col-0 vs pLAT52::RTL1 pollen	CHG	hypo	AT4TE23825	TE	VANDAL2	DNA/MuDR
Chr5	11935300	11935600	300	WT Col-0 vs pLAT52::RTL1 pollen	CHG	hypo	AT5TE42710	TE	ATHILA6A	LTR/Gypsy
Chr5	12109500	12109700	200	WT Col-0 vs pLAT52::RTL1 pollen	CHG	hypo	AT5TE43190	TE	ATHILA2	LTR/Gypsy
Chr5	12109500	12109700	200	WT Col-0 vs pLAT52::RTL1 pollen	CHG	hypo	AT5TE43200	TE	ATGP2N	LTR/Gypsy
Chr1	17400	17900	500	WT Col-0 vs pLAT52::RTL1 pollen	CHH	hyper	AT1TE00025	TE	ATREP3	RC/Helitron
Chr1	18400	18700	300	WT Col-0 vs pLAT52::RTL1 pollen	CHH	hyper	AT1TE00025	TE	ATREP3	RC/Helitron
Chr1	18400	18700	300	WT Col-0 vs pLAT52::RTL1 pollen	CHH	hyper	AT1TE00030	TE	ATHATN7	DNA/HAT
Chr1	424000	424400	400	WT Col-0 vs pLAT52::RTL1 pollen	CHH	hyper	AT1TE01370	TE	ARNOLDY1	DNA/MuDR
Chr1	424000	424400	400	WT Col-0 vs pLAT52::RTL1 pollen	CHH	hyper	424055-427548	Intergenic	-	-
Chr1	499400	500300	900	WT Col-0 vs pLAT52::RTL1 pollen	CHH	hyper	AT1TE01615	TE	ATREP3	RC/Helitron
Chr1	500600	501200	600	WT Col-0 vs pLAT52::RTL1 pollen	CHH	hyper	AT1TE01615	TE	ATREP3	RC/Helitron
Chr1	670900	671100	200	WT Col-0 vs pLAT52::RTL1 pollen	CHH	hyper	670631-671661	Intergenic	-	-
Chr1	696400	697000	600	WT Col-0 vs pLAT52::RTL1 pollen	CHH	hyper	AT1TE02260	TE	ATREP2A	RC/Helitron
Chr1	696400	697000	600	WT Col-0 vs pLAT52::RTL1 pollen	CHH	hyper	696446-696447	Intergenic	-	-
Chr1	696400	697000	600	WT Col-0 vs pLAT52::RTL1 pollen	CHH	hyper	AT1TE02265	TE	ATREP1	RC/Helitron
Chr1	758700	759100	400	WT Col-0 vs pLAT52::RTL1 pollen	CHH	hyper	AT1TE02465	TE	ATREP5	RC/Helitron
Chr1	781400	782100	700	WT Col-0 vs pLAT52::RTL1 pollen	CHH	hyper	AT1TE02540	TE	ATREP15	RC/Helitron
Chr1	784900	785400	500	WT Col-0 vs pLAT52::RTL1 pollen	CHH	hyper	AT1TE02555	TE	ATHPOGON1	DNA/Pogo
Chr1	784900	785400	500	WT Col-0 vs pLAT52::RTL1 pollen	CHH	hyper	784929-784930	Intergenic	-	-
Chr1	784900	785400	500	WT Col-0 vs pLAT52::RTL1 pollen	CHH	hyper	AT1TE02560	TE	ATHPOGON1	DNA/Pogo
Chr1	791700	792000	300	WT Col-0 vs pLAT52::RTL1 pollen	CHH	hyper	791592-792222	Intergenic	-	-
Chr1	888800	889500	700	WT Col-0 vs pLAT52::RTL1 pollen	CHH	hyper	887956-890156	Intergenic	-	-
Chr1	1160300	1160500	200	WT Col-0 vs pLAT52::RTL1 pollen	CHH	hyper	AT1TE03785	TE	ATREP11A	RC/Helitron
Chr1	1184600	1184800	200	WT Col-0 vs pLAT52::RTL1 pollen	CHH	hyper	1183704-1184970	Intergenic	-	-
Chr1	1194400	1194900	500	WT Col-0 vs pLAT52::RTL1 pollen	CHH	hyper	AT1TE03900	TE	ATREP10D	RC/Helitron
Chr1	1249900	1250300	400	WT Col-0 vs pLAT52::RTL1 pollen	CHH	hyper	1248775-1251630	Intergenic	-	-
Chr1	1275900	1276700	800	WT Col-0 vs pLAT52::RTL1 pollen	CHH	hyper	AT1TE04165	TE	ATREP7	RC/Helitron
Chr1	1275900	1276700	800	WT Col-0 vs pLAT52::RTL1 pollen	CHH	hyper	1276621-1276623	Intergenic	-	-
Chr1	1275900	1276700	800	WT Col-0 vs pLAT52::RTL1 pollen	CHH	hyper	AT1TE04170	TE	ATREP6	RC/Helitron
Chr1	1289100	1289300	200	WT Col-0 vs pLAT52::RTL1 pollen	CHH	hyper	AT1G04625	Gene	protein_coding	-
Chr1	1592900	1593500	600	WT Col-0 vs pLAT52::RTL1 pollen	CHH	hyper	AT1TE05225	TE	HELITRONY3	RC/Helitron
Chr1	1976200	1976900	700	WT Col-0 vs pLAT52::RTL1 pollen	CHH	hyper	AT1TE06480	TE	ATREP3	RC/Helitron
Chr1	2189500	2189800	300	WT Col-0 vs pLAT52::RTL1 pollen	CHH	hyper	2189266-2189928	Intergenic	-	-
Chr1	2233800	2234500	700	WT Col-0 vs pLAT52::RTL1 pollen	CHH	hyper	2232897-2234188	Intergenic	-	-
Chr1	2233800	2234500	700	WT Col-0 vs pLAT52::RTL1 pollen	CHH	hyper	AT1TE07290	TE	ATHATN7	DNA/HAT
Chr1	2233800	2234500	700	WT Col-0 vs pLAT52::RTL1 pollen	CHH	hyper	2234361-2234362	Intergenic	-	-
Chr1	2233800	2234500	700	WT Col-0 vs pLAT52::RTL1 pollen	CHH	hyper	AT1TE07295	TE	ATREP3	RC/Helitron
Chr1	2233800	2234500	700	WT Col-0 vs pLAT52::RTL1 pollen	CHH	hyper	2234388-2234389	Intergenic	-	-
Chr1	2233800	2234500	700	WT Col-0 vs pLAT52::RTL1 pollen	CHH	hyper	AT1TE07300	TE	ATREP3	RC/Helitron
Chr1	2234900	2235100	200	WT Col-0 vs pLAT52::RTL1 pollen	CHH	hyper	AT1TE07300	TE	ATREP3	RC/Helitron
Chr1	2587500	2588300	800	WT Col-0 vs pLAT52::RTL1 pollen	CHH	hyper	AT1TE08420	TE	ATREP2	RC/Helitron
Chr1	2986500	2986800	300	WT Col-0 vs pLAT52::RTL1 pollen	CHH	hyper	AT1TE09700	TE	ATREP2	RC/Helitron
Chr1	3023900	3024100	200	WT Col-0 vs pLAT52::RTL1 pollen	CHH	hyper	AT1TE09820	TE	ATREP6	RC/Helitron
Chr1	3074100	3075000	900	WT Col-0 vs pLAT52::RTL1 pollen	CHH	hyper	AT1TE09970	TE	ATREP3	RC/Helitron
Chr1	3250600	3250900	300	WT Col-0 vs pLAT52::RTL1 pollen	CHH	hyper	AT1TE10560	TE	ATREP1	RC/Helitron
Chr1	3251200	3251400	200	WT Col-0 vs pLAT52::RTL1 pollen	CHH	hyper	AT1TE10560	TE	ATREP1	RC/Helitron
Chr1	3342400	3342700	300	WT Col-0 vs pLAT52::RTL1 pollen	CHH	hyper	AT1TE10860	TE	ATREP10D	RC/Helitron
Chr1	3342400	3342700	300	WT Col-0 vs pLAT52::RTL1 pollen	CHH	hyper	3342432-3342433	Intergenic	-	-
Chr1	3342400	3342700	300	WT Col-0 vs pLAT52::RTL1 pollen	CHH	hyper	AT1TE10865	TE	ATREP13	RC/Helitron
Chr1	3413700	3414800	1100	WT Col-0 vs pLAT52::RTL1 pollen	CHH	hyper	AT1TE11110	TE	ATREP3	RC/Helitron
Chr1	3552200	3552400	200	WT Col-0 vs pLAT52::RTL1 pollen	CHH	hyper	AT1TE11565	TE	HELITRONY1A	RC/Helitron
Chr1	3762200	3762800	600	WT Col-0 vs pLAT52::RTL1 pollen	CHH	hyper	AT1TE12230	TE	HELITRONY1E	RC/Helitron
Chr1	3771200	3771500	300	WT Col-0 vs pLAT52::RTL1 pollen	CHH	hyper	AT1TE12275	TE	ATREP10D	RC/Helitron
Chr1	3780900	3781100	200	WT Col-0 vs pLAT52::RTL1 pollen	CHH	hyper	AT1G11270	Gene	protein_coding	-
Chr1	3780900	3781100	200	WT Col-0 vs pLAT52::RTL1 pollen	CHH	hyper	AT1TE12295	TE	ATCOPIA78	LTR/Copia
Chr1	3827500	3827700	200	WT Col-0 vs pLAT52::RTL1 pollen	CHH	hyper	AT1TE12430	TE	ARNOLDY1	DNA/MuDR
Chr1	3827500	3827700	200	WT Col-0 vs pLAT52::RTL1 pollen	CHH	hyper	3827697-3827698	Intergenic	-	-
Chr1	3827500	3827700	200	WT Col-0 vs pLAT52::RTL1 pollen	CHH	hyper	AT1TE12435	TE	HELITRONY3	RC/Helitron
Chr1	3910400	3910600	200	WT Col-0 vs pLAT52::RTL1 pollen	CHH	hyper	AT1TE12720	TE	ATREP3	RC/Helitron
Chr1	4093400	4093700	300	WT Col-0 vs pLAT52::RTL1 pollen	CHH	hyper	AT1TE13310	TE	HELITRONY3	RC/Helitron
Chr1	4094000	4094400	400	WT Col-0 vs pLAT52::RTL1 pollen	CHH	hyper	AT1TE13310	TE	HELITRONY3	RC/Helitron
Chr1	4110100	4110300	200	WT Col-0 vs pLAT52::RTL1 pollen	CHH	hyper	AT1TE13360	TE	AT9NMU1	DNA/MuDR
Chr1	4110100	4110300	200	WT Col-0 vs pLAT52::RTL1 pollen	CHH	hyper	4110103-4110104	Intergenic	-	-
Chr1	4110100	4110300	200	WT Col-0 vs pLAT52::RTL1 pollen	CHH	hyper	AT1TE13365	TE	AT9NMU1	DNA/MuDR
Chr1	4111700	4112200	500	WT Col-0 vs pLAT52::RTL1 pollen	CHH	hyper	AT1TE13375	TE	ARNOLDY1	DNA/MuDR
Chr1	4112500	4112900	400	WT Col-0 vs pLAT52::RTL1 pollen	CHH	hyper	AT1TE13375	TE	ARNOLDY1	DNA/MuDR
Chr1	4409000	4409400	400	WT Col-0 vs pLAT52::RTL1 pollen	CHH	hyper	AT1TE14315	TE	META1	LTR/Copia
Chr1	4409700	4410400	700	WT Col-0 vs pLAT52::RTL1 pollen	CHH	hyper	AT1TE14315	TE	META1	LTR/Copia
Chr1	4410900	4411100	200	WT Col-0 vs pLAT52::RTL1 pollen	CHH	hyper	AT1TE14315	TE	META1	LTR/Copia
Chr1	4406900	4407600	700	WT Col-0 vs pLAT52::RTL1 pollen	CHH	hyper	AT1TE14315	TE	META1	LTR/Copia
Chr1	4583000	4583300	300	WT Col-0 vs pLAT52::RTL1 pollen	CHH	hyper	AT1TE14865	TE	ATREP2	RC/Helitron
Chr1	4770100	4770500	400	WT Col-0 vs pLAT52::RTL1 pollen	CHH	hyper	AT1TE15445	TE	ATREP2	RC/Helitron
Chr1	4785600	4786200	600	WT Col-0 vs pLAT52::RTL1 pollen	CHH	hyper	AT1TE15510	TE	ATREP3	RC/Helitron
Chr1	4786500	4787200	700	WT Col-0 vs pLAT52::RTL1 pollen	CHH	hyper	AT1TE15510	TE	ATREP3	RC/Helitron
Chr1	4966700	4967200	500	WT Col-0 vs pLAT52::RTL1 pollen	CHH	hyper	AT1TE16080	TE	ATREP6	RC/Helitron
Chr1	4966700	4967200	500	WT Col-0 vs pLAT52::RTL1 pollen	CHH	hyper	4967016-4968142	Intergenic	-	-
Chr1	5395100	5395300	200	WT Col-0 vs pLAT52::RTL1 pollen	CHH	hyper	5394639-5398990	Intergenic	-	-
Chr1	5437100	5437800	700	WT Col-0 vs pLAT52::RTL1 pollen	CHH	hyper	AT1TE17555	TE	ATREP1	RC/Helitron
Chr1	5531700	5531900	200	WT Col-0 vs pLAT52::RTL1 pollen	CHH	hyper	AT1TE17875	TE	ATREP2A	RC/Helitron
Chr1	5657400	5657700	300	WT Col-0 vs pLAT52::RTL1 pollen	CHH	hyper	AT1TE18285	TE	ATREP13	RC/Helitron
Chr1	5658600	5659100	500	WT Col-0 vs pLAT52::RTL1 pollen	CHH	hyper	AT1TE18295	TE	ATREP10B	RC/Helitron
Chr1	5700600	5700900	300	WT Col-0 vs pLAT52::RTL1 pollen	CHH	hyper	5699769-5702753	Intergenic	-	-
Chr1	5701200	5701500	300	WT Col-0 vs pLAT52::RTL1 pollen	CHH	hyper	5699769-5702753	Intergenic	-	-
Chr1	5701800	5702000	200	WT Col-0 vs pLAT52::RTL1 pollen	CHH	hyper	5699769-5702753	Intergenic	-	-
Chr1	5799000	5799500	500	WT Col-0 vs pLAT52::RTL1 pollen	CHH	hyper	5797910-5799888	Intergenic	-	-
Chr1	5863000	5863600	600	WT Col-0 vs pLAT52::RTL1 pollen	CHH	hyper	AT1TE18955	TE	ATREP2	RC/Helitron
Chr1	5863000	5863600	600	WT Col-0 vs pLAT52::RTL1 pollen	CHH	hyper	AT1G17147	Gene	protein_coding	-
Chr1	5863000	5863600	600	WT Col-0 vs pLAT52::RTL1 pollen	CHH	hyper	AT1TE18960	TE	ATREP3	RC/Helitron
Chr1	5899200	5899600	400	WT Col-0 vs pLAT52::RTL1 pollen	CHH	hyper	AT1TE19085	TE	ATTIRX1C	DNA
Chr1	5899200	5899600	400	WT Col-0 vs pLAT52::RTL1 pollen	CHH	hyper	5899206-5899208	Intergenic	-	-
Chr1	5899200	5899600	400	WT Col-0 vs pLAT52::RTL1 pollen	CHH	hyper	AT1TE19090	TE	ATREP2	RC/Helitron
Chr1	5966500	5966700	200	WT Col-0 vs pLAT52::RTL1 pollen	CHH	hyper	AT1TE19285	TE	SIMPLEHAT2	DNA/HAT
Chr1	6074800	6075400	600	WT Col-0 vs pLAT52::RTL1 pollen	CHH	hyper	AT1TE19635	TE	ATREP13	RC/Helitron
Chr1	6156800	6157400	600	WT Col-0 vs pLAT52::RTL1 pollen	CHH	hyper	AT1TE19910	TE	VANDAL2N1	DNA/MuDR
Chr1	6218700	6219100	400	WT Col-0 vs pLAT52::RTL1 pollen	CHH	hyper	AT1TE20110	TE	ATREP2	RC/Helitron
Chr1	6234000	6234300	300	WT Col-0 vs pLAT52::RTL1 pollen	CHH	hyper	AT1TE20180	TE	ATREP10D	RC/Helitron
Chr1	6234600	6235100	500	WT Col-0 vs pLAT52::RTL1 pollen	CHH	hyper	AT1TE20180	TE	ATREP10D	RC/Helitron
Chr1	6236500	6236900	400	WT Col-0 vs pLAT52::RTL1 pollen	CHH	hyper	AT1G18130	Gene	protein_coding	-
Chr1	6236500	6236900	400	WT Col-0 vs pLAT52::RTL1 pollen	CHH	hyper	AT1TE20195	TE	ARNOLDY2	DNA/MuDR
Chr1	6379000	6379300	300	WT Col-0 vs pLAT52::RTL1 pollen	CHH	hyper	AT1TE20665	TE	HELITRONY1B	RC/Helitron
Chr1	6380700	6381000	300	WT Col-0 vs pLAT52::RTL1 pollen	CHH	hyper	6380659-6381178	Intergenic	-	-
Chr1	6403900	6404300	400	WT Col-0 vs pLAT52::RTL1 pollen	CHH	hyper	AT1TE20755	TE	ATREP6	RC/Helitron
Chr1	6404900	6405400	500	WT Col-0 vs pLAT52::RTL1 pollen	CHH	hyper	AT1TE20755	TE	ATREP6	RC/Helitron
Chr1	6404900	6405400	500	WT Col-0 vs pLAT52::RTL1 pollen	CHH	hyper	6405272-6405273	Intergenic	-	-
Chr1	6404900	6405400	500	WT Col-0 vs pLAT52::RTL1 pollen	CHH	hyper	AT1TE20760	TE	ATREP6	RC/Helitron
Chr1	6404900	6405400	500	WT Col-0 vs pLAT52::RTL1 pollen	CHH	hyper	6405391-6405645	Intergenic	-	-
Chr1	6455300	6456000	700	WT Col-0 vs pLAT52::RTL1 pollen	CHH	hyper	AT1TE20925	TE	SIMPLEHAT2	DNA/HAT
Chr1	6514700	6515300	600	WT Col-0 vs pLAT52::RTL1 pollen	CHH	hyper	AT1TE21130	TE	ATREP1	RC/Helitron
Chr1	6538600	6539500	900	WT Col-0 vs pLAT52::RTL1 pollen	CHH	hyper	AT1TE21210	TE	META1	LTR/Copia
Chr1	6539900	6540800	900	WT Col-0 vs pLAT52::RTL1 pollen	CHH	hyper	AT1TE21210	TE	META1	LTR/Copia
Chr1	6541400	6542500	1100	WT Col-0 vs pLAT52::RTL1 pollen	CHH	hyper	AT1TE21210	TE	META1	LTR/Copia
Chr1	6543100	6543600	500	WT Col-0 vs pLAT52::RTL1 pollen	CHH	hyper	AT1TE21210	TE	META1	LTR/Copia
Chr1	6543100	6543600	500	WT Col-0 vs pLAT52::RTL1 pollen	CHH	hyper	6543539-6543852	Intergenic	-	-
Chr1	6704800	6705700	900	WT Col-0 vs pLAT52::RTL1 pollen	CHH	hyper	AT1TE21710	TE	META1	LTR/Copia
Chr1	6707200	6708000	800	WT Col-0 vs pLAT52::RTL1 pollen	CHH	hyper	AT1TE21710	TE	META1	LTR/Copia
Chr1	6708300	6709100	800	WT Col-0 vs pLAT52::RTL1 pollen	CHH	hyper	AT1TE21710	TE	META1	LTR/Copia
Chr1	6735900	6737200	1300	WT Col-0 vs pLAT52::RTL1 pollen	CHH	hyper	AT1TE21790	TE	ATREP3	RC/Helitron
Chr1	6743800	6744000	200	WT Col-0 vs pLAT52::RTL1 pollen	CHH	hyper	AT1TE21805	TE	SIMPLEHAT1	DNA/HAT
Chr1	7036500	7037200	700	WT Col-0 vs pLAT52::RTL1 pollen	CHH	hyper	AT1TE22750	TE	ATREP3	RC/Helitron
Chr1	7132400	7132700	300	WT Col-0 vs pLAT52::RTL1 pollen	CHH	hyper	AT1TE23065	TE	ATREP7	RC/Helitron
Chr1	7281700	7282300	600	WT Col-0 vs pLAT52::RTL1 pollen	CHH	hyper	AT1TE23505	TE	ATREP5	RC/Helitron
Chr1	7283100	7283800	700	WT Col-0 vs pLAT52::RTL1 pollen	CHH	hyper	AT1TE23505	TE	ATREP5	RC/Helitron
Chr1	7365800	7366000	200	WT Col-0 vs pLAT52::RTL1 pollen	CHH	hyper	7365197-7366775	Intergenic	-	-
Chr1	7721500	7721700	200	WT Col-0 vs pLAT52::RTL1 pollen	CHH	hyper	AT1TE24850	TE	ATCOPIA78	LTR/Copia
Chr1	7783900	7784100	200	WT Col-0 vs pLAT52::RTL1 pollen	CHH	hyper	AT1TE25025	TE	ATREP15	RC/Helitron
Chr1	7787100	7787400	300	WT Col-0 vs pLAT52::RTL1 pollen	CHH	hyper	AT1TE25030	TE	ATREP10B	RC/Helitron
Chr1	7787100	7787400	300	WT Col-0 vs pLAT52::RTL1 pollen	CHH	hyper	7787318-7787391	Intergenic	-	-
Chr1	7787100	7787400	300	WT Col-0 vs pLAT52::RTL1 pollen	CHH	hyper	AT1G22067	Gene	protein_coding	-
Chr1	7787700	7787900	200	WT Col-0 vs pLAT52::RTL1 pollen	CHH	hyper	AT1TE25040	TE	ATREP10B	RC/Helitron
Chr1	7833600	7834100	500	WT Col-0 vs pLAT52::RTL1 pollen	CHH	hyper	AT1TE25210	TE	ATREP7	RC/Helitron
Chr1	7949100	7949300	200	WT Col-0 vs pLAT52::RTL1 pollen	CHH	hyper	7940592-7949476	Intergenic	-	-
Chr1	7985100	7986400	1300	WT Col-0 vs pLAT52::RTL1 pollen	CHH	hyper	AT1TE25680	TE	HELITRON2	RC/Helitron
Chr1	7985100	7986400	1300	WT Col-0 vs pLAT52::RTL1 pollen	CHH	hyper	7985117-7985126	Intergenic	-	-
Chr1	7985100	7986400	1300	WT Col-0 vs pLAT52::RTL1 pollen	CHH	hyper	AT1TE25685	TE	SIMPLEHAT2	DNA/HAT
Chr1	8114800	8115300	500	WT Col-0 vs pLAT52::RTL1 pollen	CHH	hyper	AT1TE26120	TE	ATREP3	RC/Helitron
Chr1	8160500	8160800	300	WT Col-0 vs pLAT52::RTL1 pollen	CHH	hyper	AT1TE26260	TE	ATCOPIA42	LTR/Copia
Chr1	8160500	8160800	300	WT Col-0 vs pLAT52::RTL1 pollen	CHH	hyper	8160565-8160956	Intergenic	-	-
Chr1	8169800	8170100	300	WT Col-0 vs pLAT52::RTL1 pollen	CHH	hyper	AT1TE26305	TE	ATREP7	RC/Helitron
Chr1	8238900	8239300	400	WT Col-0 vs pLAT52::RTL1 pollen	CHH	hyper	AT1TE26535	TE	HELITRONY3	RC/Helitron
Chr1	8267300	8267500	200	WT Col-0 vs pLAT52::RTL1 pollen	CHH	hyper	AT1TE26625	TE	SIMPLEHAT2	DNA/HAT
Chr1	8276500	8276800	300	WT Col-0 vs pLAT52::RTL1 pollen	CHH	hyper	AT1TE26665	TE	HELITRONY3	RC/Helitron
Chr1	8282800	8283500	700	WT Col-0 vs pLAT52::RTL1 pollen	CHH	hyper	8281891-8283644	Intergenic	-	-
Chr1	8290700	8291300	600	WT Col-0 vs pLAT52::RTL1 pollen	CHH	hyper	AT1TE26735	TE	ATREP3	RC/Helitron
Chr1	8408900	8409600	700	WT Col-0 vs pLAT52::RTL1 pollen	CHH	hyper	8408525-8409963	Intergenic	-	-
Chr1	8461000	8461200	200	WT Col-0 vs pLAT52::RTL1 pollen	CHH	hyper	AT1TE27295	TE	VANDAL6	DNA/MuDR
Chr1	8489800	8490400	600	WT Col-0 vs pLAT52::RTL1 pollen	CHH	hyper	AT1TE27395	TE	ATREP3	RC/Helitron
Chr1	8539200	8539600	400	WT Col-0 vs pLAT52::RTL1 pollen	CHH	hyper	AT1TE27550	TE	ATREP1	RC/Helitron
Chr1	8590600	8590900	300	WT Col-0 vs pLAT52::RTL1 pollen	CHH	hyper	8589546-8592078	Intergenic	-	-
Chr1	8591200	8591500	300	WT Col-0 vs pLAT52::RTL1 pollen	CHH	hyper	8589546-8592078	Intergenic	-	-
Chr1	8623400	8623800	400	WT Col-0 vs pLAT52::RTL1 pollen	CHH	hyper	AT1TE27810	TE	ATREP11	RC/Helitron
Chr1	8623400	8623800	400	WT Col-0 vs pLAT52::RTL1 pollen	CHH	hyper	AT1TE27830	TE	ATREP1	RC/Helitron
Chr1	8623400	8623800	400	WT Col-0 vs pLAT52::RTL1 pollen	CHH	hyper	AT1TE27835	TE	ATREP1	RC/Helitron
Chr1	8681900	8682100	200	WT Col-0 vs pLAT52::RTL1 pollen	CHH	hyper	8681894-8682234	Intergenic	-	-
Chr1	9005200	9005400	200	WT Col-0 vs pLAT52::RTL1 pollen	CHH	hyper	AT1TE29060	TE	VANDAL2	DNA/MuDR
Chr1	9015400	9015600	200	WT Col-0 vs pLAT52::RTL1 pollen	CHH	hyper	AT1TE29060	TE	VANDAL2	DNA/MuDR
Chr1	9126700	9126900	200	WT Col-0 vs pLAT52::RTL1 pollen	CHH	hyper	AT1TE29390	TE	HELITRONY3	RC/Helitron
Chr1	9126700	9126900	200	WT Col-0 vs pLAT52::RTL1 pollen	CHH	hyper	AT1G26380	Gene	protein_coding	-
Chr1	9136900	9137300	400	WT Col-0 vs pLAT52::RTL1 pollen	CHH	hyper	AT1TE29420	TE	ATREP4	RC/Helitron
Chr1	9187700	9188200	500	WT Col-0 vs pLAT52::RTL1 pollen	CHH	hyper	AT1TE29605	TE	ATMUN1	DNA/MuDR
Chr1	9204200	9204500	300	WT Col-0 vs pLAT52::RTL1 pollen	CHH	hyper	9201450-9204216	Intergenic	-	-
Chr1	9204200	9204500	300	WT Col-0 vs pLAT52::RTL1 pollen	CHH	hyper	AT1TE29665	TE	HELITRONY2	RC/Helitron
Chr1	9367500	9367900	400	WT Col-0 vs pLAT52::RTL1 pollen	CHH	hyper	AT1TE30185	TE	ATREP11A	RC/Helitron
Chr1	9384100	9385100	1000	WT Col-0 vs pLAT52::RTL1 pollen	CHH	hyper	AT1TE30235	TE	ATREP2	RC/Helitron
Chr1	9384100	9385100	1000	WT Col-0 vs pLAT52::RTL1 pollen	CHH	hyper	9384155-9384160	Intergenic	-	-
Chr1	9384100	9385100	1000	WT Col-0 vs pLAT52::RTL1 pollen	CHH	hyper	AT1TE30240	TE	ATREP1	RC/Helitron
Chr1	9384100	9385100	1000	WT Col-0 vs pLAT52::RTL1 pollen	CHH	hyper	9385031-9385033	Intergenic	-	-
Chr1	9384100	9385100	1000	WT Col-0 vs pLAT52::RTL1 pollen	CHH	hyper	AT1TE30245	TE	ATREP5	RC/Helitron
Chr1	9565800	9566000	200	WT Col-0 vs pLAT52::RTL1 pollen	CHH	hyper	AT1TE30820	TE	HELITRONY1C	RC/Helitron
Chr1	9565800	9566000	200	WT Col-0 vs pLAT52::RTL1 pollen	CHH	hyper	9565923-9566332	Intergenic	-	-
Chr1	9587100	9587500	400	WT Col-0 vs pLAT52::RTL1 pollen	CHH	hyper	AT1TE30890	TE	ARNOLDY2	DNA/MuDR
Chr1	9587100	9587500	400	WT Col-0 vs pLAT52::RTL1 pollen	CHH	hyper	9587249-9587250	Intergenic	-	-
Chr1	9587100	9587500	400	WT Col-0 vs pLAT52::RTL1 pollen	CHH	hyper	AT1TE30895	TE	ATREP7	RC/Helitron
Chr1	9684200	9684500	300	WT Col-0 vs pLAT52::RTL1 pollen	CHH	hyper	AT1TE31190	TE	VANDAL2	DNA/MuDR
Chr1	9685600	9685900	300	WT Col-0 vs pLAT52::RTL1 pollen	CHH	hyper	AT1TE31190	TE	VANDAL2	DNA/MuDR
Chr1	9707600	9708000	400	WT Col-0 vs pLAT52::RTL1 pollen	CHH	hyper	9707298-9708924	Intergenic	-	-
Chr1	9754300	9754900	600	WT Col-0 vs pLAT52::RTL1 pollen	CHH	hyper	9753952-9756656	Intergenic	-	-
Chr1	9755200	9755600	400	WT Col-0 vs pLAT52::RTL1 pollen	CHH	hyper	9753952-9756656	Intergenic	-	-
Chr1	9816200	9816600	400	WT Col-0 vs pLAT52::RTL1 pollen	CHH	hyper	AT1TE31590	TE	ATREP3	RC/Helitron
Chr1	9816900	9818300	1400	WT Col-0 vs pLAT52::RTL1 pollen	CHH	hyper	AT1TE31590	TE	ATREP3	RC/Helitron
Chr1	9837100	9837300	200	WT Col-0 vs pLAT52::RTL1 pollen	CHH	hyper	AT1TE31660	TE	ATREP11	RC/Helitron
Chr1	9862800	9863100	300	WT Col-0 vs pLAT52::RTL1 pollen	CHH	hyper	AT1G28230	Gene	protein_coding	-
Chr1	9862800	9863100	300	WT Col-0 vs pLAT52::RTL1 pollen	CHH	hyper	AT1TE31750	TE	ATREP13	RC/Helitron
Chr1	9862800	9863100	300	WT Col-0 vs pLAT52::RTL1 pollen	CHH	hyper	AT1TE31755	TE	ATREP13	RC/Helitron
Chr1	9865400	9866800	1400	WT Col-0 vs pLAT52::RTL1 pollen	CHH	hyper	AT1TE31770	TE	ATREP3	RC/Helitron
Chr1	9865400	9866800	1400	WT Col-0 vs pLAT52::RTL1 pollen	CHH	hyper	9865642-9865643	Intergenic	-	-
Chr1	9865400	9866800	1400	WT Col-0 vs pLAT52::RTL1 pollen	CHH	hyper	AT1TE31775	TE	ATREP3	RC/Helitron
Chr1	9867200	9867500	300	WT Col-0 vs pLAT52::RTL1 pollen	CHH	hyper	AT1TE31775	TE	ATREP3	RC/Helitron
Chr1	9867200	9867500	300	WT Col-0 vs pLAT52::RTL1 pollen	CHH	hyper	AT1TE31780	TE	ATREP3	RC/Helitron
Chr1	9867200	9867500	300	WT Col-0 vs pLAT52::RTL1 pollen	CHH	hyper	AT1TE31785	TE	ATREP3	RC/Helitron
Chr1	9867200	9867500	300	WT Col-0 vs pLAT52::RTL1 pollen	CHH	hyper	AT1TE31790	TE	HELITRONY1B	RC/Helitron
Chr1	9918800	9919200	400	WT Col-0 vs pLAT52::RTL1 pollen	CHH	hyper	AT1TE31985	TE	ATREP2A	RC/Helitron
Chr1	10021700	10021900	200	WT Col-0 vs pLAT52::RTL1 pollen	CHH	hyper	AT1TE32325	TE	ATREP2	RC/Helitron
Chr1	10156000	10156200	200	WT Col-0 vs pLAT52::RTL1 pollen	CHH	hyper	AT1TE32765	TE	VANDAL1N1	DNA/MuDR
Chr1	10159300	10159800	500	WT Col-0 vs pLAT52::RTL1 pollen	CHH	hyper	AT1TE32785	TE	ATREP11A	RC/Helitron
Chr1	10239700	10240200	500	WT Col-0 vs pLAT52::RTL1 pollen	CHH	hyper	AT1TE33075	TE	ATREP1	RC/Helitron
Chr1	10239700	10240200	500	WT Col-0 vs pLAT52::RTL1 pollen	CHH	hyper	10240195-10240196	Intergenic	-	-
Chr1	10239700	10240200	500	WT Col-0 vs pLAT52::RTL1 pollen	CHH	hyper	AT1TE33080	TE	ATREP1	RC/Helitron
Chr1	10314800	10315000	200	WT Col-0 vs pLAT52::RTL1 pollen	CHH	hyper	AT1TE33340	TE	ATHPOGON3	DNA/Pogo
Chr1	10317600	10317800	200	WT Col-0 vs pLAT52::RTL1 pollen	CHH	hyper	AT1TE33350	TE	ATCOPIA65	LTR/Copia
Chr1	10317600	10317800	200	WT Col-0 vs pLAT52::RTL1 pollen	CHH	hyper	10317790-10317936	Intergenic	-	-
Chr1	10348100	10348300	200	WT Col-0 vs pLAT52::RTL1 pollen	CHH	hyper	AT1G29620	Gene	protein_coding	-
Chr1	10348100	10348300	200	WT Col-0 vs pLAT52::RTL1 pollen	CHH	hyper	AT1TE33455	TE	VANDAL5A	DNA/MuDR
Chr1	10349200	10349400	200	WT Col-0 vs pLAT52::RTL1 pollen	CHH	hyper	10349017-10349201	Intergenic	-	-
Chr1	10349200	10349400	200	WT Col-0 vs pLAT52::RTL1 pollen	CHH	hyper	AT1TE33465	TE	VANDAL5	DNA/MuDR
Chr1	10349200	10349400	200	WT Col-0 vs pLAT52::RTL1 pollen	CHH	hyper	10349353-10349427	Intergenic	-	-
Chr1	10526200	10527200	1000	WT Col-0 vs pLAT52::RTL1 pollen	CHH	hyper	AT1TE34015	TE	HELITRONY3	RC/Helitron
Chr1	10527700	10528400	700	WT Col-0 vs pLAT52::RTL1 pollen	CHH	hyper	AT1TE34015	TE	HELITRONY3	RC/Helitron
Chr1	10554500	10554700	200	WT Col-0 vs pLAT52::RTL1 pollen	CHH	hyper	AT1TE34125	TE	ATHPOGON1	DNA/Pogo
Chr1	10568100	10568500	400	WT Col-0 vs pLAT52::RTL1 pollen	CHH	hyper	AT1TE34170	TE	ATREP6	RC/Helitron
Chr1	10568800	10569000	200	WT Col-0 vs pLAT52::RTL1 pollen	CHH	hyper	AT1TE34170	TE	ATREP6	RC/Helitron
Chr1	10591400	10592000	600	WT Col-0 vs pLAT52::RTL1 pollen	CHH	hyper	AT1TE34255	TE	ATREP2	RC/Helitron
Chr1	10591400	10592000	600	WT Col-0 vs pLAT52::RTL1 pollen	CHH	hyper	10591988-10591989	Intergenic	-	-
Chr1	10591400	10592000	600	WT Col-0 vs pLAT52::RTL1 pollen	CHH	hyper	AT1TE34260	TE	ATREP1	RC/Helitron
Chr1	10597800	10598300	500	WT Col-0 vs pLAT52::RTL1 pollen	CHH	hyper	AT1TE34295	TE	HELITRONY3	RC/Helitron
Chr1	10597800	10598300	500	WT Col-0 vs pLAT52::RTL1 pollen	CHH	hyper	AT1TE34300	TE	ATREP13	RC/Helitron
Chr1	10624200	10624400	200	WT Col-0 vs pLAT52::RTL1 pollen	CHH	hyper	AT1TE34365	TE	HELITRONY3	RC/Helitron
Chr1	10659900	10660200	300	WT Col-0 vs pLAT52::RTL1 pollen	CHH	hyper	10658897-10660290	Intergenic	-	-
Chr1	10852700	10853200	500	WT Col-0 vs pLAT52::RTL1 pollen	CHH	hyper	AT1TE35060	TE	ATREP2	RC/Helitron
Chr1	10915500	10915700	200	WT Col-0 vs pLAT52::RTL1 pollen	CHH	hyper	AT1TE35250	TE	SIMPLEHAT1	DNA/HAT
Chr1	10930800	10931100	300	WT Col-0 vs pLAT52::RTL1 pollen	CHH	hyper	AT1TE35305	TE	VANDAL8	DNA/MuDR
Chr1	10966000	10966300	300	WT Col-0 vs pLAT52::RTL1 pollen	CHH	hyper	10963182-10966588	Intergenic	-	-
Chr1	10982800	10983000	200	WT Col-0 vs pLAT52::RTL1 pollen	CHH	hyper	AT1TE35460	TE	ATGP1	LTR/Gypsy
Chr1	10982800	10983000	200	WT Col-0 vs pLAT52::RTL1 pollen	CHH	hyper	10982866-10982871	Intergenic	-	-
Chr1	10982800	10983000	200	WT Col-0 vs pLAT52::RTL1 pollen	CHH	hyper	AT1TE35465	TE	ATGP1	LTR/Gypsy
Chr1	11019500	11021100	1600	WT Col-0 vs pLAT52::RTL1 pollen	CHH	hyper	AT1TE35590	TE	ATHPOGON1	DNA/Pogo
Chr1	11019500	11021100	1600	WT Col-0 vs pLAT52::RTL1 pollen	CHH	hyper	11020246-11020247	Intergenic	-	-
Chr1	11019500	11021100	1600	WT Col-0 vs pLAT52::RTL1 pollen	CHH	hyper	AT1TE35595	TE	ATREP10B	RC/Helitron
Chr1	11019500	11021100	1600	WT Col-0 vs pLAT52::RTL1 pollen	CHH	hyper	11020315-11020316	Intergenic	-	-
Chr1	11019500	11021100	1600	WT Col-0 vs pLAT52::RTL1 pollen	CHH	hyper	AT1TE35600	TE	ATREP10D	RC/Helitron
Chr1	11019500	11021100	1600	WT Col-0 vs pLAT52::RTL1 pollen	CHH	hyper	11020416-11021031	Intergenic	-	-
Chr1	11019500	11021100	1600	WT Col-0 vs pLAT52::RTL1 pollen	CHH	hyper	AT1TE35605	TE	HELITRON1	RC/Helitron
Chr1	11152000	11152300	300	WT Col-0 vs pLAT52::RTL1 pollen	CHH	hyper	AT1TE36035	TE	ATCOPIA51	LTR/Copia
Chr1	11153400	11153600	200	WT Col-0 vs pLAT52::RTL1 pollen	CHH	hyper	AT1TE36060	TE	HELITRONY1C	RC/Helitron
Chr1	11153900	11154100	200	WT Col-0 vs pLAT52::RTL1 pollen	CHH	hyper	AT1TE36060	TE	HELITRONY1C	RC/Helitron
Chr1	11156000	11156600	600	WT Col-0 vs pLAT52::RTL1 pollen	CHH	hyper	AT1TE36060	TE	HELITRONY1C	RC/Helitron
Chr1	11241600	11241900	300	WT Col-0 vs pLAT52::RTL1 pollen	CHH	hyper	AT1TE36345	TE	BRODYAGA2	DNA/MuDR
Chr1	11241600	11241900	300	WT Col-0 vs pLAT52::RTL1 pollen	CHH	hyper	11241774-11241775	Intergenic	-	-
Chr1	11241600	11241900	300	WT Col-0 vs pLAT52::RTL1 pollen	CHH	hyper	AT1TE36350	TE	ATDNAI27T9A	DNA/MuDR
Chr1	11279900	11280100	200	WT Col-0 vs pLAT52::RTL1 pollen	CHH	hyper	11279639-11280157	Intergenic	-	-
Chr1	11287500	11287700	200	WT Col-0 vs pLAT52::RTL1 pollen	CHH	hyper	AT1TE36510	TE	HELITRONY3	RC/Helitron
Chr1	11287500	11287700	200	WT Col-0 vs pLAT52::RTL1 pollen	CHH	hyper	11287694-11288452	Intergenic	-	-
Chr1	11298600	11298900	300	WT Col-0 vs pLAT52::RTL1 pollen	CHH	hyper	AT1TE36550	TE	ATREP7	RC/Helitron
Chr1	11299200	11299500	300	WT Col-0 vs pLAT52::RTL1 pollen	CHH	hyper	AT1TE36550	TE	ATREP7	RC/Helitron
Chr1	11299200	11299500	300	WT Col-0 vs pLAT52::RTL1 pollen	CHH	hyper	11299452-11299453	Intergenic	-	-
Chr1	11299200	11299500	300	WT Col-0 vs pLAT52::RTL1 pollen	CHH	hyper	AT1TE36555	TE	ATREP8	RC/Helitron
Chr1	11369000	11369800	800	WT Col-0 vs pLAT52::RTL1 pollen	CHH	hyper	AT1G31740	Gene	protein_coding	-
Chr1	11369000	11369800	800	WT Col-0 vs pLAT52::RTL1 pollen	CHH	hyper	AT1TE36775	TE	ATREP10D	RC/Helitron
Chr1	11407000	11407300	300	WT Col-0 vs pLAT52::RTL1 pollen	CHH	hyper	AT1TE36890	TE	ATREP5	RC/Helitron
Chr1	11408200	11408500	300	WT Col-0 vs pLAT52::RTL1 pollen	CHH	hyper	AT1TE36890	TE	ATREP5	RC/Helitron
Chr1	11408900	11409100	200	WT Col-0 vs pLAT52::RTL1 pollen	CHH	hyper	AT1TE36890	TE	ATREP5	RC/Helitron
Chr1	11427800	11428100	300	WT Col-0 vs pLAT52::RTL1 pollen	CHH	hyper	AT1TE36960	TE	HELITRONY3	RC/Helitron
Chr1	11522100	11522300	200	WT Col-0 vs pLAT52::RTL1 pollen	CHH	hyper	AT1TE37275	TE	ATREP11	RC/Helitron
Chr1	11525900	11526100	200	WT Col-0 vs pLAT52::RTL1 pollen	CHH	hyper	AT1TE37305	TE	ATREP11	RC/Helitron
Chr1	11527200	11527400	200	WT Col-0 vs pLAT52::RTL1 pollen	CHH	hyper	AT1TE37310	TE	ATREP11	RC/Helitron
Chr1	11586100	11586300	200	WT Col-0 vs pLAT52::RTL1 pollen	CHH	hyper	11581565-11586516	Intergenic	-	-
Chr1	11649600	11649800	200	WT Col-0 vs pLAT52::RTL1 pollen	CHH	hyper	AT1TE37710	TE	ATREP10C	RC/Helitron
Chr1	11666700	11666900	200	WT Col-0 vs pLAT52::RTL1 pollen	CHH	hyper	AT1TE37770	TE	BRODYAGA1A	DNA/MuDR
Chr1	11666700	11666900	200	WT Col-0 vs pLAT52::RTL1 pollen	CHH	hyper	11666871-11666977	Intergenic	-	-
Chr1	11686400	11686900	500	WT Col-0 vs pLAT52::RTL1 pollen	CHH	hyper	11684478-11687061	Intergenic	-	-
Chr1	11699800	11700500	700	WT Col-0 vs pLAT52::RTL1 pollen	CHH	hyper	AT1TE37890	TE	ATREP3	RC/Helitron
Chr1	11700900	11701700	800	WT Col-0 vs pLAT52::RTL1 pollen	CHH	hyper	AT1TE37890	TE	ATREP3	RC/Helitron
Chr1	11703800	11704100	300	WT Col-0 vs pLAT52::RTL1 pollen	CHH	hyper	11702903-11703841	Intergenic	-	-
Chr1	11703800	11704100	300	WT Col-0 vs pLAT52::RTL1 pollen	CHH	hyper	AT1TE37905	TE	VANDAL3	DNA/MuDR
Chr1	11707800	11708800	1000	WT Col-0 vs pLAT52::RTL1 pollen	CHH	hyper	AT1TE37925	TE	ATREP5	RC/Helitron
Chr1	11732300	11732600	300	WT Col-0 vs pLAT52::RTL1 pollen	CHH	hyper	AT1TE38010	TE	ATREP15	RC/Helitron
Chr1	11732300	11732600	300	WT Col-0 vs pLAT52::RTL1 pollen	CHH	hyper	11732352-11732355	Intergenic	-	-
Chr1	11732300	11732600	300	WT Col-0 vs pLAT52::RTL1 pollen	CHH	hyper	AT1TE38015	TE	ATREP2	RC/Helitron
Chr1	11734700	11735000	300	WT Col-0 vs pLAT52::RTL1 pollen	CHH	hyper	11733160-11734830	Intergenic	-	-
Chr1	11734700	11735000	300	WT Col-0 vs pLAT52::RTL1 pollen	CHH	hyper	AT1TE38030	TE	ATREP10D	RC/Helitron
Chr1	11736200	11736600	400	WT Col-0 vs pLAT52::RTL1 pollen	CHH	hyper	AT1TE38035	TE	ATREP3	RC/Helitron
Chr1	11737000	11737500	500	WT Col-0 vs pLAT52::RTL1 pollen	CHH	hyper	AT1TE38035	TE	ATREP3	RC/Helitron
Chr1	11753000	11753400	400	WT Col-0 vs pLAT52::RTL1 pollen	CHH	hyper	AT1TE38090	TE	VANDAL2N1	DNA/MuDR
Chr1	11754000	11754600	600	WT Col-0 vs pLAT52::RTL1 pollen	CHH	hyper	AT1TE38090	TE	VANDAL2N1	DNA/MuDR
Chr1	11834800	11835100	300	WT Col-0 vs pLAT52::RTL1 pollen	CHH	hyper	AT1TE38345	TE	VANDAL5	DNA/MuDR
Chr1	11834800	11835100	300	WT Col-0 vs pLAT52::RTL1 pollen	CHH	hyper	AT1G32720	Gene	protein_coding	-
Chr1	11835400	11835600	200	WT Col-0 vs pLAT52::RTL1 pollen	CHH	hyper	AT1G32720	Gene	protein_coding	-
Chr1	11836600	11836800	200	WT Col-0 vs pLAT52::RTL1 pollen	CHH	hyper	AT1G32720	Gene	protein_coding	-
Chr1	11834800	11835100	300	WT Col-0 vs pLAT52::RTL1 pollen	CHH	hyper	AT1TE38350	TE	VANDAL5A	DNA/MuDR
Chr1	11835400	11835600	200	WT Col-0 vs pLAT52::RTL1 pollen	CHH	hyper	AT1TE38350	TE	VANDAL5A	DNA/MuDR
Chr1	11836600	11836800	200	WT Col-0 vs pLAT52::RTL1 pollen	CHH	hyper	11836631-11836740	Intergenic	-	-
Chr1	11836600	11836800	200	WT Col-0 vs pLAT52::RTL1 pollen	CHH	hyper	AT1TE38360	TE	VANDAL5	DNA/MuDR
Chr1	11880100	11880600	500	WT Col-0 vs pLAT52::RTL1 pollen	CHH	hyper	11879507-11881810	Intergenic	-	-
Chr1	11887400	11887600	200	WT Col-0 vs pLAT52::RTL1 pollen	CHH	hyper	AT1TE38530	TE	ARNOLD2	DNA/MuDR
Chr1	11895700	11896000	300	WT Col-0 vs pLAT52::RTL1 pollen	CHH	hyper	AT1TE38530	TE	ARNOLD2	DNA/MuDR
Chr1	11980100	11980400	300	WT Col-0 vs pLAT52::RTL1 pollen	CHH	hyper	AT1TE38775	TE	ATREP4	RC/Helitron
Chr1	11981500	11981800	300	WT Col-0 vs pLAT52::RTL1 pollen	CHH	hyper	AT1TE38775	TE	ATREP4	RC/Helitron
Chr1	11987700	11988100	400	WT Col-0 vs pLAT52::RTL1 pollen	CHH	hyper	AT1G33080	Gene	protein_coding	-
Chr1	11987700	11988100	400	WT Col-0 vs pLAT52::RTL1 pollen	CHH	hyper	AT1TE38815	TE	ATREP13	RC/Helitron
Chr1	11987700	11988100	400	WT Col-0 vs pLAT52::RTL1 pollen	CHH	hyper	AT1TE38820	TE	ATREP13	RC/Helitron
Chr1	12009900	12010200	300	WT Col-0 vs pLAT52::RTL1 pollen	CHH	hyper	12009841-12010328	Intergenic	-	-
Chr1	12083800	12084100	300	WT Col-0 vs pLAT52::RTL1 pollen	CHH	hyper	12083462-12084097	Intergenic	-	-
Chr1	12083800	12084100	300	WT Col-0 vs pLAT52::RTL1 pollen	CHH	hyper	AT1TE39160	TE	ATREP8	RC/Helitron
Chr1	12097100	12097700	600	WT Col-0 vs pLAT52::RTL1 pollen	CHH	hyper	AT1TE39210	TE	HELITRONY1D	RC/Helitron
Chr1	12097100	12097700	600	WT Col-0 vs pLAT52::RTL1 pollen	CHH	hyper	12097187-12097188	Intergenic	-	-
Chr1	12097100	12097700	600	WT Col-0 vs pLAT52::RTL1 pollen	CHH	hyper	AT1TE39215	TE	HELITRONY1B	RC/Helitron
Chr1	12097100	12097700	600	WT Col-0 vs pLAT52::RTL1 pollen	CHH	hyper	12097457-12097458	Intergenic	-	-
Chr1	12097100	12097700	600	WT Col-0 vs pLAT52::RTL1 pollen	CHH	hyper	AT1TE39220	TE	ATREP2	RC/Helitron
Chr1	12097100	12097700	600	WT Col-0 vs pLAT52::RTL1 pollen	CHH	hyper	12097550-12097551	Intergenic	-	-
Chr1	12097100	12097700	600	WT Col-0 vs pLAT52::RTL1 pollen	CHH	hyper	AT1TE39225	TE	ATREP2	RC/Helitron
Chr1	12098900	12099100	200	WT Col-0 vs pLAT52::RTL1 pollen	CHH	hyper	12098837-12099153	Intergenic	-	-
Chr1	12183800	12184000	200	WT Col-0 vs pLAT52::RTL1 pollen	CHH	hyper	AT1TE39530	TE	ATREP2A	RC/Helitron
Chr1	12183800	12184000	200	WT Col-0 vs pLAT52::RTL1 pollen	CHH	hyper	AT1TE39535	TE	ATREP2A	RC/Helitron
Chr1	12192700	12192900	200	WT Col-0 vs pLAT52::RTL1 pollen	CHH	hyper	AT1G33612	Gene	protein_coding	-
Chr1	12192700	12192900	200	WT Col-0 vs pLAT52::RTL1 pollen	CHH	hyper	12192849-12195722	Intergenic	-	-
Chr1	12240600	12240900	300	WT Col-0 vs pLAT52::RTL1 pollen	CHH	hyper	AT1TE39755	TE	ATREP2	RC/Helitron
Chr1	12246800	12247100	300	WT Col-0 vs pLAT52::RTL1 pollen	CHH	hyper	AT1TE39785	TE	ATREP10D	RC/Helitron
Chr1	12247400	12247800	400	WT Col-0 vs pLAT52::RTL1 pollen	CHH	hyper	AT1TE39785	TE	ATREP10D	RC/Helitron
Chr1	12247400	12247800	400	WT Col-0 vs pLAT52::RTL1 pollen	CHH	hyper	12247641-12249076	Intergenic	-	-
Chr1	12264600	12264800	200	WT Col-0 vs pLAT52::RTL1 pollen	CHH	hyper	AT1TE39840	TE	ATREP11	RC/Helitron
Chr1	12264600	12264800	200	WT Col-0 vs pLAT52::RTL1 pollen	CHH	hyper	12264674-12264675	Intergenic	-	-
Chr1	12264600	12264800	200	WT Col-0 vs pLAT52::RTL1 pollen	CHH	hyper	AT1TE39845	TE	RathE1_cons	RathE1_cons
Chr1	12264600	12264800	200	WT Col-0 vs pLAT52::RTL1 pollen	CHH	hyper	12264732-12265033	Intergenic	-	-
Chr1	12328100	12328900	800	WT Col-0 vs pLAT52::RTL1 pollen	CHH	hyper	AT1TE40090	TE	ATREP3	RC/Helitron
Chr1	12329300	12329800	500	WT Col-0 vs pLAT52::RTL1 pollen	CHH	hyper	AT1TE40090	TE	ATREP3	RC/Helitron
Chr1	12362200	12362500	300	WT Col-0 vs pLAT52::RTL1 pollen	CHH	hyper	12361189-12362547	Intergenic	-	-
Chr1	12365000	12366000	1000	WT Col-0 vs pLAT52::RTL1 pollen	CHH	hyper	AT1TE40240	TE	ATREP3	RC/Helitron
Chr1	12426400	12426600	200	WT Col-0 vs pLAT52::RTL1 pollen	CHH	hyper	AT1TE40415	TE	HELITRONY1E	RC/Helitron
Chr1	12457600	12458100	500	WT Col-0 vs pLAT52::RTL1 pollen	CHH	hyper	AT1TE40520	TE	ATREP1	RC/Helitron
Chr1	12457600	12458100	500	WT Col-0 vs pLAT52::RTL1 pollen	CHH	hyper	12457684-12457686	Intergenic	-	-
Chr1	12457600	12458100	500	WT Col-0 vs pLAT52::RTL1 pollen	CHH	hyper	AT1TE40525	TE	ATREP2A	RC/Helitron
Chr1	12469100	12469500	400	WT Col-0 vs pLAT52::RTL1 pollen	CHH	hyper	AT1TE40590	TE	ATREP10C	RC/Helitron
Chr1	12469100	12469500	400	WT Col-0 vs pLAT52::RTL1 pollen	CHH	hyper	12469123-12469124	Intergenic	-	-
Chr1	12469100	12469500	400	WT Col-0 vs pLAT52::RTL1 pollen	CHH	hyper	AT1TE40595	TE	ATREP10D	RC/Helitron
Chr1	12470500	12470700	200	WT Col-0 vs pLAT52::RTL1 pollen	CHH	hyper	AT1TE40605	TE	TAG2	DNA/HAT
Chr1	12500400	12500900	500	WT Col-0 vs pLAT52::RTL1 pollen	CHH	hyper	AT1TE40690	TE	ATHPOGON1	DNA/Pogo
Chr1	12526000	12526200	200	WT Col-0 vs pLAT52::RTL1 pollen	CHH	hyper	AT1TE40770	TE	ATREP11A	RC/Helitron
Chr1	12562600	12564100	1500	WT Col-0 vs pLAT52::RTL1 pollen	CHH	hyper	AT1TE40925	TE	ATREP3	RC/Helitron
Chr1	12590600	12590800	200	WT Col-0 vs pLAT52::RTL1 pollen	CHH	hyper	AT1TE41020	TE	HELITRONY3	RC/Helitron
Chr1	12618800	12619100	300	WT Col-0 vs pLAT52::RTL1 pollen	CHH	hyper	AT1TE41170	TE	ATREP1	RC/Helitron
Chr1	12636000	12636500	500	WT Col-0 vs pLAT52::RTL1 pollen	CHH	hyper	AT1TE41260	TE	HELITRONY1B	RC/Helitron
Chr1	12636000	12636500	500	WT Col-0 vs pLAT52::RTL1 pollen	CHH	hyper	12636327-12636328	Intergenic	-	-
Chr1	12636000	12636500	500	WT Col-0 vs pLAT52::RTL1 pollen	CHH	hyper	AT1TE41265	TE	HELITRONY1B	RC/Helitron
Chr1	12715700	12716100	400	WT Col-0 vs pLAT52::RTL1 pollen	CHH	hyper	AT1TE41460	TE	VANDAL2	DNA/MuDR
Chr1	12721600	12722100	500	WT Col-0 vs pLAT52::RTL1 pollen	CHH	hyper	AT1TE41460	TE	VANDAL2	DNA/MuDR
Chr1	12730200	12730400	200	WT Col-0 vs pLAT52::RTL1 pollen	CHH	hyper	AT1TE41470	TE	ATDNAI27T9A	DNA/MuDR
Chr1	12730200	12730400	200	WT Col-0 vs pLAT52::RTL1 pollen	CHH	hyper	12730320-12730321	Intergenic	-	-
Chr1	12730200	12730400	200	WT Col-0 vs pLAT52::RTL1 pollen	CHH	hyper	AT1TE41475	TE	ATDNAI27T9A	DNA/MuDR
Chr1	12733600	12733900	300	WT Col-0 vs pLAT52::RTL1 pollen	CHH	hyper	AT1TE41500	TE	LIMPET1	DNA/MuDR
Chr1	12818400	12818600	200	WT Col-0 vs pLAT52::RTL1 pollen	CHH	hyper	AT1TE41745	TE	VANDAL5	DNA/MuDR
Chr1	12854900	12855200	300	WT Col-0 vs pLAT52::RTL1 pollen	CHH	hyper	AT1TE41835	TE	ATHATN7	DNA/HAT
Chr1	12854900	12855200	300	WT Col-0 vs pLAT52::RTL1 pollen	CHH	hyper	12854914-12854915	Intergenic	-	-
Chr1	12854900	12855200	300	WT Col-0 vs pLAT52::RTL1 pollen	CHH	hyper	AT1TE41840	TE	HELITRONY1A	RC/Helitron
Chr1	12854900	12855200	300	WT Col-0 vs pLAT52::RTL1 pollen	CHH	hyper	12854952-12854953	Intergenic	-	-
Chr1	12854900	12855200	300	WT Col-0 vs pLAT52::RTL1 pollen	CHH	hyper	AT1TE41845	TE	ATREP3	RC/Helitron
Chr1	12854900	12855200	300	WT Col-0 vs pLAT52::RTL1 pollen	CHH	hyper	12855065-12855066	Intergenic	-	-
Chr1	12854900	12855200	300	WT Col-0 vs pLAT52::RTL1 pollen	CHH	hyper	AT1TE41850	TE	ATREP3	RC/Helitron
Chr1	12855700	12856000	300	WT Col-0 vs pLAT52::RTL1 pollen	CHH	hyper	AT1TE41850	TE	ATREP3	RC/Helitron
Chr1	12876500	12876900	400	WT Col-0 vs pLAT52::RTL1 pollen	CHH	hyper	AT1TE41905	TE	ATREP3	RC/Helitron
Chr1	12876500	12876900	400	WT Col-0 vs pLAT52::RTL1 pollen	CHH	hyper	12876830-12876831	Intergenic	-	-
Chr1	12876500	12876900	400	WT Col-0 vs pLAT52::RTL1 pollen	CHH	hyper	AT1TE41910	TE	ATREP3	RC/Helitron
Chr1	12906800	12907000	200	WT Col-0 vs pLAT52::RTL1 pollen	CHH	hyper	AT1TE42080	TE	LIMPET1	DNA/MuDR
Chr1	12976900	12977400	500	WT Col-0 vs pLAT52::RTL1 pollen	CHH	hyper	AT1TE42320	TE	HELITRON2	RC/Helitron
Chr1	12976900	12977400	500	WT Col-0 vs pLAT52::RTL1 pollen	CHH	hyper	12976942-12977668	Intergenic	-	-
Chr1	13015900	13016700	800	WT Col-0 vs pLAT52::RTL1 pollen	CHH	hyper	AT1TE42430	TE	ATREP3	RC/Helitron
Chr1	13017100	13017600	500	WT Col-0 vs pLAT52::RTL1 pollen	CHH	hyper	AT1TE42430	TE	ATREP3	RC/Helitron
Chr1	13036800	13037100	300	WT Col-0 vs pLAT52::RTL1 pollen	CHH	hyper	AT1TE42545	TE	TNAT1A	DNA
Chr1	13036800	13037100	300	WT Col-0 vs pLAT52::RTL1 pollen	CHH	hyper	13036816-13036817	Intergenic	-	-
Chr1	13036800	13037100	300	WT Col-0 vs pLAT52::RTL1 pollen	CHH	hyper	AT1TE42550	TE	TNAT1A	DNA
Chr1	13055800	13056200	400	WT Col-0 vs pLAT52::RTL1 pollen	CHH	hyper	AT1TE42620	TE	ATHAT1	DNA/HAT
Chr1	13056700	13056900	200	WT Col-0 vs pLAT52::RTL1 pollen	CHH	hyper	13056271-13056713	Intergenic	-	-
Chr1	13056700	13056900	200	WT Col-0 vs pLAT52::RTL1 pollen	CHH	hyper	AT1TE42625	TE	HELITRONY3	RC/Helitron
Chr1	13057400	13057800	400	WT Col-0 vs pLAT52::RTL1 pollen	CHH	hyper	AT1TE42630	TE	HELITRONY3	RC/Helitron
Chr1	13059100	13060700	1600	WT Col-0 vs pLAT52::RTL1 pollen	CHH	hyper	AT1TE42635	TE	ATREP3	RC/Helitron
Chr1	13065000	13065300	300	WT Col-0 vs pLAT52::RTL1 pollen	CHH	hyper	AT1TE42660	TE	ATREP11	RC/Helitron
Chr1	13068200	13068400	200	WT Col-0 vs pLAT52::RTL1 pollen	CHH	hyper	AT1TE42670	TE	ATLINE1A	LINE/L1
Chr1	13088000	13088400	400	WT Col-0 vs pLAT52::RTL1 pollen	CHH	hyper	AT1TE42750	TE	SIMPLEHAT2	DNA/HAT
Chr1	13088000	13088400	400	WT Col-0 vs pLAT52::RTL1 pollen	CHH	hyper	13088087-13088090	Intergenic	-	-
Chr1	13088000	13088400	400	WT Col-0 vs pLAT52::RTL1 pollen	CHH	hyper	AT1TE42755	TE	HELITRONY3	RC/Helitron
Chr1	13156000	13156200	200	WT Col-0 vs pLAT52::RTL1 pollen	CHH	hyper	AT1TE42935	TE	ATREP10	RC/Helitron
Chr1	13170800	13171100	300	WT Col-0 vs pLAT52::RTL1 pollen	CHH	hyper	13167303-13171301	Intergenic	-	-
Chr1	13201400	13201900	500	WT Col-0 vs pLAT52::RTL1 pollen	CHH	hyper	13201242-13202241	Intergenic	-	-
Chr1	13212000	13212200	200	WT Col-0 vs pLAT52::RTL1 pollen	CHH	hyper	AT1TE43145	TE	ATREP3	RC/Helitron
Chr1	13213800	13214200	400	WT Col-0 vs pLAT52::RTL1 pollen	CHH	hyper	AT1TE43150	TE	HELITRONY1C	RC/Helitron
Chr1	13213800	13214200	400	WT Col-0 vs pLAT52::RTL1 pollen	CHH	hyper	AT1TE43155	TE	Unassigned	Unassigned
Chr1	13213800	13214200	400	WT Col-0 vs pLAT52::RTL1 pollen	CHH	hyper	AT1TE43160	TE	ATREP10B	RC/Helitron
Chr1	13235900	13236300	400	WT Col-0 vs pLAT52::RTL1 pollen	CHH	hyper	13235723-13236249	Intergenic	-	-
Chr1	13235900	13236300	400	WT Col-0 vs pLAT52::RTL1 pollen	CHH	hyper	AT1TE43230	TE	ATREP15	RC/Helitron
Chr1	13241900	13242100	200	WT Col-0 vs pLAT52::RTL1 pollen	CHH	hyper	13241322-13245080	Intergenic	-	-
Chr1	13259700	13260300	600	WT Col-0 vs pLAT52::RTL1 pollen	CHH	hyper	13259196-13260166	Intergenic	-	-
Chr1	13259700	13260300	600	WT Col-0 vs pLAT52::RTL1 pollen	CHH	hyper	AT1TE43340	TE	ATREP10D	RC/Helitron
Chr1	13261300	13262000	700	WT Col-0 vs pLAT52::RTL1 pollen	CHH	hyper	AT1TE43350	TE	ATREP3	RC/Helitron
Chr1	13293000	13293400	400	WT Col-0 vs pLAT52::RTL1 pollen	CHH	hyper	AT1TE43420	TE	ATHILA4	LTR/Gypsy
Chr1	13300600	13301000	400	WT Col-0 vs pLAT52::RTL1 pollen	CHH	hyper	AT1TE43445	TE	ATHILA4	LTR/Gypsy
Chr1	13313600	13313800	200	WT Col-0 vs pLAT52::RTL1 pollen	CHH	hyper	AT1TE43530	TE	ATREP2	RC/Helitron
Chr1	13346300	13346900	600	WT Col-0 vs pLAT52::RTL1 pollen	CHH	hyper	AT1TE43635	TE	HELITRONY1D	RC/Helitron
Chr1	13371600	13371800	200	WT Col-0 vs pLAT52::RTL1 pollen	CHH	hyper	AT1TE43740	TE	HELITRON1	RC/Helitron
Chr1	13397600	13398200	600	WT Col-0 vs pLAT52::RTL1 pollen	CHH	hyper	AT1TE43805	TE	ATHILA4	LTR/Gypsy
Chr1	13407400	13407600	200	WT Col-0 vs pLAT52::RTL1 pollen	CHH	hyper	13404992-13407426	Intergenic	-	-
Chr1	13407400	13407600	200	WT Col-0 vs pLAT52::RTL1 pollen	CHH	hyper	AT1TE43840	TE	ATREP10A	RC/Helitron
Chr1	13407400	13407600	200	WT Col-0 vs pLAT52::RTL1 pollen	CHH	hyper	13407451-13407453	Intergenic	-	-
Chr1	13407400	13407600	200	WT Col-0 vs pLAT52::RTL1 pollen	CHH	hyper	AT1TE43845	TE	ATREP10B	RC/Helitron
Chr1	13408100	13408700	600	WT Col-0 vs pLAT52::RTL1 pollen	CHH	hyper	AT1TE43845	TE	ATREP10B	RC/Helitron
Chr1	13490200	13490400	200	WT Col-0 vs pLAT52::RTL1 pollen	CHH	hyper	AT1TE44125	TE	VANDAL6	DNA/MuDR
Chr1	13495500	13496000	500	WT Col-0 vs pLAT52::RTL1 pollen	CHH	hyper	AT1TE44155	TE	ATREP2	RC/Helitron
Chr1	13507400	13508100	700	WT Col-0 vs pLAT52::RTL1 pollen	CHH	hyper	AT1TE44225	TE	ATHILA4B_LTR	LTR/Gypsy
Chr1	13507400	13508100	700	WT Col-0 vs pLAT52::RTL1 pollen	CHH	hyper	13507779-13507780	Intergenic	-	-
Chr1	13507400	13508100	700	WT Col-0 vs pLAT52::RTL1 pollen	CHH	hyper	AT1TE44230	TE	ATGP1	LTR/Gypsy
Chr1	13515600	13516000	400	WT Col-0 vs pLAT52::RTL1 pollen	CHH	hyper	AT1TE44230	TE	ATGP1	LTR/Gypsy
Chr1	13515600	13516000	400	WT Col-0 vs pLAT52::RTL1 pollen	CHH	hyper	13515964-13515965	Intergenic	-	-
Chr1	13515600	13516000	400	WT Col-0 vs pLAT52::RTL1 pollen	CHH	hyper	AT1TE44235	TE	ATHILA4A	LTR/Gypsy
Chr1	13523100	13523400	300	WT Col-0 vs pLAT52::RTL1 pollen	CHH	hyper	AT1TE44255	TE	HELITRONY2	RC/Helitron
Chr1	13524300	13524700	400	WT Col-0 vs pLAT52::RTL1 pollen	CHH	hyper	AT1TE44260	TE	HELITRONY2	RC/Helitron
Chr1	13567100	13567700	600	WT Col-0 vs pLAT52::RTL1 pollen	CHH	hyper	AT1TE44395	TE	ARNOLDY2	DNA/MuDR
Chr1	13568000	13568300	300	WT Col-0 vs pLAT52::RTL1 pollen	CHH	hyper	AT1TE44395	TE	ARNOLDY2	DNA/MuDR
Chr1	13568000	13568300	300	WT Col-0 vs pLAT52::RTL1 pollen	CHH	hyper	13568163-13568164	Intergenic	-	-
Chr1	13568000	13568300	300	WT Col-0 vs pLAT52::RTL1 pollen	CHH	hyper	AT1TE44400	TE	ARNOLDY2	DNA/MuDR
Chr1	13568000	13568300	300	WT Col-0 vs pLAT52::RTL1 pollen	CHH	hyper	13568218-13568219	Intergenic	-	-
Chr1	13568000	13568300	300	WT Col-0 vs pLAT52::RTL1 pollen	CHH	hyper	AT1TE44405	TE	HELITRONY3	RC/Helitron
Chr1	13572400	13573100	700	WT Col-0 vs pLAT52::RTL1 pollen	CHH	hyper	AT1TE44435	TE	HELITRONY3	RC/Helitron
Chr1	13593100	13594100	1000	WT Col-0 vs pLAT52::RTL1 pollen	CHH	hyper	AT1TE44525	TE	ATHILA4	LTR/Gypsy
Chr1	13599200	13599400	200	WT Col-0 vs pLAT52::RTL1 pollen	CHH	hyper	AT1TE44535	TE	ATHILA4B_LTR	LTR/Gypsy
Chr1	13639300	13640100	800	WT Col-0 vs pLAT52::RTL1 pollen	CHH	hyper	13638897-13640508	Intergenic	-	-
Chr1	13659700	13660000	300	WT Col-0 vs pLAT52::RTL1 pollen	CHH	hyper	AT1TE44720	TE	ATGP1	LTR/Gypsy
Chr1	13660600	13660800	200	WT Col-0 vs pLAT52::RTL1 pollen	CHH	hyper	AT1TE44720	TE	ATGP1	LTR/Gypsy
Chr1	13661200	13661600	400	WT Col-0 vs pLAT52::RTL1 pollen	CHH	hyper	AT1TE44720	TE	ATGP1	LTR/Gypsy
Chr1	13665500	13665900	400	WT Col-0 vs pLAT52::RTL1 pollen	CHH	hyper	AT1TE44720	TE	ATGP1	LTR/Gypsy
Chr1	13667500	13668000	500	WT Col-0 vs pLAT52::RTL1 pollen	CHH	hyper	AT1TE44720	TE	ATGP1	LTR/Gypsy
Chr1	13664000	13664500	500	WT Col-0 vs pLAT52::RTL1 pollen	CHH	hyper	AT1TE44720	TE	ATGP1	LTR/Gypsy
Chr1	13667500	13668000	500	WT Col-0 vs pLAT52::RTL1 pollen	CHH	hyper	13667557-13667559	Intergenic	-	-
Chr1	13667500	13668000	500	WT Col-0 vs pLAT52::RTL1 pollen	CHH	hyper	AT1TE44725	TE	ATREP4	RC/Helitron
Chr1	13710100	13710800	700	WT Col-0 vs pLAT52::RTL1 pollen	CHH	hyper	13710028-13711059	Intergenic	-	-
Chr1	13780100	13780700	600	WT Col-0 vs pLAT52::RTL1 pollen	CHH	hyper	AT1TE45145	TE	ATLANTYS2	LTR/Gypsy
Chr1	13785400	13785600	200	WT Col-0 vs pLAT52::RTL1 pollen	CHH	hyper	AT1TE45145	TE	ATLANTYS2	LTR/Gypsy
Chr1	13780100	13780700	600	WT Col-0 vs pLAT52::RTL1 pollen	CHH	hyper	AT1TE45150	TE	ATHILA4B_LTR	LTR/Gypsy
Chr1	13785400	13785600	200	WT Col-0 vs pLAT52::RTL1 pollen	CHH	hyper	AT1TE45165	TE	ATHILA4B_LTR	LTR/Gypsy
Chr1	13794100	13794400	300	WT Col-0 vs pLAT52::RTL1 pollen	CHH	hyper	AT1TE45175	TE	ATHILA6A	LTR/Gypsy
Chr1	13808200	13808600	400	WT Col-0 vs pLAT52::RTL1 pollen	CHH	hyper	AT1TE45240	TE	HELITRONY1E	RC/Helitron
Chr1	13811000	13811400	400	WT Col-0 vs pLAT52::RTL1 pollen	CHH	hyper	AT1TE45265	TE	ATREP2	RC/Helitron
Chr1	13869900	13870100	200	WT Col-0 vs pLAT52::RTL1 pollen	CHH	hyper	AT1TE45495	TE	ATREP2	RC/Helitron
Chr1	13879100	13879300	200	WT Col-0 vs pLAT52::RTL1 pollen	CHH	hyper	AT1TE45530	TE	ATREP2A	RC/Helitron
Chr1	13883500	13884100	600	WT Col-0 vs pLAT52::RTL1 pollen	CHH	hyper	AT1TE45560	TE	ATGP1	LTR/Gypsy
Chr1	13889800	13890100	300	WT Col-0 vs pLAT52::RTL1 pollen	CHH	hyper	AT1TE45560	TE	ATGP1	LTR/Gypsy
Chr1	13905100	13906000	900	WT Col-0 vs pLAT52::RTL1 pollen	CHH	hyper	AT1TE45630	TE	ARNOLDY1	DNA/MuDR
Chr1	13905100	13906000	900	WT Col-0 vs pLAT52::RTL1 pollen	CHH	hyper	13905141-13905142	Intergenic	-	-
Chr1	13905100	13906000	900	WT Col-0 vs pLAT52::RTL1 pollen	CHH	hyper	AT1TE45635	TE	ARNOLDY1	DNA/MuDR
Chr1	13906300	13906500	200	WT Col-0 vs pLAT52::RTL1 pollen	CHH	hyper	AT1TE45635	TE	ARNOLDY1	DNA/MuDR
Chr1	13979100	13979700	600	WT Col-0 vs pLAT52::RTL1 pollen	CHH	hyper	13979086-13979218	Intergenic	-	-
Chr1	13979100	13979700	600	WT Col-0 vs pLAT52::RTL1 pollen	CHH	hyper	AT1TE45885	TE	ATDNAI27T9C	DNA/MuDR
Chr1	13979100	13979700	600	WT Col-0 vs pLAT52::RTL1 pollen	CHH	hyper	13979451-13979609	Intergenic	-	-
Chr1	13979100	13979700	600	WT Col-0 vs pLAT52::RTL1 pollen	CHH	hyper	AT1TE45890	TE	ATREP4	RC/Helitron
Chr1	13979100	13979700	600	WT Col-0 vs pLAT52::RTL1 pollen	CHH	hyper	13979640-13979641	Intergenic	-	-
Chr1	13979100	13979700	600	WT Col-0 vs pLAT52::RTL1 pollen	CHH	hyper	AT1TE45895	TE	HELITRONY1E	RC/Helitron
Chr1	13980800	13981100	300	WT Col-0 vs pLAT52::RTL1 pollen	CHH	hyper	AT1TE45895	TE	HELITRONY1E	RC/Helitron
Chr1	14009600	14010100	500	WT Col-0 vs pLAT52::RTL1 pollen	CHH	hyper	AT1TE46020	TE	HELITRONY1D	RC/Helitron
Chr1	14009600	14010100	500	WT Col-0 vs pLAT52::RTL1 pollen	CHH	hyper	AT1G36950	Gene	protein_coding	-
Chr1	14010800	14011000	200	WT Col-0 vs pLAT52::RTL1 pollen	CHH	hyper	AT1G36950	Gene	protein_coding	-
Chr1	14009600	14010100	500	WT Col-0 vs pLAT52::RTL1 pollen	CHH	hyper	AT1TE46025	TE	ARNOLDY2	DNA/MuDR
Chr1	14010800	14011000	200	WT Col-0 vs pLAT52::RTL1 pollen	CHH	hyper	14010822-14011340	Intergenic	-	-
Chr1	14012300	14012800	500	WT Col-0 vs pLAT52::RTL1 pollen	CHH	hyper	AT1TE46030	TE	ATREP11	RC/Helitron
Chr1	14013100	14013900	800	WT Col-0 vs pLAT52::RTL1 pollen	CHH	hyper	AT1TE46030	TE	ATREP11	RC/Helitron
Chr1	14178100	14179200	1100	WT Col-0 vs pLAT52::RTL1 pollen	CHH	hyper	AT1TE46575	TE	ATHILA2	LTR/Gypsy
Chr1	14185100	14185400	300	WT Col-0 vs pLAT52::RTL1 pollen	CHH	hyper	14184853-14185173	Intergenic	-	-
Chr1	14185100	14185400	300	WT Col-0 vs pLAT52::RTL1 pollen	CHH	hyper	AT1TE46590	TE	HARBINGER	DNA/Harbinger
Chr1	14207200	14207400	200	WT Col-0 vs pLAT52::RTL1 pollen	CHH	hyper	AT1TE46640	TE	ATHILA4	LTR/Gypsy
Chr1	14207700	14208200	500	WT Col-0 vs pLAT52::RTL1 pollen	CHH	hyper	AT1TE46640	TE	ATHILA4	LTR/Gypsy
Chr1	14229500	14229700	200	WT Col-0 vs pLAT52::RTL1 pollen	CHH	hyper	AT1TE46685	TE	ATHILA2	LTR/Gypsy
Chr1	14231500	14231900	400	WT Col-0 vs pLAT52::RTL1 pollen	CHH	hyper	AT1TE46690	TE	ATHILA7	LTR/Gypsy
Chr1	14272900	14273500	600	WT Col-0 vs pLAT52::RTL1 pollen	CHH	hyper	AT1TE46805	TE	ATHILA3	LTR/Gypsy
Chr1	14277300	14277500	200	WT Col-0 vs pLAT52::RTL1 pollen	CHH	hyper	AT1TE46825	TE	VANDAL3	DNA/MuDR
Chr1	14280800	14281000	200	WT Col-0 vs pLAT52::RTL1 pollen	CHH	hyper	AT1TE46830	TE	HELITRON4	RC/Helitron
Chr1	14280800	14281000	200	WT Col-0 vs pLAT52::RTL1 pollen	CHH	hyper	AT1TE46835	TE	ATHILA0_I	LTR/Gypsy
Chr1	14282400	14282700	300	WT Col-0 vs pLAT52::RTL1 pollen	CHH	hyper	14282371-14282413	Intergenic	-	-
Chr1	14282400	14282700	300	WT Col-0 vs pLAT52::RTL1 pollen	CHH	hyper	AT1TE46845	TE	ATLANTYS2	LTR/Gypsy
Chr1	14282400	14282700	300	WT Col-0 vs pLAT52::RTL1 pollen	CHH	hyper	14282638-14282909	Intergenic	-	-
Chr1	14287800	14288200	400	WT Col-0 vs pLAT52::RTL1 pollen	CHH	hyper	14287788-14287804	Intergenic	-	-
Chr1	14287800	14288200	400	WT Col-0 vs pLAT52::RTL1 pollen	CHH	hyper	AT1TE46880	TE	ATHATN1	DNA/HAT
Chr1	14297600	14297800	200	WT Col-0 vs pLAT52::RTL1 pollen	CHH	hyper	AT1TE46925	TE	ATREP10A	RC/Helitron
Chr1	14299000	14299700	700	WT Col-0 vs pLAT52::RTL1 pollen	CHH	hyper	AT1TE46950	TE	ATREP3	RC/Helitron
Chr1	14309200	14309600	400	WT Col-0 vs pLAT52::RTL1 pollen	CHH	hyper	AT1TE47005	TE	ATREP3	RC/Helitron
Chr1	14309200	14309600	400	WT Col-0 vs pLAT52::RTL1 pollen	CHH	hyper	14309469-14309470	Intergenic	-	-
Chr1	14309200	14309600	400	WT Col-0 vs pLAT52::RTL1 pollen	CHH	hyper	AT1TE47010	TE	ARNOLDY1	DNA/MuDR
Chr1	14447100	14447300	200	WT Col-0 vs pLAT52::RTL1 pollen	CHH	hyper	AT1TE47540	TE	ATHILA4C	LTR/Gypsy
Chr1	14468100	14468300	200	WT Col-0 vs pLAT52::RTL1 pollen	CHH	hyper	AT1TE47645	TE	ATHILA4A	LTR/Gypsy
Chr1	14486800	14487100	300	WT Col-0 vs pLAT52::RTL1 pollen	CHH	hyper	14486672-14487437	Intergenic	-	-
Chr1	14498000	14498200	200	WT Col-0 vs pLAT52::RTL1 pollen	CHH	hyper	AT1TE47750	TE	ATHILA2	LTR/Gypsy
Chr1	14502500	14502900	400	WT Col-0 vs pLAT52::RTL1 pollen	CHH	hyper	AT1TE47765	TE	ATHILA2	LTR/Gypsy
Chr1	14499800	14500000	200	WT Col-0 vs pLAT52::RTL1 pollen	CHH	hyper	AT1TE47765	TE	ATHILA2	LTR/Gypsy
Chr1	14502500	14502900	400	WT Col-0 vs pLAT52::RTL1 pollen	CHH	hyper	14502836-14502837	Intergenic	-	-
Chr1	14502500	14502900	400	WT Col-0 vs pLAT52::RTL1 pollen	CHH	hyper	AT1TE47770	TE	ATHILA0_I	LTR/Gypsy
Chr1	14508300	14508900	600	WT Col-0 vs pLAT52::RTL1 pollen	CHH	hyper	14507555-14510884	Intergenic	-	-
Chr1	14602900	14603100	200	WT Col-0 vs pLAT52::RTL1 pollen	CHH	hyper	14602815-14603199	Intergenic	-	-
Chr1	14609200	14609500	300	WT Col-0 vs pLAT52::RTL1 pollen	CHH	hyper	14608644-14656723	Intergenic	-	-
Chr1	14672000	14672400	400	WT Col-0 vs pLAT52::RTL1 pollen	CHH	hyper	14669652-14673837	Intergenic	-	-
Chr1	14676600	14676900	300	WT Col-0 vs pLAT52::RTL1 pollen	CHH	hyper	14674639-14714187	Intergenic	-	-
Chr1	14678800	14679100	300	WT Col-0 vs pLAT52::RTL1 pollen	CHH	hyper	14674639-14714187	Intergenic	-	-
Chr1	14680600	14680900	300	WT Col-0 vs pLAT52::RTL1 pollen	CHH	hyper	14674639-14714187	Intergenic	-	-
Chr1	14683800	14684100	300	WT Col-0 vs pLAT52::RTL1 pollen	CHH	hyper	14674639-14714187	Intergenic	-	-
Chr1	14688700	14689100	400	WT Col-0 vs pLAT52::RTL1 pollen	CHH	hyper	14674639-14714187	Intergenic	-	-
Chr1	14697500	14698000	500	WT Col-0 vs pLAT52::RTL1 pollen	CHH	hyper	14674639-14714187	Intergenic	-	-
Chr1	14701500	14701700	200	WT Col-0 vs pLAT52::RTL1 pollen	CHH	hyper	14674639-14714187	Intergenic	-	-
Chr1	14720000	14720700	700	WT Col-0 vs pLAT52::RTL1 pollen	CHH	hyper	14717861-14746646	Intergenic	-	-
Chr1	14726600	14727100	500	WT Col-0 vs pLAT52::RTL1 pollen	CHH	hyper	14717861-14746646	Intergenic	-	-
Chr1	14731700	14732300	600	WT Col-0 vs pLAT52::RTL1 pollen	CHH	hyper	14717861-14746646	Intergenic	-	-
Chr1	14735100	14735700	600	WT Col-0 vs pLAT52::RTL1 pollen	CHH	hyper	14717861-14746646	Intergenic	-	-
Chr1	14736000	14736200	200	WT Col-0 vs pLAT52::RTL1 pollen	CHH	hyper	14717861-14746646	Intergenic	-	-
Chr1	14737800	14738200	400	WT Col-0 vs pLAT52::RTL1 pollen	CHH	hyper	14717861-14746646	Intergenic	-	-
Chr1	14738600	14739300	700	WT Col-0 vs pLAT52::RTL1 pollen	CHH	hyper	14717861-14746646	Intergenic	-	-
Chr1	14743800	14744200	400	WT Col-0 vs pLAT52::RTL1 pollen	CHH	hyper	14717861-14746646	Intergenic	-	-
Chr1	14886000	14886400	400	WT Col-0 vs pLAT52::RTL1 pollen	CHH	hyper	14885131-14891977	Intergenic	-	-
Chr1	14887400	14887700	300	WT Col-0 vs pLAT52::RTL1 pollen	CHH	hyper	14885131-14891977	Intergenic	-	-
Chr1	14938700	14939100	400	WT Col-0 vs pLAT52::RTL1 pollen	CHH	hyper	14926963-14998919	Intergenic	-	-
Chr1	14944300	14944800	500	WT Col-0 vs pLAT52::RTL1 pollen	CHH	hyper	14926963-14998919	Intergenic	-	-
Chr1	14957100	14957700	600	WT Col-0 vs pLAT52::RTL1 pollen	CHH	hyper	14926963-14998919	Intergenic	-	-
Chr1	14977700	14978200	500	WT Col-0 vs pLAT52::RTL1 pollen	CHH	hyper	14926963-14998919	Intergenic	-	-
Chr1	14984400	14984600	200	WT Col-0 vs pLAT52::RTL1 pollen	CHH	hyper	14926963-14998919	Intergenic	-	-
Chr1	15009400	15009900	500	WT Col-0 vs pLAT52::RTL1 pollen	CHH	hyper	AT1TE49165	TE	ATREP3	RC/Helitron
Chr1	15009400	15009900	500	WT Col-0 vs pLAT52::RTL1 pollen	CHH	hyper	15009556-15009557	Intergenic	-	-
Chr1	15009400	15009900	500	WT Col-0 vs pLAT52::RTL1 pollen	CHH	hyper	AT1TE49170	TE	HELITRONY3A	RC/Helitron
Chr1	15009400	15009900	500	WT Col-0 vs pLAT52::RTL1 pollen	CHH	hyper	15009586-15038155	Intergenic	-	-
Chr1	15018100	15019100	1000	WT Col-0 vs pLAT52::RTL1 pollen	CHH	hyper	15009586-15038155	Intergenic	-	-
Chr1	15026400	15026700	300	WT Col-0 vs pLAT52::RTL1 pollen	CHH	hyper	15009586-15038155	Intergenic	-	-
Chr1	15031800	15032000	200	WT Col-0 vs pLAT52::RTL1 pollen	CHH	hyper	15009586-15038155	Intergenic	-	-
Chr1	15033400	15033800	400	WT Col-0 vs pLAT52::RTL1 pollen	CHH	hyper	15009586-15038155	Intergenic	-	-
Chr1	15040800	15041000	200	WT Col-0 vs pLAT52::RTL1 pollen	CHH	hyper	AT1TE49260	TE	ATHILA6B	LTR/Gypsy
Chr1	15043300	15043800	500	WT Col-0 vs pLAT52::RTL1 pollen	CHH	hyper	AT1TE49260	TE	ATHILA6B	LTR/Gypsy
Chr1	15049400	15049800	400	WT Col-0 vs pLAT52::RTL1 pollen	CHH	hyper	AT1TE49260	TE	ATHILA6B	LTR/Gypsy
Chr1	15051200	15051400	200	WT Col-0 vs pLAT52::RTL1 pollen	CHH	hyper	AT1TE49260	TE	ATHILA6B	LTR/Gypsy
Chr1	15064700	15065100	400	WT Col-0 vs pLAT52::RTL1 pollen	CHH	hyper	AT1TE49300	TE	ATHILA2	LTR/Gypsy
Chr1	15064700	15065100	400	WT Col-0 vs pLAT52::RTL1 pollen	CHH	hyper	AT1TE49305	TE	ATHILA2	LTR/Gypsy
Chr1	15081700	15081900	200	WT Col-0 vs pLAT52::RTL1 pollen	CHH	hyper	15081194-15081952	Intergenic	-	-
Chr1	15087800	15088000	200	WT Col-0 vs pLAT52::RTL1 pollen	CHH	hyper	15087580-15087842	Intergenic	-	-
Chr1	15087800	15088000	200	WT Col-0 vs pLAT52::RTL1 pollen	CHH	hyper	AT1TE49365	TE	ATREP18	DNA
Chr1	15087800	15088000	200	WT Col-0 vs pLAT52::RTL1 pollen	CHH	hyper	15087873-15087874	Intergenic	-	-
Chr1	15087800	15088000	200	WT Col-0 vs pLAT52::RTL1 pollen	CHH	hyper	AT1TE49370	TE	ATREP18	DNA
Chr1	15088300	15088500	200	WT Col-0 vs pLAT52::RTL1 pollen	CHH	hyper	AT1TE49370	TE	ATREP18	DNA
Chr1	15091200	15091500	300	WT Col-0 vs pLAT52::RTL1 pollen	CHH	hyper	AT1TE49375	TE	ATREP18	DNA
Chr1	15091800	15092200	400	WT Col-0 vs pLAT52::RTL1 pollen	CHH	hyper	15091579-15091851	Intergenic	-	-
Chr1	15091800	15092200	400	WT Col-0 vs pLAT52::RTL1 pollen	CHH	hyper	AT1TE49385	TE	ATREP18	DNA
Chr1	15096700	15096900	200	WT Col-0 vs pLAT52::RTL1 pollen	CHH	hyper	AT1TE49410	TE	ATREP18	DNA
Chr1	15096700	15096900	200	WT Col-0 vs pLAT52::RTL1 pollen	CHH	hyper	AT1TE49415	TE	ATREP18	DNA
Chr1	15106200	15106400	200	WT Col-0 vs pLAT52::RTL1 pollen	CHH	hyper	15106075-15106342	Intergenic	-	-
Chr1	15106200	15106400	200	WT Col-0 vs pLAT52::RTL1 pollen	CHH	hyper	AT1TE49460	TE	ATREP18	DNA
Chr1	15111500	15111700	200	WT Col-0 vs pLAT52::RTL1 pollen	CHH	hyper	AT1TE49480	TE	ATREP18	DNA
Chr1	15134900	15135200	300	WT Col-0 vs pLAT52::RTL1 pollen	CHH	hyper	AT1TE49645	TE	ATREP18	DNA
Chr1	15134900	15135200	300	WT Col-0 vs pLAT52::RTL1 pollen	CHH	hyper	15135014-15135168	Intergenic	-	-
Chr1	15134900	15135200	300	WT Col-0 vs pLAT52::RTL1 pollen	CHH	hyper	AT1TE49650	TE	ATREP18	DNA
Chr1	15144500	15144800	300	WT Col-0 vs pLAT52::RTL1 pollen	CHH	hyper	AT1TE49700	TE	ATREP18	DNA
Chr1	15147200	15147400	200	WT Col-0 vs pLAT52::RTL1 pollen	CHH	hyper	AT1TE49715	TE	ATREP18	DNA
Chr1	15147200	15147400	200	WT Col-0 vs pLAT52::RTL1 pollen	CHH	hyper	AT1TE49725	TE	ATREP18	DNA
Chr1	15159500	15160100	600	WT Col-0 vs pLAT52::RTL1 pollen	CHH	hyper	15158295-15160857	Intergenic	-	-
Chr1	15171900	15172100	200	WT Col-0 vs pLAT52::RTL1 pollen	CHH	hyper	15171671-15172071	Intergenic	-	-
Chr1	15171900	15172100	200	WT Col-0 vs pLAT52::RTL1 pollen	CHH	hyper	AT1TE49795	TE	ATREP18	DNA
Chr1	15190900	15191100	200	WT Col-0 vs pLAT52::RTL1 pollen	CHH	hyper	AT1TE49850	TE	ATHILA2	LTR/Gypsy
Chr1	15196100	15196300	200	WT Col-0 vs pLAT52::RTL1 pollen	CHH	hyper	AT1TE49870	TE	ATREP18	DNA
Chr1	15196700	15197000	300	WT Col-0 vs pLAT52::RTL1 pollen	CHH	hyper	AT1TE49870	TE	ATREP18	DNA
Chr1	15196700	15197000	300	WT Col-0 vs pLAT52::RTL1 pollen	CHH	hyper	15196996-15196997	Intergenic	-	-
Chr1	15196700	15197000	300	WT Col-0 vs pLAT52::RTL1 pollen	CHH	hyper	AT1TE49875	TE	ATREP18	DNA
Chr1	15197700	15198100	400	WT Col-0 vs pLAT52::RTL1 pollen	CHH	hyper	AT1TE49875	TE	ATREP18	DNA
Chr1	15197700	15198100	400	WT Col-0 vs pLAT52::RTL1 pollen	CHH	hyper	15197741-15197742	Intergenic	-	-
Chr1	15197700	15198100	400	WT Col-0 vs pLAT52::RTL1 pollen	CHH	hyper	AT1TE49885	TE	ATREP18	DNA
Chr1	15205800	15206200	400	WT Col-0 vs pLAT52::RTL1 pollen	CHH	hyper	AT1TE49935	TE	ATREP18	DNA
Chr1	15205800	15206200	400	WT Col-0 vs pLAT52::RTL1 pollen	CHH	hyper	15205935-15206460	Intergenic	-	-
Chr1	15229700	15230000	300	WT Col-0 vs pLAT52::RTL1 pollen	CHH	hyper	AT1TE50030	TE	ATREP18	DNA
Chr1	15229700	15230000	300	WT Col-0 vs pLAT52::RTL1 pollen	CHH	hyper	15229927-15229928	Intergenic	-	-
Chr1	15229700	15230000	300	WT Col-0 vs pLAT52::RTL1 pollen	CHH	hyper	AT1TE50035	TE	ATREP18	DNA
Chr1	15239700	15240000	300	WT Col-0 vs pLAT52::RTL1 pollen	CHH	hyper	AT1TE50105	TE	ATREP18	DNA
Chr1	15347600	15347800	200	WT Col-0 vs pLAT52::RTL1 pollen	CHH	hyper	AT1TE50615	TE	ATREP18	DNA
Chr1	15347600	15347800	200	WT Col-0 vs pLAT52::RTL1 pollen	CHH	hyper	AT1TE50620	TE	ATREP18	DNA
Chr1	15415200	15415500	300	WT Col-0 vs pLAT52::RTL1 pollen	CHH	hyper	AT1TE50860	TE	ATHILA6A	LTR/Gypsy
Chr1	15424200	15424500	300	WT Col-0 vs pLAT52::RTL1 pollen	CHH	hyper	AT1TE50890	TE	ATREP18	DNA
Chr1	15427800	15428100	300	WT Col-0 vs pLAT52::RTL1 pollen	CHH	hyper	AT1TE50890	TE	ATREP18	DNA
Chr1	15427800	15428100	300	WT Col-0 vs pLAT52::RTL1 pollen	CHH	hyper	15428011-15428306	Intergenic	-	-
Chr1	15430600	15431000	400	WT Col-0 vs pLAT52::RTL1 pollen	CHH	hyper	AT1TE50930	TE	ATREP18	DNA
Chr1	15430600	15431000	400	WT Col-0 vs pLAT52::RTL1 pollen	CHH	hyper	15430652-15430653	Intergenic	-	-
Chr1	15430600	15431000	400	WT Col-0 vs pLAT52::RTL1 pollen	CHH	hyper	AT1TE50935	TE	ATREP18	DNA
Chr1	15431400	15431700	300	WT Col-0 vs pLAT52::RTL1 pollen	CHH	hyper	AT1TE50935	TE	ATREP18	DNA
Chr1	15431400	15431700	300	WT Col-0 vs pLAT52::RTL1 pollen	CHH	hyper	15431406-15431674	Intergenic	-	-
Chr1	15431400	15431700	300	WT Col-0 vs pLAT52::RTL1 pollen	CHH	hyper	AT1TE50940	TE	ATREP18	DNA
Chr1	15435200	15435400	200	WT Col-0 vs pLAT52::RTL1 pollen	CHH	hyper	AT1TE50955	TE	ATREP18	DNA
Chr1	15435200	15435400	200	WT Col-0 vs pLAT52::RTL1 pollen	CHH	hyper	AT1TE50960	TE	ATREP18	DNA
Chr1	15453000	15453600	600	WT Col-0 vs pLAT52::RTL1 pollen	CHH	hyper	AT1TE51020	TE	ATHILA2	LTR/Gypsy
Chr1	15478800	15479000	200	WT Col-0 vs pLAT52::RTL1 pollen	CHH	hyper	AT1TE51040	TE	ATHILA6A	LTR/Gypsy
Chr1	15494600	15494900	300	WT Col-0 vs pLAT52::RTL1 pollen	CHH	hyper	AT1TE51050	TE	ATHILA6B	LTR/Gypsy
Chr1	15545700	15545900	200	WT Col-0 vs pLAT52::RTL1 pollen	CHH	hyper	AT1TE51155	TE	ATHILA2	LTR/Gypsy
Chr1	15610200	15610600	400	WT Col-0 vs pLAT52::RTL1 pollen	CHH	hyper	15609514-15610518	Intergenic	-	-
Chr1	15610200	15610600	400	WT Col-0 vs pLAT52::RTL1 pollen	CHH	hyper	AT1TE51355	TE	META1	LTR/Copia
Chr1	15617100	15617300	200	WT Col-0 vs pLAT52::RTL1 pollen	CHH	hyper	AT1TE51370	TE	ATHILA2	LTR/Gypsy
Chr1	15635300	15636100	800	WT Col-0 vs pLAT52::RTL1 pollen	CHH	hyper	AT1TE51465	TE	HELITRONY3	RC/Helitron
Chr1	15663500	15663700	200	WT Col-0 vs pLAT52::RTL1 pollen	CHH	hyper	AT1TE51605	TE	HELITRON1	RC/Helitron
Chr1	15693600	15693800	200	WT Col-0 vs pLAT52::RTL1 pollen	CHH	hyper	AT1TE51690	TE	ATHILA4A	LTR/Gypsy
Chr1	15697500	15698200	700	WT Col-0 vs pLAT52::RTL1 pollen	CHH	hyper	AT1TE51690	TE	ATHILA4A	LTR/Gypsy
Chr1	15697500	15698200	700	WT Col-0 vs pLAT52::RTL1 pollen	CHH	hyper	15697905-15697906	Intergenic	-	-
Chr1	15697500	15698200	700	WT Col-0 vs pLAT52::RTL1 pollen	CHH	hyper	AT1TE51695	TE	ATHILA4A	LTR/Gypsy
Chr1	15717200	15718000	800	WT Col-0 vs pLAT52::RTL1 pollen	CHH	hyper	AT1TE51745	TE	ATHILA4A	LTR/Gypsy
Chr1	15721400	15721600	200	WT Col-0 vs pLAT52::RTL1 pollen	CHH	hyper	AT1TE51760	TE	ATREP3	RC/Helitron
Chr1	15735700	15736200	500	WT Col-0 vs pLAT52::RTL1 pollen	CHH	hyper	AT1TE51820	TE	ATENSPM3	DNA/En-Spm
Chr1	15741500	15742100	600	WT Col-0 vs pLAT52::RTL1 pollen	CHH	hyper	AT1TE51820	TE	ATENSPM3	DNA/En-Spm
Chr1	15735700	15736200	500	WT Col-0 vs pLAT52::RTL1 pollen	CHH	hyper	AT1TE51825	TE	ATHILA4A	LTR/Gypsy
Chr1	15741500	15742100	600	WT Col-0 vs pLAT52::RTL1 pollen	CHH	hyper	AT1TE51830	TE	ATHILA4	LTR/Gypsy
Chr1	15750800	15751300	500	WT Col-0 vs pLAT52::RTL1 pollen	CHH	hyper	AT1TE51850	TE	ATHILA4A	LTR/Gypsy
Chr1	15754600	15754800	200	WT Col-0 vs pLAT52::RTL1 pollen	CHH	hyper	AT1TE51850	TE	ATHILA4A	LTR/Gypsy
Chr1	15800800	15801500	700	WT Col-0 vs pLAT52::RTL1 pollen	CHH	hyper	AT1TE52025	TE	ATGP1	LTR/Gypsy
Chr1	15807300	15807500	200	WT Col-0 vs pLAT52::RTL1 pollen	CHH	hyper	AT1TE52025	TE	ATGP1	LTR/Gypsy
Chr1	15807300	15807500	200	WT Col-0 vs pLAT52::RTL1 pollen	CHH	hyper	15807462-15807463	Intergenic	-	-
Chr1	15807300	15807500	200	WT Col-0 vs pLAT52::RTL1 pollen	CHH	hyper	AT1TE52030	TE	ARNOLD2	DNA/MuDR
Chr1	15808500	15808900	400	WT Col-0 vs pLAT52::RTL1 pollen	CHH	hyper	AT1TE52040	TE	ATGP1	LTR/Gypsy
Chr1	15852300	15852500	200	WT Col-0 vs pLAT52::RTL1 pollen	CHH	hyper	AT1TE52160	TE	ATHILA4A	LTR/Gypsy
Chr1	15939300	15939500	200	WT Col-0 vs pLAT52::RTL1 pollen	CHH	hyper	AT1TE52530	TE	ATREP3	RC/Helitron
Chr1	15939300	15939500	200	WT Col-0 vs pLAT52::RTL1 pollen	CHH	hyper	15939329-15939330	Intergenic	-	-
Chr1	15939300	15939500	200	WT Col-0 vs pLAT52::RTL1 pollen	CHH	hyper	AT1TE52535	TE	ATREP3	RC/Helitron
Chr1	15939800	15940000	200	WT Col-0 vs pLAT52::RTL1 pollen	CHH	hyper	AT1TE52535	TE	ATREP3	RC/Helitron
Chr1	15940300	15941200	900	WT Col-0 vs pLAT52::RTL1 pollen	CHH	hyper	AT1TE52535	TE	ATREP3	RC/Helitron
Chr1	15953800	15954000	200	WT Col-0 vs pLAT52::RTL1 pollen	CHH	hyper	AT1TE52590	TE	ATENSPM2	DNA/En-Spm
Chr1	16013400	16013800	400	WT Col-0 vs pLAT52::RTL1 pollen	CHH	hyper	AT1TE52795	TE	ATGP1	LTR/Gypsy
Chr1	16016100	16016300	200	WT Col-0 vs pLAT52::RTL1 pollen	CHH	hyper	AT1TE52795	TE	ATGP1	LTR/Gypsy
Chr1	16095200	16095400	200	WT Col-0 vs pLAT52::RTL1 pollen	CHH	hyper	AT1TE52985	TE	ATHILA0_I	LTR/Gypsy
Chr1	16103200	16103400	200	WT Col-0 vs pLAT52::RTL1 pollen	CHH	hyper	AT1TE53000	TE	ATHILA3	LTR/Gypsy
Chr1	16113500	16113800	300	WT Col-0 vs pLAT52::RTL1 pollen	CHH	hyper	AT1TE53065	TE	ATHILA4A	LTR/Gypsy
Chr1	16114300	16114800	500	WT Col-0 vs pLAT52::RTL1 pollen	CHH	hyper	AT1TE53065	TE	ATHILA4A	LTR/Gypsy
Chr1	16114300	16114800	500	WT Col-0 vs pLAT52::RTL1 pollen	CHH	hyper	16114784-16115818	Intergenic	-	-
Chr1	16142500	16143000	500	WT Col-0 vs pLAT52::RTL1 pollen	CHH	hyper	16141655-16142530	Intergenic	-	-
Chr1	16142500	16143000	500	WT Col-0 vs pLAT52::RTL1 pollen	CHH	hyper	AT1TE53160	TE	ATREP10C	RC/Helitron
Chr1	16142500	16143000	500	WT Col-0 vs pLAT52::RTL1 pollen	CHH	hyper	16142707-16143285	Intergenic	-	-
Chr1	16182600	16182800	200	WT Col-0 vs pLAT52::RTL1 pollen	CHH	hyper	AT1TE53350	TE	HELITRONY1B	RC/Helitron
Chr1	16252700	16253200	500	WT Col-0 vs pLAT52::RTL1 pollen	CHH	hyper	AT1TE53505	TE	HELITRONY3	RC/Helitron
Chr1	16252700	16253200	500	WT Col-0 vs pLAT52::RTL1 pollen	CHH	hyper	16252754-16252755	Intergenic	-	-
Chr1	16253800	16254100	300	WT Col-0 vs pLAT52::RTL1 pollen	CHH	hyper	AT1TE53510	TE	SIMPLEHAT2	DNA/HAT
Chr1	16252700	16253200	500	WT Col-0 vs pLAT52::RTL1 pollen	CHH	hyper	AT1TE53510	TE	SIMPLEHAT2	DNA/HAT
Chr1	16253800	16254100	300	WT Col-0 vs pLAT52::RTL1 pollen	CHH	hyper	16254035-16254037	Intergenic	-	-
Chr1	16253800	16254100	300	WT Col-0 vs pLAT52::RTL1 pollen	CHH	hyper	AT1TE53515	TE	HELITRONY3	RC/Helitron
Chr1	16253800	16254100	300	WT Col-0 vs pLAT52::RTL1 pollen	CHH	hyper	16254062-16254063	Intergenic	-	-
Chr1	16253800	16254100	300	WT Col-0 vs pLAT52::RTL1 pollen	CHH	hyper	AT1TE53520	TE	ATIS112A	DNA/Harbinger
Chr1	16258600	16258900	300	WT Col-0 vs pLAT52::RTL1 pollen	CHH	hyper	AT1TE53540	TE	HELITRONY3	RC/Helitron
Chr1	16259700	16260300	600	WT Col-0 vs pLAT52::RTL1 pollen	CHH	hyper	AT1TE53540	TE	HELITRONY3	RC/Helitron
Chr1	16259700	16260300	600	WT Col-0 vs pLAT52::RTL1 pollen	CHH	hyper	16259815-16259819	Intergenic	-	-
Chr1	16259700	16260300	600	WT Col-0 vs pLAT52::RTL1 pollen	CHH	hyper	AT1TE53545	TE	ATREP5	RC/Helitron
Chr1	16287600	16287900	300	WT Col-0 vs pLAT52::RTL1 pollen	CHH	hyper	AT1TE53635	TE	VANDAL8	DNA/MuDR
Chr1	16325500	16325800	300	WT Col-0 vs pLAT52::RTL1 pollen	CHH	hyper	AT1TE53750	TE	ATREP3	RC/Helitron
Chr1	16326200	16327200	1000	WT Col-0 vs pLAT52::RTL1 pollen	CHH	hyper	AT1TE53750	TE	ATREP3	RC/Helitron
Chr1	16360800	16361400	600	WT Col-0 vs pLAT52::RTL1 pollen	CHH	hyper	AT1TE53915	TE	ATGP1	LTR/Gypsy
Chr1	16360800	16361400	600	WT Col-0 vs pLAT52::RTL1 pollen	CHH	hyper	16361175-16361176	Intergenic	-	-
Chr1	16360800	16361400	600	WT Col-0 vs pLAT52::RTL1 pollen	CHH	hyper	AT1TE53920	TE	ARNOLDY1	DNA/MuDR
Chr1	16360800	16361400	600	WT Col-0 vs pLAT52::RTL1 pollen	CHH	hyper	16361214-16361221	Intergenic	-	-
Chr1	16360800	16361400	600	WT Col-0 vs pLAT52::RTL1 pollen	CHH	hyper	AT1TE53925	TE	ARNOLDY2	DNA/MuDR
Chr1	16381000	16381500	500	WT Col-0 vs pLAT52::RTL1 pollen	CHH	hyper	AT1TE53995	TE	ATGP1	LTR/Gypsy
Chr1	16386700	16386900	200	WT Col-0 vs pLAT52::RTL1 pollen	CHH	hyper	AT1TE53995	TE	ATGP1	LTR/Gypsy
Chr1	16396500	16396800	300	WT Col-0 vs pLAT52::RTL1 pollen	CHH	hyper	AT1TE54005	TE	ATDNA12T3A	DNA
Chr1	16396500	16396800	300	WT Col-0 vs pLAT52::RTL1 pollen	CHH	hyper	AT1TE54015	TE	ATHILA4A	LTR/Gypsy
Chr1	16400600	16401000	400	WT Col-0 vs pLAT52::RTL1 pollen	CHH	hyper	AT1TE54020	TE	ATREP2	RC/Helitron
Chr1	16404300	16404600	300	WT Col-0 vs pLAT52::RTL1 pollen	CHH	hyper	16404289-16405586	Intergenic	-	-
Chr1	16423400	16423800	400	WT Col-0 vs pLAT52::RTL1 pollen	CHH	hyper	AT1TE54120	TE	HELITRONY1B	RC/Helitron
Chr1	16423400	16423800	400	WT Col-0 vs pLAT52::RTL1 pollen	CHH	hyper	AT1TE54135	TE	HELITRONY1B	RC/Helitron
Chr1	16431700	16432000	300	WT Col-0 vs pLAT52::RTL1 pollen	CHH	hyper	16431612-16432029	Intergenic	-	-
Chr1	16454300	16455500	1200	WT Col-0 vs pLAT52::RTL1 pollen	CHH	hyper	AT1TE54250	TE	ATREP15	RC/Helitron
Chr1	16454300	16455500	1200	WT Col-0 vs pLAT52::RTL1 pollen	CHH	hyper	16455250-16455251	Intergenic	-	-
Chr1	16454300	16455500	1200	WT Col-0 vs pLAT52::RTL1 pollen	CHH	hyper	AT1TE54255	TE	ATDNAI27T9A	DNA/MuDR
Chr1	16458700	16459100	400	WT Col-0 vs pLAT52::RTL1 pollen	CHH	hyper	AT1TE54285	TE	ATDNAI27T9C	DNA/MuDR
Chr1	16458700	16459100	400	WT Col-0 vs pLAT52::RTL1 pollen	CHH	hyper	16459076-16459957	Intergenic	-	-
Chr1	16460000	16460300	300	WT Col-0 vs pLAT52::RTL1 pollen	CHH	hyper	AT1TE54290	TE	VANDAL5A	DNA/MuDR
Chr1	16460000	16460300	300	WT Col-0 vs pLAT52::RTL1 pollen	CHH	hyper	16460135-16460215	Intergenic	-	-
Chr1	16460000	16460300	300	WT Col-0 vs pLAT52::RTL1 pollen	CHH	hyper	AT1TE54295	TE	ATREP4	RC/Helitron
Chr1	16474600	16475000	400	WT Col-0 vs pLAT52::RTL1 pollen	CHH	hyper	16473266-16474622	Intergenic	-	-
Chr1	16474600	16475000	400	WT Col-0 vs pLAT52::RTL1 pollen	CHH	hyper	AT1TE54340	TE	VANDAL3	DNA/MuDR
Chr1	16477600	16478200	600	WT Col-0 vs pLAT52::RTL1 pollen	CHH	hyper	AT1TE54365	TE	ATHPOGO	DNA/Pogo
Chr1	16477600	16478200	600	WT Col-0 vs pLAT52::RTL1 pollen	CHH	hyper	16477700-16477701	Intergenic	-	-
Chr1	16477600	16478200	600	WT Col-0 vs pLAT52::RTL1 pollen	CHH	hyper	AT1TE54370	TE	ATREP13	RC/Helitron
Chr1	16477600	16478200	600	WT Col-0 vs pLAT52::RTL1 pollen	CHH	hyper	16478045-16478046	Intergenic	-	-
Chr1	16477600	16478200	600	WT Col-0 vs pLAT52::RTL1 pollen	CHH	hyper	AT1TE54375	TE	ATREP3	RC/Helitron
Chr1	16591100	16591400	300	WT Col-0 vs pLAT52::RTL1 pollen	CHH	hyper	AT1TE54670	TE	ATREP5	RC/Helitron
Chr1	16591700	16592100	400	WT Col-0 vs pLAT52::RTL1 pollen	CHH	hyper	AT1TE54670	TE	ATREP5	RC/Helitron
Chr1	16592500	16592800	300	WT Col-0 vs pLAT52::RTL1 pollen	CHH	hyper	AT1TE54670	TE	ATREP5	RC/Helitron
Chr1	16592500	16592800	300	WT Col-0 vs pLAT52::RTL1 pollen	CHH	hyper	16592562-16592563	Intergenic	-	-
Chr1	16592500	16592800	300	WT Col-0 vs pLAT52::RTL1 pollen	CHH	hyper	AT1TE54675	TE	ATREP5	RC/Helitron
Chr1	16598000	16598200	200	WT Col-0 vs pLAT52::RTL1 pollen	CHH	hyper	AT1TE54710	TE	ARNOLDY1	DNA/MuDR
Chr1	16596500	16597100	600	WT Col-0 vs pLAT52::RTL1 pollen	CHH	hyper	AT1TE54710	TE	ARNOLDY1	DNA/MuDR
Chr1	16598000	16598200	200	WT Col-0 vs pLAT52::RTL1 pollen	CHH	hyper	16598192-16598193	Intergenic	-	-
Chr1	16598000	16598200	200	WT Col-0 vs pLAT52::RTL1 pollen	CHH	hyper	AT1TE54715	TE	VANDAL9	DNA/MuDR
Chr1	16613400	16614000	600	WT Col-0 vs pLAT52::RTL1 pollen	CHH	hyper	AT1TE54770	TE	HELITRONY3	RC/Helitron
Chr1	16693600	16693800	200	WT Col-0 vs pLAT52::RTL1 pollen	CHH	hyper	AT1TE55070	TE	ATCOPIA41	LTR/Copia
Chr1	16699200	16699700	500	WT Col-0 vs pLAT52::RTL1 pollen	CHH	hyper	AT1TE55095	TE	ATREP4	RC/Helitron
Chr1	16699200	16699700	500	WT Col-0 vs pLAT52::RTL1 pollen	CHH	hyper	16699412-16699413	Intergenic	-	-
Chr1	16699200	16699700	500	WT Col-0 vs pLAT52::RTL1 pollen	CHH	hyper	AT1TE55100	TE	ATREP4	RC/Helitron
Chr1	16712000	16712800	800	WT Col-0 vs pLAT52::RTL1 pollen	CHH	hyper	AT1TE55190	TE	HELITRONY3	RC/Helitron
Chr1	16712000	16712800	800	WT Col-0 vs pLAT52::RTL1 pollen	CHH	hyper	16712044-16712045	Intergenic	-	-
Chr1	16712000	16712800	800	WT Col-0 vs pLAT52::RTL1 pollen	CHH	hyper	AT1TE55195	TE	ATREP7	RC/Helitron
Chr1	16712000	16712800	800	WT Col-0 vs pLAT52::RTL1 pollen	CHH	hyper	16712140-16712141	Intergenic	-	-
Chr1	16712000	16712800	800	WT Col-0 vs pLAT52::RTL1 pollen	CHH	hyper	AT1TE55200	TE	ATREP7	RC/Helitron
Chr1	16723300	16723700	400	WT Col-0 vs pLAT52::RTL1 pollen	CHH	hyper	AT1TE55255	TE	ARNOLDY2	DNA/MuDR
Chr1	16757900	16758200	300	WT Col-0 vs pLAT52::RTL1 pollen	CHH	hyper	16757193-16758110	Intergenic	-	-
Chr1	16757900	16758200	300	WT Col-0 vs pLAT52::RTL1 pollen	CHH	hyper	AT1G44085	Gene	protein_coding	-
Chr1	16758500	16758700	200	WT Col-0 vs pLAT52::RTL1 pollen	CHH	hyper	AT1G44085	Gene	protein_coding	-
Chr1	16758500	16758700	200	WT Col-0 vs pLAT52::RTL1 pollen	CHH	hyper	16758508-16758780	Intergenic	-	-
Chr1	16802300	16802700	400	WT Col-0 vs pLAT52::RTL1 pollen	CHH	hyper	AT1TE55570	TE	ATREP5	RC/Helitron
Chr1	16803100	16803300	200	WT Col-0 vs pLAT52::RTL1 pollen	CHH	hyper	AT1TE55575	TE	ATREP5	RC/Helitron
Chr1	16803600	16803800	200	WT Col-0 vs pLAT52::RTL1 pollen	CHH	hyper	AT1TE55575	TE	ATREP5	RC/Helitron
Chr1	16807300	16807600	300	WT Col-0 vs pLAT52::RTL1 pollen	CHH	hyper	AT1TE55590	TE	ATREP3	RC/Helitron
Chr1	16824800	16825900	1100	WT Col-0 vs pLAT52::RTL1 pollen	CHH	hyper	AT1TE55670	TE	ATREP3	RC/Helitron
Chr1	16826200	16826900	700	WT Col-0 vs pLAT52::RTL1 pollen	CHH	hyper	AT1TE55670	TE	ATREP3	RC/Helitron
Chr1	16828500	16828700	200	WT Col-0 vs pLAT52::RTL1 pollen	CHH	hyper	AT1TE55675	TE	ATREP10D	RC/Helitron
Chr1	16841200	16841400	200	WT Col-0 vs pLAT52::RTL1 pollen	CHH	hyper	AT1TE55730	TE	VANDAL1N1	DNA/MuDR
Chr1	16842000	16842200	200	WT Col-0 vs pLAT52::RTL1 pollen	CHH	hyper	AT1TE55750	TE	HELITRONY3	RC/Helitron
Chr1	16842000	16842200	200	WT Col-0 vs pLAT52::RTL1 pollen	CHH	hyper	AT1TE55755	TE	VANDAL1N1	DNA/MuDR
Chr1	16842900	16843600	700	WT Col-0 vs pLAT52::RTL1 pollen	CHH	hyper	AT1TE55765	TE	VANDAL1N1	DNA/MuDR
Chr1	16844100	16844300	200	WT Col-0 vs pLAT52::RTL1 pollen	CHH	hyper	AT1TE55765	TE	VANDAL1N1	DNA/MuDR
Chr1	16860100	16860300	200	WT Col-0 vs pLAT52::RTL1 pollen	CHH	hyper	AT1TE55810	TE	ATREP10C	RC/Helitron
Chr1	16870400	16870800	400	WT Col-0 vs pLAT52::RTL1 pollen	CHH	hyper	16868961-16871696	Intergenic	-	-
Chr1	16878800	16879100	300	WT Col-0 vs pLAT52::RTL1 pollen	CHH	hyper	AT1TE55890	TE	ATREP10D	RC/Helitron
Chr1	16889200	16889500	300	WT Col-0 vs pLAT52::RTL1 pollen	CHH	hyper	AT1TE55925	TE	ATREP11	RC/Helitron
Chr1	16890000	16890400	400	WT Col-0 vs pLAT52::RTL1 pollen	CHH	hyper	AT1TE55925	TE	ATREP11	RC/Helitron
Chr1	16903800	16904000	200	WT Col-0 vs pLAT52::RTL1 pollen	CHH	hyper	AT1TE55985	TE	ATREP3	RC/Helitron
Chr1	16904900	16905300	400	WT Col-0 vs pLAT52::RTL1 pollen	CHH	hyper	AT1TE55985	TE	ATREP3	RC/Helitron
Chr1	16905700	16905900	200	WT Col-0 vs pLAT52::RTL1 pollen	CHH	hyper	AT1TE55985	TE	ATREP3	RC/Helitron
Chr1	16930000	16930200	200	WT Col-0 vs pLAT52::RTL1 pollen	CHH	hyper	AT1TE56055	TE	ATHPOGON1	DNA/Pogo
Chr1	16966300	16967900	1600	WT Col-0 vs pLAT52::RTL1 pollen	CHH	hyper	AT1TE56170	TE	ATREP5	RC/Helitron
Chr1	16988200	16988800	600	WT Col-0 vs pLAT52::RTL1 pollen	CHH	hyper	AT1TE56255	TE	ATREP5	RC/Helitron
Chr1	16989100	16989800	700	WT Col-0 vs pLAT52::RTL1 pollen	CHH	hyper	AT1TE56255	TE	ATREP5	RC/Helitron
Chr1	16988200	16988800	600	WT Col-0 vs pLAT52::RTL1 pollen	CHH	hyper	AT1TE56260	TE	ATREP5	RC/Helitron
Chr1	16989100	16989800	700	WT Col-0 vs pLAT52::RTL1 pollen	CHH	hyper	AT1TE56260	TE	ATREP5	RC/Helitron
Chr1	16997800	16998500	700	WT Col-0 vs pLAT52::RTL1 pollen	CHH	hyper	AT1TE56300	TE	ATREP3	RC/Helitron
Chr1	16998800	16999000	200	WT Col-0 vs pLAT52::RTL1 pollen	CHH	hyper	AT1TE56300	TE	ATREP3	RC/Helitron
Chr1	17040200	17040400	200	WT Col-0 vs pLAT52::RTL1 pollen	CHH	hyper	AT1TE56420	TE	VANDAL1	DNA/MuDR
Chr1	17040200	17040400	200	WT Col-0 vs pLAT52::RTL1 pollen	CHH	hyper	AT1TE56425	TE	VANDAL1	DNA/MuDR
Chr1	17134200	17134400	200	WT Col-0 vs pLAT52::RTL1 pollen	CHH	hyper	AT1TE56730	TE	ARNOLDY1	DNA/MuDR
Chr1	17187800	17188100	300	WT Col-0 vs pLAT52::RTL1 pollen	CHH	hyper	AT1TE56945	TE	ATIS112A	DNA/Harbinger
Chr1	17187800	17188100	300	WT Col-0 vs pLAT52::RTL1 pollen	CHH	hyper	17188028-17188286	Intergenic	-	-
Chr1	17229700	17230000	300	WT Col-0 vs pLAT52::RTL1 pollen	CHH	hyper	17229303-17230042	Intergenic	-	-
Chr1	17341200	17341600	400	WT Col-0 vs pLAT52::RTL1 pollen	CHH	hyper	AT1TE57460	TE	ATREP11	RC/Helitron
Chr1	17381700	17382000	300	WT Col-0 vs pLAT52::RTL1 pollen	CHH	hyper	AT1TE57565	TE	ATHATN2	DNA/HAT
Chr1	17381700	17382000	300	WT Col-0 vs pLAT52::RTL1 pollen	CHH	hyper	17381809-17383034	Intergenic	-	-
Chr1	17405000	17405200	200	WT Col-0 vs pLAT52::RTL1 pollen	CHH	hyper	AT1TE57635	TE	ATREP10A	RC/Helitron
Chr1	17405700	17406100	400	WT Col-0 vs pLAT52::RTL1 pollen	CHH	hyper	AT1TE57635	TE	ATREP10A	RC/Helitron
Chr1	17405000	17405200	200	WT Col-0 vs pLAT52::RTL1 pollen	CHH	hyper	AT1TE57640	TE	ATREP10A	RC/Helitron
Chr1	17405700	17406100	400	WT Col-0 vs pLAT52::RTL1 pollen	CHH	hyper	AT1TE57640	TE	ATREP10A	RC/Helitron
Chr1	17410900	17411100	200	WT Col-0 vs pLAT52::RTL1 pollen	CHH	hyper	AT1TE57675	TE	SIMPLEGUY1	DNA/Harbinger
Chr1	17410900	17411100	200	WT Col-0 vs pLAT52::RTL1 pollen	CHH	hyper	17410971-17410972	Intergenic	-	-
Chr1	17410900	17411100	200	WT Col-0 vs pLAT52::RTL1 pollen	CHH	hyper	AT1TE57680	TE	VANDAL3	DNA/MuDR
Chr1	17449300	17449500	200	WT Col-0 vs pLAT52::RTL1 pollen	CHH	hyper	AT1TE57820	TE	ARNOLDY2	DNA/MuDR
Chr1	17490300	17491000	700	WT Col-0 vs pLAT52::RTL1 pollen	CHH	hyper	17489152-17491732	Intergenic	-	-
Chr1	17534000	17534400	400	WT Col-0 vs pLAT52::RTL1 pollen	CHH	hyper	AT1TE58105	TE	VANDAL6	DNA/MuDR
Chr1	17534000	17534400	400	WT Col-0 vs pLAT52::RTL1 pollen	CHH	hyper	AT1G47660	Gene	protein_coding	-
Chr1	17551400	17552400	1000	WT Col-0 vs pLAT52::RTL1 pollen	CHH	hyper	AT1TE58195	TE	ATREP3	RC/Helitron
Chr1	17551400	17552400	1000	WT Col-0 vs pLAT52::RTL1 pollen	CHH	hyper	AT1TE58200	TE	ATREP1	RC/Helitron
Chr1	17551400	17552400	1000	WT Col-0 vs pLAT52::RTL1 pollen	CHH	hyper	AT1TE58205	TE	ATHATN7	DNA/HAT
Chr1	17556300	17556700	400	WT Col-0 vs pLAT52::RTL1 pollen	CHH	hyper	AT1TE58255	TE	ATHPOGON1	DNA/Pogo
Chr1	17632500	17632900	400	WT Col-0 vs pLAT52::RTL1 pollen	CHH	hyper	AT1TE58525	TE	ATREP2A	RC/Helitron
Chr1	17685600	17686900	1300	WT Col-0 vs pLAT52::RTL1 pollen	CHH	hyper	AT1TE58725	TE	ATREP6	RC/Helitron
Chr1	17685600	17686900	1300	WT Col-0 vs pLAT52::RTL1 pollen	CHH	hyper	17686629-17686630	Intergenic	-	-
Chr1	17685600	17686900	1300	WT Col-0 vs pLAT52::RTL1 pollen	CHH	hyper	AT1TE58730	TE	ATREP10D	RC/Helitron
Chr1	17685600	17686900	1300	WT Col-0 vs pLAT52::RTL1 pollen	CHH	hyper	17686656-17687269	Intergenic	-	-
Chr1	17710300	17710800	500	WT Col-0 vs pLAT52::RTL1 pollen	CHH	hyper	AT1TE58820	TE	HELITRONY3	RC/Helitron
Chr1	17710300	17710800	500	WT Col-0 vs pLAT52::RTL1 pollen	CHH	hyper	17710775-17711491	Intergenic	-	-
Chr1	17900300	17900600	300	WT Col-0 vs pLAT52::RTL1 pollen	CHH	hyper	AT1TE59415	TE	ATREP3	RC/Helitron
Chr1	17901100	17901900	800	WT Col-0 vs pLAT52::RTL1 pollen	CHH	hyper	AT1TE59415	TE	ATREP3	RC/Helitron
Chr1	18017800	18018000	200	WT Col-0 vs pLAT52::RTL1 pollen	CHH	hyper	AT1TE59755	TE	ATCOPIA78	LTR/Copia
Chr1	18088800	18089000	200	WT Col-0 vs pLAT52::RTL1 pollen	CHH	hyper	18087879-18089635	Intergenic	-	-
Chr1	18164800	18165500	700	WT Col-0 vs pLAT52::RTL1 pollen	CHH	hyper	AT1TE60195	TE	VANDAL20	DNA/MuDR
Chr1	18164800	18165500	700	WT Col-0 vs pLAT52::RTL1 pollen	CHH	hyper	18164944-18165827	Intergenic	-	-
Chr1	18301400	18301600	200	WT Col-0 vs pLAT52::RTL1 pollen	CHH	hyper	AT1TE60640	TE	ARNOLDY2	DNA/MuDR
Chr1	18300500	18301000	500	WT Col-0 vs pLAT52::RTL1 pollen	CHH	hyper	AT1TE60640	TE	ARNOLDY2	DNA/MuDR
Chr1	18300500	18301000	500	WT Col-0 vs pLAT52::RTL1 pollen	CHH	hyper	AT1TE60645	TE	ATREP1	RC/Helitron
Chr1	18320600	18320800	200	WT Col-0 vs pLAT52::RTL1 pollen	CHH	hyper	18320106-18320603	Intergenic	-	-
Chr1	18320600	18320800	200	WT Col-0 vs pLAT52::RTL1 pollen	CHH	hyper	AT1TE60720	TE	ATREP7	RC/Helitron
Chr1	18320600	18320800	200	WT Col-0 vs pLAT52::RTL1 pollen	CHH	hyper	18320669-18320670	Intergenic	-	-
Chr1	18320600	18320800	200	WT Col-0 vs pLAT52::RTL1 pollen	CHH	hyper	AT1TE60725	TE	ATREP19	DNA
Chr1	18324800	18325000	200	WT Col-0 vs pLAT52::RTL1 pollen	CHH	hyper	AT1TE60740	TE	ATREP10D	RC/Helitron
Chr1	18325700	18326100	400	WT Col-0 vs pLAT52::RTL1 pollen	CHH	hyper	AT1TE60740	TE	ATREP10D	RC/Helitron
Chr1	18449600	18450000	400	WT Col-0 vs pLAT52::RTL1 pollen	CHH	hyper	AT1TE61145	TE	ATREP11	RC/Helitron
Chr1	18549400	18549600	200	WT Col-0 vs pLAT52::RTL1 pollen	CHH	hyper	18549046-18551186	Intergenic	-	-
Chr1	18551500	18551700	200	WT Col-0 vs pLAT52::RTL1 pollen	CHH	hyper	AT1G50060	Gene	protein_coding	-
Chr1	18551500	18551700	200	WT Col-0 vs pLAT52::RTL1 pollen	CHH	hyper	AT1TE61460	TE	ATREP15	RC/Helitron
Chr1	18551500	18551700	200	WT Col-0 vs pLAT52::RTL1 pollen	CHH	hyper	AT1TE61465	TE	ATHPOGON1	DNA/Pogo
Chr1	18599400	18600000	600	WT Col-0 vs pLAT52::RTL1 pollen	CHH	hyper	AT1TE61635	TE	HELITRONY3	RC/Helitron
Chr1	18599400	18600000	600	WT Col-0 vs pLAT52::RTL1 pollen	CHH	hyper	18599462-18599463	Intergenic	-	-
Chr1	18599400	18600000	600	WT Col-0 vs pLAT52::RTL1 pollen	CHH	hyper	AT1TE61640	TE	ARNOLDY1	DNA/MuDR
Chr1	18627100	18627400	300	WT Col-0 vs pLAT52::RTL1 pollen	CHH	hyper	AT1TE61735	TE	ATHPOGON1	DNA/Pogo
Chr1	18627100	18627400	300	WT Col-0 vs pLAT52::RTL1 pollen	CHH	hyper	18627361-18627362	Intergenic	-	-
Chr1	18627100	18627400	300	WT Col-0 vs pLAT52::RTL1 pollen	CHH	hyper	AT1TE61740	TE	HELITRONY1D	RC/Helitron
Chr1	18633600	18633800	200	WT Col-0 vs pLAT52::RTL1 pollen	CHH	hyper	AT1TE61755	TE	ATREP13	RC/Helitron
Chr1	18746100	18746300	200	WT Col-0 vs pLAT52::RTL1 pollen	CHH	hyper	AT1TE62135	TE	ATREP3	RC/Helitron
Chr1	18746100	18746300	200	WT Col-0 vs pLAT52::RTL1 pollen	CHH	hyper	18746141-18746142	Intergenic	-	-
Chr1	18746100	18746300	200	WT Col-0 vs pLAT52::RTL1 pollen	CHH	hyper	AT1TE62140	TE	ATREP3	RC/Helitron
Chr1	18746700	18747100	400	WT Col-0 vs pLAT52::RTL1 pollen	CHH	hyper	AT1TE62140	TE	ATREP3	RC/Helitron
Chr1	18790200	18791500	1300	WT Col-0 vs pLAT52::RTL1 pollen	CHH	hyper	AT1TE62285	TE	ATREP3	RC/Helitron
Chr1	18804600	18805000	400	WT Col-0 vs pLAT52::RTL1 pollen	CHH	hyper	AT1TE62335	TE	ATREP2A	RC/Helitron
Chr1	18982500	18982900	400	WT Col-0 vs pLAT52::RTL1 pollen	CHH	hyper	AT1TE62875	TE	HELITRONY3	RC/Helitron
Chr1	19023600	19024300	700	WT Col-0 vs pLAT52::RTL1 pollen	CHH	hyper	19021804-19024087	Intergenic	-	-
Chr1	19023600	19024300	700	WT Col-0 vs pLAT52::RTL1 pollen	CHH	hyper	AT1TE63010	TE	ATREP3	RC/Helitron
Chr1	19023600	19024300	700	WT Col-0 vs pLAT52::RTL1 pollen	CHH	hyper	19024128-19024129	Intergenic	-	-
Chr1	19023600	19024300	700	WT Col-0 vs pLAT52::RTL1 pollen	CHH	hyper	AT1TE63015	TE	ATREP3	RC/Helitron
Chr1	19023600	19024300	700	WT Col-0 vs pLAT52::RTL1 pollen	CHH	hyper	19024148-19024149	Intergenic	-	-
Chr1	19023600	19024300	700	WT Col-0 vs pLAT52::RTL1 pollen	CHH	hyper	AT1TE63020	TE	ATREP10D	RC/Helitron
Chr1	19026900	19027500	600	WT Col-0 vs pLAT52::RTL1 pollen	CHH	hyper	AT1TE63030	TE	HELITRONY3	RC/Helitron
Chr1	19054400	19055700	1300	WT Col-0 vs pLAT52::RTL1 pollen	CHH	hyper	AT1TE63135	TE	ATREP6	RC/Helitron
Chr1	19054400	19055700	1300	WT Col-0 vs pLAT52::RTL1 pollen	CHH	hyper	19054422-19054423	Intergenic	-	-
Chr1	19054400	19055700	1300	WT Col-0 vs pLAT52::RTL1 pollen	CHH	hyper	AT1TE63140	TE	ATREP6	RC/Helitron
Chr1	19061900	19062100	200	WT Col-0 vs pLAT52::RTL1 pollen	CHH	hyper	AT1TE63170	TE	ATREP3	RC/Helitron
Chr1	19062800	19063400	600	WT Col-0 vs pLAT52::RTL1 pollen	CHH	hyper	AT1TE63170	TE	ATREP3	RC/Helitron
Chr1	19063900	19064500	600	WT Col-0 vs pLAT52::RTL1 pollen	CHH	hyper	AT1TE63170	TE	ATREP3	RC/Helitron
Chr1	19072600	19073000	400	WT Col-0 vs pLAT52::RTL1 pollen	CHH	hyper	AT1G51440	Gene	protein_coding	-
Chr1	19072600	19073000	400	WT Col-0 vs pLAT52::RTL1 pollen	CHH	hyper	19072694-19073026	Intergenic	-	-
Chr1	19073300	19074000	700	WT Col-0 vs pLAT52::RTL1 pollen	CHH	hyper	19073193-19073478	Intergenic	-	-
Chr1	19073300	19074000	700	WT Col-0 vs pLAT52::RTL1 pollen	CHH	hyper	AT1TE63195	TE	ATMUN1	DNA/MuDR
Chr1	19073300	19074000	700	WT Col-0 vs pLAT52::RTL1 pollen	CHH	hyper	19073610-19073840	Intergenic	-	-
Chr1	19073300	19074000	700	WT Col-0 vs pLAT52::RTL1 pollen	CHH	hyper	AT1TE63200	TE	BRODYAGA2	DNA/MuDR
Chr1	19085900	19086300	400	WT Col-0 vs pLAT52::RTL1 pollen	CHH	hyper	AT1TE63240	TE	ATREP3	RC/Helitron
Chr1	19085900	19086300	400	WT Col-0 vs pLAT52::RTL1 pollen	CHH	hyper	19086291-19086292	Intergenic	-	-
Chr1	19085900	19086300	400	WT Col-0 vs pLAT52::RTL1 pollen	CHH	hyper	AT1TE63245	TE	ATREP3	RC/Helitron
Chr1	19172500	19173600	1100	WT Col-0 vs pLAT52::RTL1 pollen	CHH	hyper	AT1TE63525	TE	ATREP3	RC/Helitron
Chr1	19172500	19173600	1100	WT Col-0 vs pLAT52::RTL1 pollen	CHH	hyper	AT1TE63530	TE	ATHATN7	DNA/HAT
Chr1	19248600	19249200	600	WT Col-0 vs pLAT52::RTL1 pollen	CHH	hyper	AT1TE63790	TE	HELITRONY3	RC/Helitron
Chr1	19327300	19327800	500	WT Col-0 vs pLAT52::RTL1 pollen	CHH	hyper	AT1TE64055	TE	ATREP3	RC/Helitron
Chr1	19328200	19329200	1000	WT Col-0 vs pLAT52::RTL1 pollen	CHH	hyper	AT1TE64055	TE	ATREP3	RC/Helitron
Chr1	19330400	19330800	400	WT Col-0 vs pLAT52::RTL1 pollen	CHH	hyper	AT1TE64070	TE	TNAT1A	DNA
Chr1	19330400	19330800	400	WT Col-0 vs pLAT52::RTL1 pollen	CHH	hyper	19330778-19330949	Intergenic	-	-
Chr1	19337200	19337500	300	WT Col-0 vs pLAT52::RTL1 pollen	CHH	hyper	AT1TE64080	TE	VANDAL2	DNA/MuDR
Chr1	19464900	19465100	200	WT Col-0 vs pLAT52::RTL1 pollen	CHH	hyper	19464355-19464947	Intergenic	-	-
Chr1	19464900	19465100	200	WT Col-0 vs pLAT52::RTL1 pollen	CHH	hyper	AT1TE64435	TE	ATREP15	RC/Helitron
Chr1	19464900	19465100	200	WT Col-0 vs pLAT52::RTL1 pollen	CHH	hyper	19465090-19465091	Intergenic	-	-
Chr1	19464900	19465100	200	WT Col-0 vs pLAT52::RTL1 pollen	CHH	hyper	AT1TE64440	TE	ATREP3	RC/Helitron
Chr1	19465500	19466800	1300	WT Col-0 vs pLAT52::RTL1 pollen	CHH	hyper	AT1TE64445	TE	ATREP3	RC/Helitron
Chr1	19593100	19593300	200	WT Col-0 vs pLAT52::RTL1 pollen	CHH	hyper	19592695-19593688	Intergenic	-	-
Chr1	19594400	19594600	200	WT Col-0 vs pLAT52::RTL1 pollen	CHH	hyper	AT1TE64820	TE	HELITRONY1A	RC/Helitron
Chr1	19595500	19595700	200	WT Col-0 vs pLAT52::RTL1 pollen	CHH	hyper	AT1TE64825	TE	ATMU1	DNA/MuDR
Chr1	19705100	19705300	200	WT Col-0 vs pLAT52::RTL1 pollen	CHH	hyper	AT1TE65115	TE	ATREP3	RC/Helitron
Chr1	19716100	19716800	700	WT Col-0 vs pLAT52::RTL1 pollen	CHH	hyper	19714878-19716393	Intergenic	-	-
Chr1	19716100	19716800	700	WT Col-0 vs pLAT52::RTL1 pollen	CHH	hyper	AT1TE65155	TE	HELITRONY1E	RC/Helitron
Chr1	19716100	19716800	700	WT Col-0 vs pLAT52::RTL1 pollen	CHH	hyper	AT1G52940	Gene	protein_coding	-
Chr1	19717900	19718400	500	WT Col-0 vs pLAT52::RTL1 pollen	CHH	hyper	AT1G52940	Gene	protein_coding	-
Chr1	19716100	19716800	700	WT Col-0 vs pLAT52::RTL1 pollen	CHH	hyper	AT1TE65160	TE	ATREP10D	RC/Helitron
Chr1	19717900	19718400	500	WT Col-0 vs pLAT52::RTL1 pollen	CHH	hyper	AT1TE65160	TE	ATREP10D	RC/Helitron
Chr1	19717900	19718400	500	WT Col-0 vs pLAT52::RTL1 pollen	CHH	hyper	AT1TE65165	TE	ATREP2A	RC/Helitron
Chr1	19725200	19725600	400	WT Col-0 vs pLAT52::RTL1 pollen	CHH	hyper	19725068-19725301	Intergenic	-	-
Chr1	19725200	19725600	400	WT Col-0 vs pLAT52::RTL1 pollen	CHH	hyper	AT1TE65190	TE	HELITRON1	RC/Helitron
Chr1	19725200	19725600	400	WT Col-0 vs pLAT52::RTL1 pollen	CHH	hyper	AT1G52950	Gene	protein_coding	-
Chr1	19725200	19725600	400	WT Col-0 vs pLAT52::RTL1 pollen	CHH	hyper	AT1TE65195	TE	HELITRONY2	RC/Helitron
Chr1	19725200	19725600	400	WT Col-0 vs pLAT52::RTL1 pollen	CHH	hyper	AT1TE65200	TE	HELITRON4	RC/Helitron
Chr1	19729100	19730000	900	WT Col-0 vs pLAT52::RTL1 pollen	CHH	hyper	AT1TE65205	TE	HELITRON2	RC/Helitron
Chr1	19729100	19730000	900	WT Col-0 vs pLAT52::RTL1 pollen	CHH	hyper	AT1TE65210	TE	ATDNA2T9B	DNA/MuDR
Chr1	19741700	19741900	200	WT Col-0 vs pLAT52::RTL1 pollen	CHH	hyper	AT1G52990	Gene	protein_coding	-
Chr1	19741700	19741900	200	WT Col-0 vs pLAT52::RTL1 pollen	CHH	hyper	AT1TE65250	TE	ATREP2A	RC/Helitron
Chr1	19768300	19768900	600	WT Col-0 vs pLAT52::RTL1 pollen	CHH	hyper	AT1TE65360	TE	ATREP3	RC/Helitron
Chr1	19769200	19769700	500	WT Col-0 vs pLAT52::RTL1 pollen	CHH	hyper	AT1TE65360	TE	ATREP3	RC/Helitron
Chr1	19769200	19769700	500	WT Col-0 vs pLAT52::RTL1 pollen	CHH	hyper	AT1TE65365	TE	ATREP2	RC/Helitron
Chr1	19780700	19780900	200	WT Col-0 vs pLAT52::RTL1 pollen	CHH	hyper	19779373-19781368	Intergenic	-	-
Chr1	19944100	19944400	300	WT Col-0 vs pLAT52::RTL1 pollen	CHH	hyper	AT1TE65925	TE	HELITRONY3	RC/Helitron
Chr1	19945200	19945400	200	WT Col-0 vs pLAT52::RTL1 pollen	CHH	hyper	AT1TE65925	TE	HELITRONY3	RC/Helitron
Chr1	19963300	19963500	200	WT Col-0 vs pLAT52::RTL1 pollen	CHH	hyper	AT1G53480	Gene	protein_coding	-
Chr1	19963300	19963500	200	WT Col-0 vs pLAT52::RTL1 pollen	CHH	hyper	AT1G53490	Gene	protein_coding	-
Chr1	19994400	19994800	400	WT Col-0 vs pLAT52::RTL1 pollen	CHH	hyper	AT1TE66090	TE	ATREP3	RC/Helitron
Chr1	19995100	19995300	200	WT Col-0 vs pLAT52::RTL1 pollen	CHH	hyper	AT1TE66090	TE	ATREP3	RC/Helitron
Chr1	20172300	20172800	500	WT Col-0 vs pLAT52::RTL1 pollen	CHH	hyper	AT1G54040	Gene	protein_coding	-
Chr1	20172300	20172800	500	WT Col-0 vs pLAT52::RTL1 pollen	CHH	hyper	AT1TE66640	TE	ATREP1	RC/Helitron
Chr1	20172300	20172800	500	WT Col-0 vs pLAT52::RTL1 pollen	CHH	hyper	AT1TE66645	TE	ATREP3	RC/Helitron
Chr1	20194400	20194600	200	WT Col-0 vs pLAT52::RTL1 pollen	CHH	hyper	AT1TE66725	TE	ATREP10D	RC/Helitron
Chr1	20194400	20194600	200	WT Col-0 vs pLAT52::RTL1 pollen	CHH	hyper	20194456-20194457	Intergenic	-	-
Chr1	20194400	20194600	200	WT Col-0 vs pLAT52::RTL1 pollen	CHH	hyper	AT1TE66730	TE	ATTIRX1C	DNA
Chr1	20205600	20205900	300	WT Col-0 vs pLAT52::RTL1 pollen	CHH	hyper	AT1TE66770	TE	ATREP2	RC/Helitron
Chr1	20397600	20397900	300	WT Col-0 vs pLAT52::RTL1 pollen	CHH	hyper	20397195-20397885	Intergenic	-	-
Chr1	20397600	20397900	300	WT Col-0 vs pLAT52::RTL1 pollen	CHH	hyper	AT1TE67365	TE	ATREP10D	RC/Helitron
Chr1	20398400	20398600	200	WT Col-0 vs pLAT52::RTL1 pollen	CHH	hyper	AT1TE67365	TE	ATREP10D	RC/Helitron
Chr1	20466300	20466500	200	WT Col-0 vs pLAT52::RTL1 pollen	CHH	hyper	AT1TE67590	TE	HELITRONY1A	RC/Helitron
Chr1	20466300	20466500	200	WT Col-0 vs pLAT52::RTL1 pollen	CHH	hyper	AT1TE67600	TE	HELITRONY1E	RC/Helitron
Chr1	20466300	20466500	200	WT Col-0 vs pLAT52::RTL1 pollen	CHH	hyper	AT1TE67605	TE	ATREP1	RC/Helitron
Chr1	20469800	20470000	200	WT Col-0 vs pLAT52::RTL1 pollen	CHH	hyper	AT1TE67620	TE	ATREP5	RC/Helitron
Chr1	20469800	20470000	200	WT Col-0 vs pLAT52::RTL1 pollen	CHH	hyper	20469929-20470029	Intergenic	-	-
Chr1	20489300	20489600	300	WT Col-0 vs pLAT52::RTL1 pollen	CHH	hyper	AT1TE67670	TE	HELITRONY3	RC/Helitron
Chr1	20508800	20509100	300	WT Col-0 vs pLAT52::RTL1 pollen	CHH	hyper	AT1TE67755	TE	ATREP2A	RC/Helitron
Chr1	20559900	20560300	400	WT Col-0 vs pLAT52::RTL1 pollen	CHH	hyper	AT1TE67920	TE	ATREP1	RC/Helitron
Chr1	20559900	20560300	400	WT Col-0 vs pLAT52::RTL1 pollen	CHH	hyper	AT1G55110	Gene	protein_coding	-
Chr1	20622400	20622800	400	WT Col-0 vs pLAT52::RTL1 pollen	CHH	hyper	AT1TE68120	TE	ATMU3N1	DNA/MuDR
Chr1	20684900	20685100	200	WT Col-0 vs pLAT52::RTL1 pollen	CHH	hyper	AT1TE68310	TE	VANDAL2N1	DNA/MuDR
Chr1	20704300	20704500	200	WT Col-0 vs pLAT52::RTL1 pollen	CHH	hyper	20703460-20704918	Intergenic	-	-
Chr1	20819900	20820400	500	WT Col-0 vs pLAT52::RTL1 pollen	CHH	hyper	AT1TE68760	TE	ATREP7	RC/Helitron
Chr1	20972000	20972500	500	WT Col-0 vs pLAT52::RTL1 pollen	CHH	hyper	AT1TE69260	TE	ATREP10D	RC/Helitron
Chr1	20972000	20972500	500	WT Col-0 vs pLAT52::RTL1 pollen	CHH	hyper	20972050-20972051	Intergenic	-	-
Chr1	20972000	20972500	500	WT Col-0 vs pLAT52::RTL1 pollen	CHH	hyper	AT1TE69265	TE	ATREP5	RC/Helitron
Chr1	20972000	20972500	500	WT Col-0 vs pLAT52::RTL1 pollen	CHH	hyper	20972071-20972074	Intergenic	-	-
Chr1	20972000	20972500	500	WT Col-0 vs pLAT52::RTL1 pollen	CHH	hyper	AT1TE69270	TE	ATREP5	RC/Helitron
Chr1	20972900	20973200	300	WT Col-0 vs pLAT52::RTL1 pollen	CHH	hyper	AT1TE69270	TE	ATREP5	RC/Helitron
Chr1	20973700	20974100	400	WT Col-0 vs pLAT52::RTL1 pollen	CHH	hyper	AT1TE69270	TE	ATREP5	RC/Helitron
Chr1	21034300	21035000	700	WT Col-0 vs pLAT52::RTL1 pollen	CHH	hyper	21034260-21035618	Intergenic	-	-
Chr1	21053400	21053700	300	WT Col-0 vs pLAT52::RTL1 pollen	CHH	hyper	21051623-21053506	Intergenic	-	-
Chr1	21053400	21053700	300	WT Col-0 vs pLAT52::RTL1 pollen	CHH	hyper	AT1TE69525	TE	ATHATN1	DNA/HAT
Chr1	21054300	21054600	300	WT Col-0 vs pLAT52::RTL1 pollen	CHH	hyper	21053617-21056232	Intergenic	-	-
Chr1	21053400	21053700	300	WT Col-0 vs pLAT52::RTL1 pollen	CHH	hyper	21053617-21056232	Intergenic	-	-
Chr1	21066200	21066500	300	WT Col-0 vs pLAT52::RTL1 pollen	CHH	hyper	21065853-21066231	Intergenic	-	-
Chr1	21066200	21066500	300	WT Col-0 vs pLAT52::RTL1 pollen	CHH	hyper	AT1TE69560	TE	ATCOPIA94	LTR/Copia
Chr1	21066200	21066500	300	WT Col-0 vs pLAT52::RTL1 pollen	CHH	hyper	21066452-21066910	Intergenic	-	-
Chr1	21068300	21068600	300	WT Col-0 vs pLAT52::RTL1 pollen	CHH	hyper	21067896-21069440	Intergenic	-	-
Chr1	21080500	21080700	200	WT Col-0 vs pLAT52::RTL1 pollen	CHH	hyper	21080423-21080530	Intergenic	-	-
Chr1	21080500	21080700	200	WT Col-0 vs pLAT52::RTL1 pollen	CHH	hyper	AT1TE69610	TE	BOMZH2	DNA/MuDR
Chr1	21080500	21080700	200	WT Col-0 vs pLAT52::RTL1 pollen	CHH	hyper	21080631-21080632	Intergenic	-	-
Chr1	21080500	21080700	200	WT Col-0 vs pLAT52::RTL1 pollen	CHH	hyper	AT1TE69615	TE	BOMZH2	DNA/MuDR
Chr1	21081100	21081700	600	WT Col-0 vs pLAT52::RTL1 pollen	CHH	hyper	AT1TE69615	TE	BOMZH2	DNA/MuDR
Chr1	21081100	21081700	600	WT Col-0 vs pLAT52::RTL1 pollen	CHH	hyper	21081127-21081128	Intergenic	-	-
Chr1	21081100	21081700	600	WT Col-0 vs pLAT52::RTL1 pollen	CHH	hyper	AT1TE69620	TE	BOMZH2	DNA/MuDR
Chr1	21081100	21081700	600	WT Col-0 vs pLAT52::RTL1 pollen	CHH	hyper	21081185-21082863	Intergenic	-	-
Chr1	21103500	21103800	300	WT Col-0 vs pLAT52::RTL1 pollen	CHH	hyper	AT1TE69700	TE	HELITRONY1E	RC/Helitron
Chr1	21105300	21105500	200	WT Col-0 vs pLAT52::RTL1 pollen	CHH	hyper	AT1TE69735	TE	ATHPOGON1	DNA/Pogo
Chr1	21126600	21126800	200	WT Col-0 vs pLAT52::RTL1 pollen	CHH	hyper	AT1TE69830	TE	HELITRONY3	RC/Helitron
Chr1	21127900	21128900	1000	WT Col-0 vs pLAT52::RTL1 pollen	CHH	hyper	AT1TE69830	TE	HELITRONY3	RC/Helitron
Chr1	21127900	21128900	1000	WT Col-0 vs pLAT52::RTL1 pollen	CHH	hyper	21127989-21127990	Intergenic	-	-
Chr1	21127900	21128900	1000	WT Col-0 vs pLAT52::RTL1 pollen	CHH	hyper	AT1TE69835	TE	ATREP1	RC/Helitron
Chr1	21127900	21128900	1000	WT Col-0 vs pLAT52::RTL1 pollen	CHH	hyper	21128869-21128870	Intergenic	-	-
Chr1	21127900	21128900	1000	WT Col-0 vs pLAT52::RTL1 pollen	CHH	hyper	AT1TE69840	TE	ATREP1	RC/Helitron
Chr1	21210700	21211300	600	WT Col-0 vs pLAT52::RTL1 pollen	CHH	hyper	AT1TE70100	TE	HELITRONY3	RC/Helitron
Chr1	21215900	21216100	200	WT Col-0 vs pLAT52::RTL1 pollen	CHH	hyper	21215832-21218752	Intergenic	-	-
Chr1	21260100	21260800	700	WT Col-0 vs pLAT52::RTL1 pollen	CHH	hyper	21259933-21260147	Intergenic	-	-
Chr1	21260100	21260800	700	WT Col-0 vs pLAT52::RTL1 pollen	CHH	hyper	AT1TE70230	TE	ATREP10	RC/Helitron
Chr1	21335000	21336300	1300	WT Col-0 vs pLAT52::RTL1 pollen	CHH	hyper	21334727-21335506	Intergenic	-	-
Chr1	21335000	21336300	1300	WT Col-0 vs pLAT52::RTL1 pollen	CHH	hyper	AT1TE70460	TE	ATREP1	RC/Helitron
Chr1	21335000	21336300	1300	WT Col-0 vs pLAT52::RTL1 pollen	CHH	hyper	21335548-21335549	Intergenic	-	-
Chr1	21335000	21336300	1300	WT Col-0 vs pLAT52::RTL1 pollen	CHH	hyper	AT1TE70465	TE	ATREP4	RC/Helitron
Chr1	21335000	21336300	1300	WT Col-0 vs pLAT52::RTL1 pollen	CHH	hyper	21335893-21335894	Intergenic	-	-
Chr1	21335000	21336300	1300	WT Col-0 vs pLAT52::RTL1 pollen	CHH	hyper	AT1TE70470	TE	ATREP2A	RC/Helitron
Chr1	21388400	21389000	600	WT Col-0 vs pLAT52::RTL1 pollen	CHH	hyper	AT1TE70600	TE	ATREP11A	RC/Helitron
Chr1	21392700	21393000	300	WT Col-0 vs pLAT52::RTL1 pollen	CHH	hyper	21392244-21392851	Intergenic	-	-
Chr1	21392700	21393000	300	WT Col-0 vs pLAT52::RTL1 pollen	CHH	hyper	AT1TE70630	TE	VANDAL16	DNA/MuDR
Chr1	21392700	21393000	300	WT Col-0 vs pLAT52::RTL1 pollen	CHH	hyper	21392997-21393351	Intergenic	-	-
Chr1	21470200	21471400	1200	WT Col-0 vs pLAT52::RTL1 pollen	CHH	hyper	AT1TE70850	TE	VANDAL20	DNA/MuDR
Chr1	21470200	21471400	1200	WT Col-0 vs pLAT52::RTL1 pollen	CHH	hyper	21470365-21470452	Intergenic	-	-
Chr1	21470200	21471400	1200	WT Col-0 vs pLAT52::RTL1 pollen	CHH	hyper	AT1TE70855	TE	BRODYAGA1A	DNA/MuDR
Chr1	21470200	21471400	1200	WT Col-0 vs pLAT52::RTL1 pollen	CHH	hyper	21470628-21471749	Intergenic	-	-
Chr1	21471700	21472000	300	WT Col-0 vs pLAT52::RTL1 pollen	CHH	hyper	21470628-21471749	Intergenic	-	-
Chr1	21471700	21472000	300	WT Col-0 vs pLAT52::RTL1 pollen	CHH	hyper	AT1TE70860	TE	VANDAL20	DNA/MuDR
Chr1	21471700	21472000	300	WT Col-0 vs pLAT52::RTL1 pollen	CHH	hyper	21471898-21472096	Intergenic	-	-
Chr1	21477000	21477200	200	WT Col-0 vs pLAT52::RTL1 pollen	CHH	hyper	AT1TE70875	TE	ATCOPIA39	LTR/Copia
Chr1	21477000	21477200	200	WT Col-0 vs pLAT52::RTL1 pollen	CHH	hyper	21477001-21477381	Intergenic	-	-
Chr1	21525100	21525500	400	WT Col-0 vs pLAT52::RTL1 pollen	CHH	hyper	AT1TE71045	TE	ATCOPIA78	LTR/Copia
Chr1	21615300	21616100	800	WT Col-0 vs pLAT52::RTL1 pollen	CHH	hyper	AT1TE71330	TE	ATREP1	RC/Helitron
Chr1	21681500	21682000	500	WT Col-0 vs pLAT52::RTL1 pollen	CHH	hyper	21681096-21681523	Intergenic	-	-
Chr1	21681500	21682000	500	WT Col-0 vs pLAT52::RTL1 pollen	CHH	hyper	AT1TE71540	TE	HELITRONY3	RC/Helitron
Chr1	21754800	21755300	500	WT Col-0 vs pLAT52::RTL1 pollen	CHH	hyper	AT1G58602	Gene	protein_coding	-
Chr1	21757400	21757900	500	WT Col-0 vs pLAT52::RTL1 pollen	CHH	hyper	AT1G58602	Gene	protein_coding	-
Chr1	21754800	21755300	500	WT Col-0 vs pLAT52::RTL1 pollen	CHH	hyper	AT1TE71790	TE	VANDAL1N1	DNA/MuDR
Chr1	21754800	21755300	500	WT Col-0 vs pLAT52::RTL1 pollen	CHH	hyper	AT1TE71795	TE	VANDAL1N1	DNA/MuDR
Chr1	21754800	21755300	500	WT Col-0 vs pLAT52::RTL1 pollen	CHH	hyper	AT1TE71800	TE	VANDAL1N1	DNA/MuDR
Chr1	21757400	21757900	500	WT Col-0 vs pLAT52::RTL1 pollen	CHH	hyper	AT1TE71825	TE	VANDAL1N1	DNA/MuDR
Chr1	21824500	21824700	200	WT Col-0 vs pLAT52::RTL1 pollen	CHH	hyper	AT1TE72035	TE	ATREP6	RC/Helitron
Chr1	21918400	21918800	400	WT Col-0 vs pLAT52::RTL1 pollen	CHH	hyper	AT1TE72325	TE	ATREP1	RC/Helitron
Chr1	21918400	21918800	400	WT Col-0 vs pLAT52::RTL1 pollen	CHH	hyper	AT1TE72330	TE	ATREP2	RC/Helitron
Chr1	21992500	21992800	300	WT Col-0 vs pLAT52::RTL1 pollen	CHH	hyper	AT1TE72615	TE	ATHAT1	DNA/HAT
Chr1	21992500	21992800	300	WT Col-0 vs pLAT52::RTL1 pollen	CHH	hyper	21992506-21992783	Intergenic	-	-
Chr1	21992500	21992800	300	WT Col-0 vs pLAT52::RTL1 pollen	CHH	hyper	AT1TE72620	TE	SIMPLEHAT1	DNA/HAT
Chr1	22105500	22105700	200	WT Col-0 vs pLAT52::RTL1 pollen	CHH	hyper	AT1TE72980	TE	SIMPLEHAT2	DNA/HAT
Chr1	22112900	22113300	400	WT Col-0 vs pLAT52::RTL1 pollen	CHH	hyper	AT1TE73015	TE	ATHPOGON2	DNA/Pogo
Chr1	22112900	22113300	400	WT Col-0 vs pLAT52::RTL1 pollen	CHH	hyper	22113280-22113281	Intergenic	-	-
Chr1	22112900	22113300	400	WT Col-0 vs pLAT52::RTL1 pollen	CHH	hyper	AT1TE73020	TE	ATHPOGON1	DNA/Pogo
Chr1	22163600	22163900	300	WT Col-0 vs pLAT52::RTL1 pollen	CHH	hyper	AT1TE73175	TE	VANDAL22	DNA/MuDR
Chr1	22163600	22163900	300	WT Col-0 vs pLAT52::RTL1 pollen	CHH	hyper	22163874-22163875	Intergenic	-	-
Chr1	22163600	22163900	300	WT Col-0 vs pLAT52::RTL1 pollen	CHH	hyper	AT1TE73180	TE	VANDAL22	DNA/MuDR
Chr1	22164800	22165700	900	WT Col-0 vs pLAT52::RTL1 pollen	CHH	hyper	22164107-22165020	Intergenic	-	-
Chr1	22164800	22165700	900	WT Col-0 vs pLAT52::RTL1 pollen	CHH	hyper	AT1TE73185	TE	HELITRONY3	RC/Helitron
Chr1	22164800	22165700	900	WT Col-0 vs pLAT52::RTL1 pollen	CHH	hyper	22165043-22165044	Intergenic	-	-
Chr1	22164800	22165700	900	WT Col-0 vs pLAT52::RTL1 pollen	CHH	hyper	AT1TE73190	TE	HELITRONY3	RC/Helitron
Chr1	22166700	22167100	400	WT Col-0 vs pLAT52::RTL1 pollen	CHH	hyper	22166471-22167790	Intergenic	-	-
Chr1	22192100	22192400	300	WT Col-0 vs pLAT52::RTL1 pollen	CHH	hyper	AT1TE73300	TE	ATREP2	RC/Helitron
Chr1	22322800	22323000	200	WT Col-0 vs pLAT52::RTL1 pollen	CHH	hyper	22322368-22324645	Intergenic	-	-
Chr1	22323500	22323800	300	WT Col-0 vs pLAT52::RTL1 pollen	CHH	hyper	22322368-22324645	Intergenic	-	-
Chr1	22450000	22451200	1200	WT Col-0 vs pLAT52::RTL1 pollen	CHH	hyper	AT1TE74085	TE	ATREP3	RC/Helitron
Chr1	22451600	22452000	400	WT Col-0 vs pLAT52::RTL1 pollen	CHH	hyper	AT1TE74085	TE	ATREP3	RC/Helitron
Chr1	22620700	22620900	200	WT Col-0 vs pLAT52::RTL1 pollen	CHH	hyper	AT1TE74615	TE	ATREP3	RC/Helitron
Chr1	22621800	22622300	500	WT Col-0 vs pLAT52::RTL1 pollen	CHH	hyper	AT1TE74615	TE	ATREP3	RC/Helitron
Chr1	22732200	22732400	200	WT Col-0 vs pLAT52::RTL1 pollen	CHH	hyper	22731485-22733472	Intergenic	-	-
Chr1	22828800	22829000	200	WT Col-0 vs pLAT52::RTL1 pollen	CHH	hyper	AT1TE75245	TE	ATREP13	RC/Helitron
Chr1	22845300	22845600	300	WT Col-0 vs pLAT52::RTL1 pollen	CHH	hyper	AT1TE75295	TE	HELITRONY3	RC/Helitron
Chr1	22845300	22845600	300	WT Col-0 vs pLAT52::RTL1 pollen	CHH	hyper	22845385-22845386	Intergenic	-	-
Chr1	22845300	22845600	300	WT Col-0 vs pLAT52::RTL1 pollen	CHH	hyper	AT1TE75300	TE	ATREP10B	RC/Helitron
Chr1	22851100	22851500	400	WT Col-0 vs pLAT52::RTL1 pollen	CHH	hyper	AT1TE75305	TE	HELITRONY1A	RC/Helitron
Chr1	22851100	22851500	400	WT Col-0 vs pLAT52::RTL1 pollen	CHH	hyper	AT1TE75330	TE	ATREP5	RC/Helitron
Chr1	22992300	22992600	300	WT Col-0 vs pLAT52::RTL1 pollen	CHH	hyper	AT1TE75780	TE	ATREP3	RC/Helitron
Chr1	22993400	22994000	600	WT Col-0 vs pLAT52::RTL1 pollen	CHH	hyper	AT1TE75780	TE	ATREP3	RC/Helitron
Chr1	23122900	23123100	200	WT Col-0 vs pLAT52::RTL1 pollen	CHH	hyper	AT1TE76215	TE	ATCOPIA51	LTR/Copia
Chr1	23125100	23125700	600	WT Col-0 vs pLAT52::RTL1 pollen	CHH	hyper	AT1TE76230	TE	ATREP3	RC/Helitron
Chr1	23125100	23125700	600	WT Col-0 vs pLAT52::RTL1 pollen	CHH	hyper	23125125-23125126	Intergenic	-	-
Chr1	23125100	23125700	600	WT Col-0 vs pLAT52::RTL1 pollen	CHH	hyper	AT1TE76235	TE	ATREP2	RC/Helitron
Chr1	23174700	23174900	200	WT Col-0 vs pLAT52::RTL1 pollen	CHH	hyper	AT1G62580	Gene	protein_coding	-
Chr1	23174700	23174900	200	WT Col-0 vs pLAT52::RTL1 pollen	CHH	hyper	AT1TE76400	TE	ATREP10A	RC/Helitron
Chr1	23174700	23174900	200	WT Col-0 vs pLAT52::RTL1 pollen	CHH	hyper	AT1TE76405	TE	ATHATN7	DNA/HAT
Chr1	23213700	23214400	700	WT Col-0 vs pLAT52::RTL1 pollen	CHH	hyper	AT1TE76530	TE	ATREP3	RC/Helitron
Chr1	23214700	23215400	700	WT Col-0 vs pLAT52::RTL1 pollen	CHH	hyper	AT1TE76530	TE	ATREP3	RC/Helitron
Chr1	23297000	23297300	300	WT Col-0 vs pLAT52::RTL1 pollen	CHH	hyper	23296870-23297076	Intergenic	-	-
Chr1	23297000	23297300	300	WT Col-0 vs pLAT52::RTL1 pollen	CHH	hyper	AT1TE76785	TE	ATDNAI27T9B	DNA/MuDR
Chr1	23297000	23297300	300	WT Col-0 vs pLAT52::RTL1 pollen	CHH	hyper	23297257-23297720	Intergenic	-	-
Chr1	23394100	23394400	300	WT Col-0 vs pLAT52::RTL1 pollen	CHH	hyper	AT1TE77055	TE	ATREP15	RC/Helitron
Chr1	23424000	23424300	300	WT Col-0 vs pLAT52::RTL1 pollen	CHH	hyper	AT1TE77130	TE	ATREP10D	RC/Helitron
Chr1	23424000	23424300	300	WT Col-0 vs pLAT52::RTL1 pollen	CHH	hyper	23424034-23424035	Intergenic	-	-
Chr1	23424000	23424300	300	WT Col-0 vs pLAT52::RTL1 pollen	CHH	hyper	AT1TE77135	TE	ATMUN1	DNA/MuDR
Chr1	23454800	23455400	600	WT Col-0 vs pLAT52::RTL1 pollen	CHH	hyper	23452311-23454908	Intergenic	-	-
Chr1	23454800	23455400	600	WT Col-0 vs pLAT52::RTL1 pollen	CHH	hyper	AT1TE77220	TE	BRODYAGA2	DNA/MuDR
Chr1	23454800	23455400	600	WT Col-0 vs pLAT52::RTL1 pollen	CHH	hyper	23454928-23454929	Intergenic	-	-
Chr1	23454800	23455400	600	WT Col-0 vs pLAT52::RTL1 pollen	CHH	hyper	AT1TE77225	TE	ATHPOGON3	DNA/Pogo
Chr1	23454800	23455400	600	WT Col-0 vs pLAT52::RTL1 pollen	CHH	hyper	23454949-23454950	Intergenic	-	-
Chr1	23454800	23455400	600	WT Col-0 vs pLAT52::RTL1 pollen	CHH	hyper	AT1TE77230	TE	ATREP3	RC/Helitron
Chr1	23553800	23554300	500	WT Col-0 vs pLAT52::RTL1 pollen	CHH	hyper	AT1TE77560	TE	ATREP3	RC/Helitron
Chr1	23613700	23614100	400	WT Col-0 vs pLAT52::RTL1 pollen	CHH	hyper	AT1TE77760	TE	ATHPOGON3	DNA/Pogo
Chr1	23710300	23711300	1000	WT Col-0 vs pLAT52::RTL1 pollen	CHH	hyper	AT1G63870	Gene	protein_coding	-
Chr1	23710300	23711300	1000	WT Col-0 vs pLAT52::RTL1 pollen	CHH	hyper	AT1TE78070	TE	HELITRONY3	RC/Helitron
Chr1	23710300	23711300	1000	WT Col-0 vs pLAT52::RTL1 pollen	CHH	hyper	AT1TE78075	TE	VANDAL22	DNA/MuDR
Chr1	23876200	23877100	900	WT Col-0 vs pLAT52::RTL1 pollen	CHH	hyper	AT1TE78560	TE	ATREP3	RC/Helitron
Chr1	23880200	23880600	400	WT Col-0 vs pLAT52::RTL1 pollen	CHH	hyper	AT1G64340	Gene	protein_coding	-
Chr1	23880200	23880600	400	WT Col-0 vs pLAT52::RTL1 pollen	CHH	hyper	AT1TE78575	TE	ATREP11	RC/Helitron
Chr1	23880200	23880600	400	WT Col-0 vs pLAT52::RTL1 pollen	CHH	hyper	AT1TE78580	TE	ATREP9	RC/Helitron
Chr1	23885100	23885400	300	WT Col-0 vs pLAT52::RTL1 pollen	CHH	hyper	23883297-23885397	Intergenic	-	-
Chr1	23885100	23885400	300	WT Col-0 vs pLAT52::RTL1 pollen	CHH	hyper	AT1TE78595	TE	ATREP3	RC/Helitron
Chr1	23932200	23932600	400	WT Col-0 vs pLAT52::RTL1 pollen	CHH	hyper	23932189-23933380	Intergenic	-	-
Chr1	24027200	24028000	800	WT Col-0 vs pLAT52::RTL1 pollen	CHH	hyper	AT1TE79030	TE	ATREP11	RC/Helitron
Chr1	24027200	24028000	800	WT Col-0 vs pLAT52::RTL1 pollen	CHH	hyper	24027951-24027952	Intergenic	-	-
Chr1	24027200	24028000	800	WT Col-0 vs pLAT52::RTL1 pollen	CHH	hyper	AT1TE79035	TE	ATREP11	RC/Helitron
Chr1	24351500	24351900	400	WT Col-0 vs pLAT52::RTL1 pollen	CHH	hyper	AT1TE80035	TE	VANDAL1N1	DNA/MuDR
Chr1	24534000	24534200	200	WT Col-0 vs pLAT52::RTL1 pollen	CHH	hyper	AT1TE80590	TE	ATREP11	RC/Helitron
Chr1	24553800	24554100	300	WT Col-0 vs pLAT52::RTL1 pollen	CHH	hyper	AT1G65960	Gene	protein_coding	-
Chr1	24553800	24554100	300	WT Col-0 vs pLAT52::RTL1 pollen	CHH	hyper	AT1TE80655	TE	ATREP1	RC/Helitron
Chr1	24564200	24564700	500	WT Col-0 vs pLAT52::RTL1 pollen	CHH	hyper	AT1G65985	Gene	protein_coding	-
Chr1	24564200	24564700	500	WT Col-0 vs pLAT52::RTL1 pollen	CHH	hyper	AT1TE80680	TE	ATREP10B	RC/Helitron
Chr1	24564200	24564700	500	WT Col-0 vs pLAT52::RTL1 pollen	CHH	hyper	AT1TE80685	TE	HELITRONY1A	RC/Helitron
Chr1	24645600	24646100	500	WT Col-0 vs pLAT52::RTL1 pollen	CHH	hyper	AT1TE80950	TE	ATREP2	RC/Helitron
Chr1	24705100	24705300	200	WT Col-0 vs pLAT52::RTL1 pollen	CHH	hyper	AT1TE81150	TE	SIMPLEGUY1	DNA/Harbinger
Chr1	24733000	24733300	300	WT Col-0 vs pLAT52::RTL1 pollen	CHH	hyper	AT1TE81245	TE	ATHPOGON1	DNA/Pogo
Chr1	24741100	24741600	500	WT Col-0 vs pLAT52::RTL1 pollen	CHH	hyper	AT1TE81275	TE	HELITRONY3	RC/Helitron
Chr1	24832200	24832600	400	WT Col-0 vs pLAT52::RTL1 pollen	CHH	hyper	AT1TE81560	TE	HELITRONY3	RC/Helitron
Chr1	24897700	24897900	200	WT Col-0 vs pLAT52::RTL1 pollen	CHH	hyper	24897699-24899623	Intergenic	-	-
Chr1	24907600	24907800	200	WT Col-0 vs pLAT52::RTL1 pollen	CHH	hyper	AT1TE81825	TE	HELITRONY3	RC/Helitron
Chr1	24908200	24908500	300	WT Col-0 vs pLAT52::RTL1 pollen	CHH	hyper	AT1TE81825	TE	HELITRONY3	RC/Helitron
Chr1	24917700	24918100	400	WT Col-0 vs pLAT52::RTL1 pollen	CHH	hyper	AT1TE81850	TE	ATCOPIA13	LTR/Copia
Chr1	24917700	24918100	400	WT Col-0 vs pLAT52::RTL1 pollen	CHH	hyper	24917773-24918012	Intergenic	-	-
Chr1	24917700	24918100	400	WT Col-0 vs pLAT52::RTL1 pollen	CHH	hyper	AT1G66790	Gene	protein_coding	-
Chr1	24956600	24957500	900	WT Col-0 vs pLAT52::RTL1 pollen	CHH	hyper	AT1TE81980	TE	ATREP4	RC/Helitron
Chr1	24956600	24957500	900	WT Col-0 vs pLAT52::RTL1 pollen	CHH	hyper	24956637-24957558	Intergenic	-	-
Chr1	25098000	25099000	1000	WT Col-0 vs pLAT52::RTL1 pollen	CHH	hyper	AT1TE82410	TE	HELITRONY3	RC/Helitron
Chr1	25180500	25180700	200	WT Col-0 vs pLAT52::RTL1 pollen	CHH	hyper	AT1TE82640	TE	ARNOLDY2	DNA/MuDR
Chr1	25276000	25276200	200	WT Col-0 vs pLAT52::RTL1 pollen	CHH	hyper	AT1TE82950	TE	ATREP10B	RC/Helitron
Chr1	25276000	25276200	200	WT Col-0 vs pLAT52::RTL1 pollen	CHH	hyper	25276122-25276294	Intergenic	-	-
Chr1	25349100	25349600	500	WT Col-0 vs pLAT52::RTL1 pollen	CHH	hyper	25348406-25349342	Intergenic	-	-
Chr1	25349100	25349600	500	WT Col-0 vs pLAT52::RTL1 pollen	CHH	hyper	AT1G67635	Gene	protein_coding	-
Chr1	25357800	25358500	700	WT Col-0 vs pLAT52::RTL1 pollen	CHH	hyper	AT1TE83215	TE	HELITRONY1D	RC/Helitron
Chr1	25357800	25358500	700	WT Col-0 vs pLAT52::RTL1 pollen	CHH	hyper	25357817-25357818	Intergenic	-	-
Chr1	25357800	25358500	700	WT Col-0 vs pLAT52::RTL1 pollen	CHH	hyper	AT1TE83220	TE	ATREP2A	RC/Helitron
Chr1	25357800	25358500	700	WT Col-0 vs pLAT52::RTL1 pollen	CHH	hyper	25358421-25358438	Intergenic	-	-
Chr1	25357800	25358500	700	WT Col-0 vs pLAT52::RTL1 pollen	CHH	hyper	AT1TE83225	TE	ATREP2	RC/Helitron
Chr1	25357800	25358500	700	WT Col-0 vs pLAT52::RTL1 pollen	CHH	hyper	25358474-25359659	Intergenic	-	-
Chr1	25400600	25401300	700	WT Col-0 vs pLAT52::RTL1 pollen	CHH	hyper	AT1TE83355	TE	SIMPLEGUY1	DNA/Harbinger
Chr1	25453100	25453400	300	WT Col-0 vs pLAT52::RTL1 pollen	CHH	hyper	25452893-25453921	Intergenic	-	-
Chr1	25639700	25639900	200	WT Col-0 vs pLAT52::RTL1 pollen	CHH	hyper	AT1TE84070	TE	ATDNAI27T9B	DNA/MuDR
Chr1	25641300	25641700	400	WT Col-0 vs pLAT52::RTL1 pollen	CHH	hyper	AT1TE84070	TE	ATDNAI27T9B	DNA/MuDR
Chr1	25698000	25698200	200	WT Col-0 vs pLAT52::RTL1 pollen	CHH	hyper	AT1TE84245	TE	SIMPLEGUY1	DNA/Harbinger
Chr1	25723200	25723500	300	WT Col-0 vs pLAT52::RTL1 pollen	CHH	hyper	AT1TE84335	TE	SIMPLEGUY1	DNA/Harbinger
Chr1	25962700	25963000	300	WT Col-0 vs pLAT52::RTL1 pollen	CHH	hyper	AT1TE85075	TE	ATREP3	RC/Helitron
Chr1	26031600	26031800	200	WT Col-0 vs pLAT52::RTL1 pollen	CHH	hyper	AT1TE85290	TE	ATREP10D	RC/Helitron
Chr1	26032200	26032500	300	WT Col-0 vs pLAT52::RTL1 pollen	CHH	hyper	AT1TE85290	TE	ATREP10D	RC/Helitron
Chr1	26032200	26032500	300	WT Col-0 vs pLAT52::RTL1 pollen	CHH	hyper	AT1TE85295	TE	ATREP19	DNA
Chr1	26169900	26170400	500	WT Col-0 vs pLAT52::RTL1 pollen	CHH	hyper	AT1TE85730	TE	ATREP3	RC/Helitron
Chr1	26170700	26171400	700	WT Col-0 vs pLAT52::RTL1 pollen	CHH	hyper	AT1TE85730	TE	ATREP3	RC/Helitron
Chr1	26374900	26375200	300	WT Col-0 vs pLAT52::RTL1 pollen	CHH	hyper	AT1TE86375	TE	ATDNA2T9A	DNA/MuDR
Chr1	26511000	26511200	200	WT Col-0 vs pLAT52::RTL1 pollen	CHH	hyper	AT1TE86795	TE	ATREP2	RC/Helitron
Chr1	26551500	26552200	700	WT Col-0 vs pLAT52::RTL1 pollen	CHH	hyper	AT1TE86940	TE	ATREP13	RC/Helitron
Chr1	26714100	26714300	200	WT Col-0 vs pLAT52::RTL1 pollen	CHH	hyper	26714066-26714866	Intergenic	-	-
Chr1	26779400	26780000	600	WT Col-0 vs pLAT52::RTL1 pollen	CHH	hyper	AT1TE87630	TE	HELITRONY1D	RC/Helitron
Chr1	26780500	26780900	400	WT Col-0 vs pLAT52::RTL1 pollen	CHH	hyper	AT1TE87630	TE	HELITRONY1D	RC/Helitron
Chr1	26880800	26881500	700	WT Col-0 vs pLAT52::RTL1 pollen	CHH	hyper	AT1TE87970	TE	ATREP2	RC/Helitron
Chr1	26880800	26881500	700	WT Col-0 vs pLAT52::RTL1 pollen	CHH	hyper	26881419-26881420	Intergenic	-	-
Chr1	26880800	26881500	700	WT Col-0 vs pLAT52::RTL1 pollen	CHH	hyper	AT1TE87975	TE	ATREP7	RC/Helitron
Chr1	26993800	26994100	300	WT Col-0 vs pLAT52::RTL1 pollen	CHH	hyper	AT1G71770	Gene	protein_coding	-
Chr1	27240800	27241300	500	WT Col-0 vs pLAT52::RTL1 pollen	CHH	hyper	AT1TE89135	TE	ATREP2	RC/Helitron
Chr1	27240800	27241300	500	WT Col-0 vs pLAT52::RTL1 pollen	CHH	hyper	27241286-27241287	Intergenic	-	-
Chr1	27240800	27241300	500	WT Col-0 vs pLAT52::RTL1 pollen	CHH	hyper	AT1TE89140	TE	ATREP3	RC/Helitron
Chr1	27637100	27637600	500	WT Col-0 vs pLAT52::RTL1 pollen	CHH	hyper	27634964-27639091	Intergenic	-	-
Chr1	27860600	27860900	300	WT Col-0 vs pLAT52::RTL1 pollen	CHH	hyper	AT1TE91165	TE	HELITRONY3	RC/Helitron
Chr1	28161000	28162300	1300	WT Col-0 vs pLAT52::RTL1 pollen	CHH	hyper	AT1TE92160	TE	ATREP3	RC/Helitron
Chr1	28161000	28162300	1300	WT Col-0 vs pLAT52::RTL1 pollen	CHH	hyper	28161035-28161036	Intergenic	-	-
Chr1	28161000	28162300	1300	WT Col-0 vs pLAT52::RTL1 pollen	CHH	hyper	AT1TE92165	TE	ATREP3	RC/Helitron
Chr1	28293300	28293500	200	WT Col-0 vs pLAT52::RTL1 pollen	CHH	hyper	28293008-28296919	Intergenic	-	-
Chr1	28312200	28312500	300	WT Col-0 vs pLAT52::RTL1 pollen	CHH	hyper	AT1TE92655	TE	ATREP7	RC/Helitron
Chr1	28398000	28398600	600	WT Col-0 vs pLAT52::RTL1 pollen	CHH	hyper	28397666-28398201	Intergenic	-	-
Chr1	28398000	28398600	600	WT Col-0 vs pLAT52::RTL1 pollen	CHH	hyper	AT1TE92905	TE	ATREP10B	RC/Helitron
Chr1	28520600	28520900	300	WT Col-0 vs pLAT52::RTL1 pollen	CHH	hyper	AT1TE93290	TE	ATREP15	RC/Helitron
Chr1	28582000	28582300	300	WT Col-0 vs pLAT52::RTL1 pollen	CHH	hyper	AT1TE93510	TE	ATREP15	RC/Helitron
Chr1	28582000	28582300	300	WT Col-0 vs pLAT52::RTL1 pollen	CHH	hyper	28582297-28582298	Intergenic	-	-
Chr1	28582000	28582300	300	WT Col-0 vs pLAT52::RTL1 pollen	CHH	hyper	AT1TE93515	TE	ATREP4	RC/Helitron
Chr1	28786000	28786200	200	WT Col-0 vs pLAT52::RTL1 pollen	CHH	hyper	AT1TE94190	TE	ATREP19	DNA
Chr1	28815600	28815900	300	WT Col-0 vs pLAT52::RTL1 pollen	CHH	hyper	28815416-28816641	Intergenic	-	-
Chr1	28828000	28828600	600	WT Col-0 vs pLAT52::RTL1 pollen	CHH	hyper	AT1TE94305	TE	ATREP10D	RC/Helitron
Chr1	28912900	28913500	600	WT Col-0 vs pLAT52::RTL1 pollen	CHH	hyper	AT1TE94570	TE	SIMPLEHAT1	DNA/HAT
Chr1	29244200	29244600	400	WT Col-0 vs pLAT52::RTL1 pollen	CHH	hyper	AT1TE95675	TE	ATREP2	RC/Helitron
Chr1	29319500	29320300	800	WT Col-0 vs pLAT52::RTL1 pollen	CHH	hyper	AT1G77990	Gene	protein_coding	-
Chr1	29319500	29320300	800	WT Col-0 vs pLAT52::RTL1 pollen	CHH	hyper	AT1TE95910	TE	ATHATN7	DNA/HAT
Chr1	29319500	29320300	800	WT Col-0 vs pLAT52::RTL1 pollen	CHH	hyper	AT1TE95915	TE	ATREP3	RC/Helitron
Chr1	29611500	29612100	600	WT Col-0 vs pLAT52::RTL1 pollen	CHH	hyper	29611492-29611562	Intergenic	-	-
Chr1	29611500	29612100	600	WT Col-0 vs pLAT52::RTL1 pollen	CHH	hyper	AT1TE96850	TE	TAG2	DNA/HAT
Chr1	29611500	29612100	600	WT Col-0 vs pLAT52::RTL1 pollen	CHH	hyper	29611719-29611750	Intergenic	-	-
Chr1	29611500	29612100	600	WT Col-0 vs pLAT52::RTL1 pollen	CHH	hyper	AT1TE96855	TE	SIMPLEGUY1	DNA/Harbinger
Chr1	29774400	29775000	600	WT Col-0 vs pLAT52::RTL1 pollen	CHH	hyper	AT1G79150	Gene	protein_coding	-
Chr1	29774400	29775000	600	WT Col-0 vs pLAT52::RTL1 pollen	CHH	hyper	AT1TE97390	TE	ATREP1	RC/Helitron
Chr1	29782600	29782900	300	WT Col-0 vs pLAT52::RTL1 pollen	CHH	hyper	AT1G79170	Gene	protein_coding	-
Chr1	29782600	29782900	300	WT Col-0 vs pLAT52::RTL1 pollen	CHH	hyper	29782622-29786495	Intergenic	-	-
Chr1	29983300	29984400	1100	WT Col-0 vs pLAT52::RTL1 pollen	CHH	hyper	AT1TE98060	TE	ATREP5	RC/Helitron
Chr1	29983300	29984400	1100	WT Col-0 vs pLAT52::RTL1 pollen	CHH	hyper	29984079-29984080	Intergenic	-	-
Chr1	29983300	29984400	1100	WT Col-0 vs pLAT52::RTL1 pollen	CHH	hyper	AT1TE98065	TE	ATREP11	RC/Helitron
Chr1	29983300	29984400	1100	WT Col-0 vs pLAT52::RTL1 pollen	CHH	hyper	29984291-29984292	Intergenic	-	-
Chr1	29983300	29984400	1100	WT Col-0 vs pLAT52::RTL1 pollen	CHH	hyper	AT1TE98070	TE	VANDAL22	DNA/MuDR
Chr1	29983300	29984400	1100	WT Col-0 vs pLAT52::RTL1 pollen	CHH	hyper	29984380-29984485	Intergenic	-	-
Chr1	30200100	30200400	300	WT Col-0 vs pLAT52::RTL1 pollen	CHH	hyper	30199537-30200693	Intergenic	-	-
Chr1	30251200	30253000	1800	WT Col-0 vs pLAT52::RTL1 pollen	CHH	hyper	AT1TE98910	TE	ATREP3	RC/Helitron
Chr1	30253700	30253900	200	WT Col-0 vs pLAT52::RTL1 pollen	CHH	hyper	AT1TE98920	TE	ATREP3	RC/Helitron
Chr1	30254200	30255400	1200	WT Col-0 vs pLAT52::RTL1 pollen	CHH	hyper	AT1TE98920	TE	ATREP3	RC/Helitron
Chr2	67100	67400	300	WT Col-0 vs pLAT52::RTL1 pollen	CHH	hyper	AT2TE00115	TE	ATGP1	LTR/Gypsy
Chr2	67900	68100	200	WT Col-0 vs pLAT52::RTL1 pollen	CHH	hyper	AT2TE00115	TE	ATGP1	LTR/Gypsy
Chr2	134800	135100	300	WT Col-0 vs pLAT52::RTL1 pollen	CHH	hyper	134455-135244	Intergenic	-	-
Chr2	178400	178600	200	WT Col-0 vs pLAT52::RTL1 pollen	CHH	hyper	176982-179755	Intergenic	-	-
Chr2	183900	184100	200	WT Col-0 vs pLAT52::RTL1 pollen	CHH	hyper	183328-187245	Intergenic	-	-
Chr2	241000	241500	500	WT Col-0 vs pLAT52::RTL1 pollen	CHH	hyper	AT2TE00985	TE	ATREP10	RC/Helitron
Chr2	257600	257900	300	WT Col-0 vs pLAT52::RTL1 pollen	CHH	hyper	257550-262038	Intergenic	-	-
Chr2	258700	259300	600	WT Col-0 vs pLAT52::RTL1 pollen	CHH	hyper	257550-262038	Intergenic	-	-
Chr2	292700	292900	200	WT Col-0 vs pLAT52::RTL1 pollen	CHH	hyper	AT2TE01200	TE	BRODYAGA2	DNA/MuDR
Chr2	292700	292900	200	WT Col-0 vs pLAT52::RTL1 pollen	CHH	hyper	292730-292731	Intergenic	-	-
Chr2	292700	292900	200	WT Col-0 vs pLAT52::RTL1 pollen	CHH	hyper	AT2TE01205	TE	ATREP8	RC/Helitron
Chr2	394700	396400	1700	WT Col-0 vs pLAT52::RTL1 pollen	CHH	hyper	AT2TE01630	TE	ATREP3	RC/Helitron
Chr2	402800	403100	300	WT Col-0 vs pLAT52::RTL1 pollen	CHH	hyper	402774-403449	Intergenic	-	-
Chr2	455900	456200	300	WT Col-0 vs pLAT52::RTL1 pollen	CHH	hyper	454885-457010	Intergenic	-	-
Chr2	485200	485500	300	WT Col-0 vs pLAT52::RTL1 pollen	CHH	hyper	483829-485690	Intergenic	-	-
Chr2	500100	500700	600	WT Col-0 vs pLAT52::RTL1 pollen	CHH	hyper	AT2TE02160	TE	ATREP3	RC/Helitron
Chr2	501000	501600	600	WT Col-0 vs pLAT52::RTL1 pollen	CHH	hyper	AT2TE02160	TE	ATREP3	RC/Helitron
Chr2	501900	502100	200	WT Col-0 vs pLAT52::RTL1 pollen	CHH	hyper	AT2TE02160	TE	ATREP3	RC/Helitron
Chr2	511100	511300	200	WT Col-0 vs pLAT52::RTL1 pollen	CHH	hyper	AT2TE02190	TE	HELITRONY1E	RC/Helitron
Chr2	542400	543500	1100	WT Col-0 vs pLAT52::RTL1 pollen	CHH	hyper	AT2TE02335	TE	ATREP3	RC/Helitron
Chr2	543800	544200	400	WT Col-0 vs pLAT52::RTL1 pollen	CHH	hyper	AT2TE02335	TE	ATREP3	RC/Helitron
Chr2	613500	613700	200	WT Col-0 vs pLAT52::RTL1 pollen	CHH	hyper	612921-613564	Intergenic	-	-
Chr2	613500	613700	200	WT Col-0 vs pLAT52::RTL1 pollen	CHH	hyper	AT2TE02600	TE	ATREP15	RC/Helitron
Chr2	686400	687100	700	WT Col-0 vs pLAT52::RTL1 pollen	CHH	hyper	AT2TE02950	TE	ATREP10D	RC/Helitron
Chr2	686400	687100	700	WT Col-0 vs pLAT52::RTL1 pollen	CHH	hyper	AT2TE02955	TE	ATREP13	RC/Helitron
Chr2	707800	708300	500	WT Col-0 vs pLAT52::RTL1 pollen	CHH	hyper	AT2TE03055	TE	ATREP3	RC/Helitron
Chr2	716000	716600	600	WT Col-0 vs pLAT52::RTL1 pollen	CHH	hyper	AT2TE03100	TE	ATREP6	RC/Helitron
Chr2	754400	754600	200	WT Col-0 vs pLAT52::RTL1 pollen	CHH	hyper	AT2TE03290	TE	ATLINE1A	LINE/L1
Chr2	754400	754600	200	WT Col-0 vs pLAT52::RTL1 pollen	CHH	hyper	754596-755084	Intergenic	-	-
Chr2	768700	768900	200	WT Col-0 vs pLAT52::RTL1 pollen	CHH	hyper	768473-769344	Intergenic	-	-
Chr2	786700	787200	500	WT Col-0 vs pLAT52::RTL1 pollen	CHH	hyper	AT2TE03465	TE	ATREP10D	RC/Helitron
Chr2	794400	795400	1000	WT Col-0 vs pLAT52::RTL1 pollen	CHH	hyper	AT2TE03500	TE	HELITRONY1D	RC/Helitron
Chr2	794400	795400	1000	WT Col-0 vs pLAT52::RTL1 pollen	CHH	hyper	794449-794450	Intergenic	-	-
Chr2	794400	795400	1000	WT Col-0 vs pLAT52::RTL1 pollen	CHH	hyper	AT2TE03505	TE	ATREP6	RC/Helitron
Chr2	808600	808900	300	WT Col-0 vs pLAT52::RTL1 pollen	CHH	hyper	AT2TE03565	TE	ATCOPIA62	LTR/Copia
Chr2	871400	872500	1100	WT Col-0 vs pLAT52::RTL1 pollen	CHH	hyper	AT2TE03875	TE	HELITRONY3	RC/Helitron
Chr2	877900	878300	400	WT Col-0 vs pLAT52::RTL1 pollen	CHH	hyper	877207-878351	Intergenic	-	-
Chr2	910500	910900	400	WT Col-0 vs pLAT52::RTL1 pollen	CHH	hyper	AT2TE04085	TE	META1	LTR/Copia
Chr2	912800	913600	800	WT Col-0 vs pLAT52::RTL1 pollen	CHH	hyper	AT2TE04085	TE	META1	LTR/Copia
Chr2	932400	933400	1000	WT Col-0 vs pLAT52::RTL1 pollen	CHH	hyper	931730-932416	Intergenic	-	-
Chr2	932400	933400	1000	WT Col-0 vs pLAT52::RTL1 pollen	CHH	hyper	AT2TE04140	TE	VANDAL22	DNA/MuDR
Chr2	932400	933400	1000	WT Col-0 vs pLAT52::RTL1 pollen	CHH	hyper	932540-932541	Intergenic	-	-
Chr2	932400	933400	1000	WT Col-0 vs pLAT52::RTL1 pollen	CHH	hyper	AT2TE04145	TE	ATREP15	RC/Helitron
Chr2	932400	933400	1000	WT Col-0 vs pLAT52::RTL1 pollen	CHH	hyper	AT2TE04150	TE	ATENSPM2	DNA/En-Spm
Chr2	980400	980600	200	WT Col-0 vs pLAT52::RTL1 pollen	CHH	hyper	AT2TE04385	TE	ATREP3	RC/Helitron
Chr2	987400	987700	300	WT Col-0 vs pLAT52::RTL1 pollen	CHH	hyper	986662-987934	Intergenic	-	-
Chr2	1038000	1038700	700	WT Col-0 vs pLAT52::RTL1 pollen	CHH	hyper	AT2TE04630	TE	ATREP1	RC/Helitron
Chr2	1050200	1050400	200	WT Col-0 vs pLAT52::RTL1 pollen	CHH	hyper	1049468-1050842	Intergenic	-	-
Chr2	1075900	1076300	400	WT Col-0 vs pLAT52::RTL1 pollen	CHH	hyper	AT2TE04820	TE	ATREP13	RC/Helitron
Chr2	1086000	1086300	300	WT Col-0 vs pLAT52::RTL1 pollen	CHH	hyper	AT2TE04875	TE	LIMPET1	DNA/MuDR
Chr2	1155200	1155400	200	WT Col-0 vs pLAT52::RTL1 pollen	CHH	hyper	AT2TE05230	TE	ATREP10D	RC/Helitron
Chr2	1211300	1211500	200	WT Col-0 vs pLAT52::RTL1 pollen	CHH	hyper	AT2TE05455	TE	ATDNA2T9B	DNA/MuDR
Chr2	1242000	1242200	200	WT Col-0 vs pLAT52::RTL1 pollen	CHH	hyper	AT2TE05605	TE	HELITRONY3	RC/Helitron
Chr2	1256700	1256900	200	WT Col-0 vs pLAT52::RTL1 pollen	CHH	hyper	AT2TE05685	TE	ATREP15	RC/Helitron
Chr2	1256700	1256900	200	WT Col-0 vs pLAT52::RTL1 pollen	CHH	hyper	1256731-1256732	Intergenic	-	-
Chr2	1256700	1256900	200	WT Col-0 vs pLAT52::RTL1 pollen	CHH	hyper	AT2TE05690	TE	HELITRONY1D	RC/Helitron
Chr2	1256700	1256900	200	WT Col-0 vs pLAT52::RTL1 pollen	CHH	hyper	1256831-1256832	Intergenic	-	-
Chr2	1256700	1256900	200	WT Col-0 vs pLAT52::RTL1 pollen	CHH	hyper	AT2TE05695	TE	HELITRONY1D	RC/Helitron
Chr2	1280900	1281500	600	WT Col-0 vs pLAT52::RTL1 pollen	CHH	hyper	AT2TE05800	TE	ATREP13	RC/Helitron
Chr2	1322000	1322300	300	WT Col-0 vs pLAT52::RTL1 pollen	CHH	hyper	AT2TE06025	TE	HELITRONY3	RC/Helitron
Chr2	1341900	1342100	200	WT Col-0 vs pLAT52::RTL1 pollen	CHH	hyper	AT2TE06105	TE	HELITRONY3	RC/Helitron
Chr2	1341900	1342100	200	WT Col-0 vs pLAT52::RTL1 pollen	CHH	hyper	1341977-1341978	Intergenic	-	-
Chr2	1341900	1342100	200	WT Col-0 vs pLAT52::RTL1 pollen	CHH	hyper	AT2TE06110	TE	ATREP10D	RC/Helitron
Chr2	1347200	1347600	400	WT Col-0 vs pLAT52::RTL1 pollen	CHH	hyper	AT2TE06135	TE	ATREP1	RC/Helitron
Chr2	1347900	1348100	200	WT Col-0 vs pLAT52::RTL1 pollen	CHH	hyper	AT2TE06135	TE	ATREP1	RC/Helitron
Chr2	1349000	1349400	400	WT Col-0 vs pLAT52::RTL1 pollen	CHH	hyper	AT2TE06140	TE	ATREP10B	RC/Helitron
Chr2	1349000	1349400	400	WT Col-0 vs pLAT52::RTL1 pollen	CHH	hyper	1349078-1349079	Intergenic	-	-
Chr2	1349000	1349400	400	WT Col-0 vs pLAT52::RTL1 pollen	CHH	hyper	AT2TE06145	TE	AT9TSD1	DNA/MuDR
Chr2	1349000	1349400	400	WT Col-0 vs pLAT52::RTL1 pollen	CHH	hyper	1349299-1349300	Intergenic	-	-
Chr2	1349000	1349400	400	WT Col-0 vs pLAT52::RTL1 pollen	CHH	hyper	AT2TE06150	TE	ATREP7	RC/Helitron
Chr2	1367900	1368500	600	WT Col-0 vs pLAT52::RTL1 pollen	CHH	hyper	AT2TE06235	TE	ATREP11	RC/Helitron
Chr2	1370800	1371800	1000	WT Col-0 vs pLAT52::RTL1 pollen	CHH	hyper	AT2TE06255	TE	SIMPLEHAT2	DNA/HAT
Chr2	1388900	1389100	200	WT Col-0 vs pLAT52::RTL1 pollen	CHH	hyper	AT2TE06390	TE	ATCOPIA28	LTR/Copia
Chr2	1395400	1397000	1600	WT Col-0 vs pLAT52::RTL1 pollen	CHH	hyper	AT2TE06405	TE	META1	LTR/Copia
Chr2	1398000	1398700	700	WT Col-0 vs pLAT52::RTL1 pollen	CHH	hyper	AT2TE06405	TE	META1	LTR/Copia
Chr2	1399200	1399400	200	WT Col-0 vs pLAT52::RTL1 pollen	CHH	hyper	AT2TE06405	TE	META1	LTR/Copia
Chr2	1442800	1443000	200	WT Col-0 vs pLAT52::RTL1 pollen	CHH	hyper	AT2TE06660	TE	ATREP8	RC/Helitron
Chr2	1442800	1443000	200	WT Col-0 vs pLAT52::RTL1 pollen	CHH	hyper	1442963-1442964	Intergenic	-	-
Chr2	1442800	1443000	200	WT Col-0 vs pLAT52::RTL1 pollen	CHH	hyper	AT2TE06665	TE	ATREP6	RC/Helitron
Chr2	1442800	1443000	200	WT Col-0 vs pLAT52::RTL1 pollen	CHH	hyper	1442993-1443864	Intergenic	-	-
Chr2	1459100	1460100	1000	WT Col-0 vs pLAT52::RTL1 pollen	CHH	hyper	AT2TE06750	TE	ATREP3	RC/Helitron
Chr2	1459100	1460100	1000	WT Col-0 vs pLAT52::RTL1 pollen	CHH	hyper	AT2TE06755	TE	BRODYAGA2	DNA/MuDR
Chr2	1459100	1460100	1000	WT Col-0 vs pLAT52::RTL1 pollen	CHH	hyper	AT2TE06760	TE	ATREP10D	RC/Helitron
Chr2	1459100	1460100	1000	WT Col-0 vs pLAT52::RTL1 pollen	CHH	hyper	AT2TE06765	TE	ATHATN7	DNA/HAT
Chr2	1465600	1466700	1100	WT Col-0 vs pLAT52::RTL1 pollen	CHH	hyper	1465329-1465608	Intergenic	-	-
Chr2	1465600	1466700	1100	WT Col-0 vs pLAT52::RTL1 pollen	CHH	hyper	AT2TE06790	TE	VANDAL22	DNA/MuDR
Chr2	1465600	1466700	1100	WT Col-0 vs pLAT52::RTL1 pollen	CHH	hyper	1465773-1466772	Intergenic	-	-
Chr2	1472400	1472600	200	WT Col-0 vs pLAT52::RTL1 pollen	CHH	hyper	1472097-1473524	Intergenic	-	-
Chr2	1499600	1500000	400	WT Col-0 vs pLAT52::RTL1 pollen	CHH	hyper	AT2TE06935	TE	VANDAL17	DNA/MuDR
Chr2	1499600	1500000	400	WT Col-0 vs pLAT52::RTL1 pollen	CHH	hyper	1499926-1500805	Intergenic	-	-
Chr2	1500400	1500600	200	WT Col-0 vs pLAT52::RTL1 pollen	CHH	hyper	1499926-1500805	Intergenic	-	-
Chr2	1536200	1536600	400	WT Col-0 vs pLAT52::RTL1 pollen	CHH	hyper	AT2G04420	Gene	protein_coding	-
Chr2	1536200	1536600	400	WT Col-0 vs pLAT52::RTL1 pollen	CHH	hyper	1536250-1536975	Intergenic	-	-
Chr2	1546000	1546600	600	WT Col-0 vs pLAT52::RTL1 pollen	CHH	hyper	AT2TE07120	TE	ATMU3N1	DNA/MuDR
Chr2	1546000	1546600	600	WT Col-0 vs pLAT52::RTL1 pollen	CHH	hyper	1546014-1546015	Intergenic	-	-
Chr2	1546000	1546600	600	WT Col-0 vs pLAT52::RTL1 pollen	CHH	hyper	AT2TE07125	TE	SIMPLEHAT2	DNA/HAT
Chr2	1546000	1546600	600	WT Col-0 vs pLAT52::RTL1 pollen	CHH	hyper	1546532-1546533	Intergenic	-	-
Chr2	1546000	1546600	600	WT Col-0 vs pLAT52::RTL1 pollen	CHH	hyper	AT2TE07130	TE	HELITRONY1C	RC/Helitron
Chr2	1572600	1572900	300	WT Col-0 vs pLAT52::RTL1 pollen	CHH	hyper	AT2TE07220	TE	ATREP5	RC/Helitron
Chr2	1572600	1572900	300	WT Col-0 vs pLAT52::RTL1 pollen	CHH	hyper	1572659-1572660	Intergenic	-	-
Chr2	1572600	1572900	300	WT Col-0 vs pLAT52::RTL1 pollen	CHH	hyper	AT2TE07225	TE	ATHPOGON3	DNA/Pogo
Chr2	1579600	1580100	500	WT Col-0 vs pLAT52::RTL1 pollen	CHH	hyper	1579480-1580003	Intergenic	-	-
Chr2	1579600	1580100	500	WT Col-0 vs pLAT52::RTL1 pollen	CHH	hyper	AT2TE07280	TE	ATREP10B	RC/Helitron
Chr2	1586500	1586900	400	WT Col-0 vs pLAT52::RTL1 pollen	CHH	hyper	1585622-1587376	Intergenic	-	-
Chr2	1597200	1597400	200	WT Col-0 vs pLAT52::RTL1 pollen	CHH	hyper	AT2TE07350	TE	ATREP2	RC/Helitron
Chr2	1614100	1614700	600	WT Col-0 vs pLAT52::RTL1 pollen	CHH	hyper	AT2TE07460	TE	META1	LTR/Copia
Chr2	1616600	1618200	1600	WT Col-0 vs pLAT52::RTL1 pollen	CHH	hyper	AT2TE07460	TE	META1	LTR/Copia
Chr2	1616600	1618200	1600	WT Col-0 vs pLAT52::RTL1 pollen	CHH	hyper	1617960-1617961	Intergenic	-	-
Chr2	1616600	1618200	1600	WT Col-0 vs pLAT52::RTL1 pollen	CHH	hyper	AT2TE07475	TE	HELITRONY1E	RC/Helitron
Chr2	1630700	1631100	400	WT Col-0 vs pLAT52::RTL1 pollen	CHH	hyper	AT2TE07550	TE	ATGP1	LTR/Gypsy
Chr2	1637000	1637300	300	WT Col-0 vs pLAT52::RTL1 pollen	CHH	hyper	AT2TE07550	TE	ATGP1	LTR/Gypsy
Chr2	1642400	1642600	200	WT Col-0 vs pLAT52::RTL1 pollen	CHH	hyper	AT2TE07570	TE	ATREP5	RC/Helitron
Chr2	1669900	1670400	500	WT Col-0 vs pLAT52::RTL1 pollen	CHH	hyper	AT2TE07735	TE	ATREP2	RC/Helitron
Chr2	1669900	1670400	500	WT Col-0 vs pLAT52::RTL1 pollen	CHH	hyper	1670332-1670333	Intergenic	-	-
Chr2	1669900	1670400	500	WT Col-0 vs pLAT52::RTL1 pollen	CHH	hyper	AT2TE07740	TE	ATREP1	RC/Helitron
Chr2	1691100	1692000	900	WT Col-0 vs pLAT52::RTL1 pollen	CHH	hyper	AT2TE07830	TE	ATREP15	RC/Helitron
Chr2	1691100	1692000	900	WT Col-0 vs pLAT52::RTL1 pollen	CHH	hyper	1691111-1691112	Intergenic	-	-
Chr2	1691100	1692000	900	WT Col-0 vs pLAT52::RTL1 pollen	CHH	hyper	AT2TE07835	TE	ATREP7	RC/Helitron
Chr2	1691100	1692000	900	WT Col-0 vs pLAT52::RTL1 pollen	CHH	hyper	1691137-1691138	Intergenic	-	-
Chr2	1691100	1692000	900	WT Col-0 vs pLAT52::RTL1 pollen	CHH	hyper	AT2TE07840	TE	ATREP7	RC/Helitron
Chr2	1691100	1692000	900	WT Col-0 vs pLAT52::RTL1 pollen	CHH	hyper	1691343-1691344	Intergenic	-	-
Chr2	1691100	1692000	900	WT Col-0 vs pLAT52::RTL1 pollen	CHH	hyper	AT2TE07845	TE	ATREP7	RC/Helitron
Chr2	1710500	1710700	200	WT Col-0 vs pLAT52::RTL1 pollen	CHH	hyper	AT2TE07935	TE	META1	LTR/Copia
Chr2	1710500	1710700	200	WT Col-0 vs pLAT52::RTL1 pollen	CHH	hyper	1710601-1711596	Intergenic	-	-
Chr2	1716100	1716600	500	WT Col-0 vs pLAT52::RTL1 pollen	CHH	hyper	1716096-1716168	Intergenic	-	-
Chr2	1716100	1716600	500	WT Col-0 vs pLAT52::RTL1 pollen	CHH	hyper	AT2G04870	Gene	protein_coding	-
Chr2	1716100	1716600	500	WT Col-0 vs pLAT52::RTL1 pollen	CHH	hyper	1716386-1716428	Intergenic	-	-
Chr2	1716100	1716600	500	WT Col-0 vs pLAT52::RTL1 pollen	CHH	hyper	AT2TE07960	TE	HELITRONY3	RC/Helitron
Chr2	1716100	1716600	500	WT Col-0 vs pLAT52::RTL1 pollen	CHH	hyper	1716448-1716449	Intergenic	-	-
Chr2	1716100	1716600	500	WT Col-0 vs pLAT52::RTL1 pollen	CHH	hyper	AT2TE07965	TE	ATREP11	RC/Helitron
Chr2	1741900	1742200	300	WT Col-0 vs pLAT52::RTL1 pollen	CHH	hyper	AT2TE08110	TE	ARNOLD2	DNA/MuDR
Chr2	1751100	1751500	400	WT Col-0 vs pLAT52::RTL1 pollen	CHH	hyper	AT2TE08110	TE	ARNOLD2	DNA/MuDR
Chr2	1789100	1789400	300	WT Col-0 vs pLAT52::RTL1 pollen	CHH	hyper	AT2TE08255	TE	HELITRONY1E	RC/Helitron
Chr2	1797400	1797700	300	WT Col-0 vs pLAT52::RTL1 pollen	CHH	hyper	AT2TE08285	TE	ATDNAI26T9	DNA/MuDR
Chr2	1847500	1847700	200	WT Col-0 vs pLAT52::RTL1 pollen	CHH	hyper	AT2TE08480	TE	HELITRONY1A	RC/Helitron
Chr2	1855100	1855600	500	WT Col-0 vs pLAT52::RTL1 pollen	CHH	hyper	1854903-1856347	Intergenic	-	-
Chr2	1857600	1858100	500	WT Col-0 vs pLAT52::RTL1 pollen	CHH	hyper	1856991-1858543	Intergenic	-	-
Chr2	1864900	1865400	500	WT Col-0 vs pLAT52::RTL1 pollen	CHH	hyper	AT2TE08575	TE	ATREP15	RC/Helitron
Chr2	1890100	1890300	200	WT Col-0 vs pLAT52::RTL1 pollen	CHH	hyper	AT2TE08690	TE	ATDNAI27T9A	DNA/MuDR
Chr2	1890100	1890300	200	WT Col-0 vs pLAT52::RTL1 pollen	CHH	hyper	1890242-1890243	Intergenic	-	-
Chr2	1890100	1890300	200	WT Col-0 vs pLAT52::RTL1 pollen	CHH	hyper	AT2TE08695	TE	BRODYAGA1A	DNA/MuDR
Chr2	1902800	1903500	700	WT Col-0 vs pLAT52::RTL1 pollen	CHH	hyper	AT2G05230	Gene	protein_coding	-
Chr2	1902800	1903500	700	WT Col-0 vs pLAT52::RTL1 pollen	CHH	hyper	AT2TE08765	TE	ATREP10D	RC/Helitron
Chr2	1912700	1912900	200	WT Col-0 vs pLAT52::RTL1 pollen	CHH	hyper	1912194-1913338	Intergenic	-	-
Chr2	1930100	1930400	300	WT Col-0 vs pLAT52::RTL1 pollen	CHH	hyper	AT2TE08865	TE	HELITRONY1B	RC/Helitron
Chr2	1947900	1948200	300	WT Col-0 vs pLAT52::RTL1 pollen	CHH	hyper	AT2TE08970	TE	ATREP7	RC/Helitron
Chr2	2065100	2065600	500	WT Col-0 vs pLAT52::RTL1 pollen	CHH	hyper	AT2TE09430	TE	HELITRONY3	RC/Helitron
Chr2	2121900	2122500	600	WT Col-0 vs pLAT52::RTL1 pollen	CHH	hyper	AT2TE09685	TE	VANDAL3	DNA/MuDR
Chr2	2139600	2140000	400	WT Col-0 vs pLAT52::RTL1 pollen	CHH	hyper	AT2TE09765	TE	ATREP6	RC/Helitron
Chr2	2139600	2140000	400	WT Col-0 vs pLAT52::RTL1 pollen	CHH	hyper	2139870-2139871	Intergenic	-	-
Chr2	2139600	2140000	400	WT Col-0 vs pLAT52::RTL1 pollen	CHH	hyper	AT2TE09770	TE	ATREP6	RC/Helitron
Chr2	2139600	2140000	400	WT Col-0 vs pLAT52::RTL1 pollen	CHH	hyper	2139930-2139931	Intergenic	-	-
Chr2	2139600	2140000	400	WT Col-0 vs pLAT52::RTL1 pollen	CHH	hyper	AT2TE09775	TE	ATREP8	RC/Helitron
Chr2	2139600	2140000	400	WT Col-0 vs pLAT52::RTL1 pollen	CHH	hyper	2139974-2139989	Intergenic	-	-
Chr2	2139600	2140000	400	WT Col-0 vs pLAT52::RTL1 pollen	CHH	hyper	AT2TE09780	TE	HELITRONY3	RC/Helitron
Chr2	2148600	2149200	600	WT Col-0 vs pLAT52::RTL1 pollen	CHH	hyper	2148215-2148929	Intergenic	-	-
Chr2	2148600	2149200	600	WT Col-0 vs pLAT52::RTL1 pollen	CHH	hyper	AT2TE09840	TE	ATDNA1T9A	DNA/MuDR
Chr2	2148600	2149200	600	WT Col-0 vs pLAT52::RTL1 pollen	CHH	hyper	2149082-2149360	Intergenic	-	-
Chr2	2219200	2219500	300	WT Col-0 vs pLAT52::RTL1 pollen	CHH	hyper	AT2TE10255	TE	ATREP11	RC/Helitron
Chr2	2232300	2232600	300	WT Col-0 vs pLAT52::RTL1 pollen	CHH	hyper	2232106-2232387	Intergenic	-	-
Chr2	2232300	2232600	300	WT Col-0 vs pLAT52::RTL1 pollen	CHH	hyper	AT2TE10330	TE	SIMPLEGUY1	DNA/Harbinger
Chr2	2240400	2241000	600	WT Col-0 vs pLAT52::RTL1 pollen	CHH	hyper	AT2TE10355	TE	ATCOPIA30	LTR/Copia
Chr2	2240400	2241000	600	WT Col-0 vs pLAT52::RTL1 pollen	CHH	hyper	2240579-2240580	Intergenic	-	-
Chr2	2240400	2241000	600	WT Col-0 vs pLAT52::RTL1 pollen	CHH	hyper	AT2TE10360	TE	ATREP13	RC/Helitron
Chr2	2290200	2290400	200	WT Col-0 vs pLAT52::RTL1 pollen	CHH	hyper	AT2TE10555	TE	ATREP10D	RC/Helitron
Chr2	2297100	2297600	500	WT Col-0 vs pLAT52::RTL1 pollen	CHH	hyper	AT2TE10585	TE	ATENSPM2	DNA/En-Spm
Chr2	2297100	2297600	500	WT Col-0 vs pLAT52::RTL1 pollen	CHH	hyper	AT2TE10590	TE	ATREP13	RC/Helitron
Chr2	2299000	2299700	700	WT Col-0 vs pLAT52::RTL1 pollen	CHH	hyper	AT2TE10605	TE	ATREP2A	RC/Helitron
Chr2	2320100	2320500	400	WT Col-0 vs pLAT52::RTL1 pollen	CHH	hyper	AT2TE10690	TE	ATLINE1A	LINE/L1
Chr2	2320100	2320500	400	WT Col-0 vs pLAT52::RTL1 pollen	CHH	hyper	AT2TE10705	TE	ATREP1	RC/Helitron
Chr2	2331600	2331900	300	WT Col-0 vs pLAT52::RTL1 pollen	CHH	hyper	2330578-2331932	Intergenic	-	-
Chr2	2355900	2356800	900	WT Col-0 vs pLAT52::RTL1 pollen	CHH	hyper	AT2TE10860	TE	ATREP10D	RC/Helitron
Chr2	2355900	2356800	900	WT Col-0 vs pLAT52::RTL1 pollen	CHH	hyper	2356098-2356099	Intergenic	-	-
Chr2	2355900	2356800	900	WT Col-0 vs pLAT52::RTL1 pollen	CHH	hyper	AT2TE10865	TE	VANDAL17	DNA/MuDR
Chr2	2355900	2356800	900	WT Col-0 vs pLAT52::RTL1 pollen	CHH	hyper	2356134-2356135	Intergenic	-	-
Chr2	2355900	2356800	900	WT Col-0 vs pLAT52::RTL1 pollen	CHH	hyper	AT2TE10870	TE	BRODYAGA2	DNA/MuDR
Chr2	2355900	2356800	900	WT Col-0 vs pLAT52::RTL1 pollen	CHH	hyper	2356474-2357948	Intergenic	-	-
Chr2	2371800	2372200	400	WT Col-0 vs pLAT52::RTL1 pollen	CHH	hyper	AT2G06090	Gene	protein_coding	-
Chr2	2371800	2372200	400	WT Col-0 vs pLAT52::RTL1 pollen	CHH	hyper	AT2TE10930	TE	HELITRONY1E	RC/Helitron
Chr2	2374900	2375200	300	WT Col-0 vs pLAT52::RTL1 pollen	CHH	hyper	AT2TE10945	TE	ATHILA4	LTR/Gypsy
Chr2	2442400	2442800	400	WT Col-0 vs pLAT52::RTL1 pollen	CHH	hyper	AT2TE11115	TE	ATREP11	RC/Helitron
Chr2	2469200	2469700	500	WT Col-0 vs pLAT52::RTL1 pollen	CHH	hyper	AT2TE11250	TE	ATHILA4A	LTR/Gypsy
Chr2	2513900	2514100	200	WT Col-0 vs pLAT52::RTL1 pollen	CHH	hyper	AT2TE11395	TE	ATREP11	RC/Helitron
Chr2	2629000	2629200	200	WT Col-0 vs pLAT52::RTL1 pollen	CHH	hyper	AT2TE11780	TE	ATREP3	RC/Helitron
Chr2	2652300	2652700	400	WT Col-0 vs pLAT52::RTL1 pollen	CHH	hyper	AT2TE11825	TE	ATREP15	RC/Helitron
Chr2	2652300	2652700	400	WT Col-0 vs pLAT52::RTL1 pollen	CHH	hyper	2652342-2652343	Intergenic	-	-
Chr2	2652300	2652700	400	WT Col-0 vs pLAT52::RTL1 pollen	CHH	hyper	AT2TE11830	TE	ATREP5	RC/Helitron
Chr2	2652300	2652700	400	WT Col-0 vs pLAT52::RTL1 pollen	CHH	hyper	2652381-2652382	Intergenic	-	-
Chr2	2652300	2652700	400	WT Col-0 vs pLAT52::RTL1 pollen	CHH	hyper	AT2TE11835	TE	HELITRONY1B	RC/Helitron
Chr2	2652300	2652700	400	WT Col-0 vs pLAT52::RTL1 pollen	CHH	hyper	2652444-2652445	Intergenic	-	-
Chr2	2652300	2652700	400	WT Col-0 vs pLAT52::RTL1 pollen	CHH	hyper	AT2TE11840	TE	HELITRONY3	RC/Helitron
Chr2	2654100	2655100	1000	WT Col-0 vs pLAT52::RTL1 pollen	CHH	hyper	AT2TE11840	TE	HELITRONY3	RC/Helitron
Chr2	2670600	2670800	200	WT Col-0 vs pLAT52::RTL1 pollen	CHH	hyper	AT2TE11900	TE	VANDAL1	DNA/MuDR
Chr2	2688700	2689000	300	WT Col-0 vs pLAT52::RTL1 pollen	CHH	hyper	AT2TE11935	TE	ATHILA4B_LTR	LTR/Gypsy
Chr2	2696500	2696800	300	WT Col-0 vs pLAT52::RTL1 pollen	CHH	hyper	AT2TE11970	TE	HELITRONY3	RC/Helitron
Chr2	2696500	2696800	300	WT Col-0 vs pLAT52::RTL1 pollen	CHH	hyper	2696711-2696712	Intergenic	-	-
Chr2	2696500	2696800	300	WT Col-0 vs pLAT52::RTL1 pollen	CHH	hyper	AT2TE11975	TE	ATREP7	RC/Helitron
Chr2	2746700	2747000	300	WT Col-0 vs pLAT52::RTL1 pollen	CHH	hyper	AT2TE12140	TE	ATCOPIA75	LTR/Copia
Chr2	2746700	2747000	300	WT Col-0 vs pLAT52::RTL1 pollen	CHH	hyper	AT2TE12145	TE	ATHILA4A	LTR/Gypsy
Chr2	2820300	2820800	500	WT Col-0 vs pLAT52::RTL1 pollen	CHH	hyper	AT2TE12390	TE	ATENSPM2	DNA/En-Spm
Chr2	2820300	2820800	500	WT Col-0 vs pLAT52::RTL1 pollen	CHH	hyper	AT2TE12395	TE	ATENSPM2	DNA/En-Spm
Chr2	2820300	2820800	500	WT Col-0 vs pLAT52::RTL1 pollen	CHH	hyper	AT2TE12400	TE	ATREP5	RC/Helitron
Chr2	2850800	2851000	200	WT Col-0 vs pLAT52::RTL1 pollen	CHH	hyper	AT2TE12475	TE	ATREP11	RC/Helitron
Chr2	2881600	2881900	300	WT Col-0 vs pLAT52::RTL1 pollen	CHH	hyper	AT2TE12555	TE	ATHILA3	LTR/Gypsy
Chr2	2919600	2919800	200	WT Col-0 vs pLAT52::RTL1 pollen	CHH	hyper	AT2TE12735	TE	HELITRONY1A	RC/Helitron
Chr2	2939300	2939500	200	WT Col-0 vs pLAT52::RTL1 pollen	CHH	hyper	2938180-2940091	Intergenic	-	-
Chr2	2961500	2961700	200	WT Col-0 vs pLAT52::RTL1 pollen	CHH	hyper	AT2TE12890	TE	ATREP13	RC/Helitron
Chr2	2965000	2966200	1200	WT Col-0 vs pLAT52::RTL1 pollen	CHH	hyper	AT2TE12930	TE	ARNOLDY2	DNA/MuDR
Chr2	2980200	2980400	200	WT Col-0 vs pLAT52::RTL1 pollen	CHH	hyper	AT2TE12990	TE	TAG3N1	DNA/HAT
Chr2	2984100	2984300	200	WT Col-0 vs pLAT52::RTL1 pollen	CHH	hyper	AT2TE13010	TE	HELITRONY1A	RC/Helitron
Chr2	2986000	2986200	200	WT Col-0 vs pLAT52::RTL1 pollen	CHH	hyper	AT2TE13025	TE	HELITRON2	RC/Helitron
Chr2	3013800	3014700	900	WT Col-0 vs pLAT52::RTL1 pollen	CHH	hyper	AT2TE13140	TE	ARNOLDY2	DNA/MuDR
Chr2	3013800	3014700	900	WT Col-0 vs pLAT52::RTL1 pollen	CHH	hyper	3014478-3014479	Intergenic	-	-
Chr2	3015200	3015400	200	WT Col-0 vs pLAT52::RTL1 pollen	CHH	hyper	AT2TE13145	TE	ARNOLD4	DNA/MuDR
Chr2	3022900	3023100	200	WT Col-0 vs pLAT52::RTL1 pollen	CHH	hyper	AT2TE13145	TE	ARNOLD4	DNA/MuDR
Chr2	3013800	3014700	900	WT Col-0 vs pLAT52::RTL1 pollen	CHH	hyper	AT2TE13145	TE	ARNOLD4	DNA/MuDR
Chr2	3022900	3023100	200	WT Col-0 vs pLAT52::RTL1 pollen	CHH	hyper	3023011-3023012	Intergenic	-	-
Chr2	3022900	3023100	200	WT Col-0 vs pLAT52::RTL1 pollen	CHH	hyper	AT2TE13150	TE	ARNOLD4	DNA/MuDR
Chr2	3022900	3023100	200	WT Col-0 vs pLAT52::RTL1 pollen	CHH	hyper	3023064-3023065	Intergenic	-	-
Chr2	3022900	3023100	200	WT Col-0 vs pLAT52::RTL1 pollen	CHH	hyper	AT2TE13155	TE	ATDNA2T9C	DNA/MuDR
Chr2	3143100	3144100	1000	WT Col-0 vs pLAT52::RTL1 pollen	CHH	hyper	AT2TE13585	TE	ATHILA4B_LTR	LTR/Gypsy
Chr2	3193400	3193600	200	WT Col-0 vs pLAT52::RTL1 pollen	CHH	hyper	AT2TE13800	TE	ATREP4	RC/Helitron
Chr2	3194900	3195400	500	WT Col-0 vs pLAT52::RTL1 pollen	CHH	hyper	AT2TE13800	TE	ATREP4	RC/Helitron
Chr2	3197800	3198000	200	WT Col-0 vs pLAT52::RTL1 pollen	CHH	hyper	AT2TE13815	TE	ATREP1	RC/Helitron
Chr2	3212800	3213400	600	WT Col-0 vs pLAT52::RTL1 pollen	CHH	hyper	AT2TE13895	TE	ATREP3	RC/Helitron
Chr2	3212800	3213400	600	WT Col-0 vs pLAT52::RTL1 pollen	CHH	hyper	3213374-3213375	Intergenic	-	-
Chr2	3212800	3213400	600	WT Col-0 vs pLAT52::RTL1 pollen	CHH	hyper	AT2TE13900	TE	ATREP3	RC/Helitron
Chr2	3318800	3319000	200	WT Col-0 vs pLAT52::RTL1 pollen	CHH	hyper	3318625-3336109	Intergenic	-	-
Chr2	3561900	3562100	200	WT Col-0 vs pLAT52::RTL1 pollen	CHH	hyper	3561427-3562164	Intergenic	-	-
Chr2	3562800	3563200	400	WT Col-0 vs pLAT52::RTL1 pollen	CHH	hyper	3562712-3563126	Intergenic	-	-
Chr2	3562800	3563200	400	WT Col-0 vs pLAT52::RTL1 pollen	CHH	hyper	AT2TE15555	TE	ATDNA12T3_2	DNA
Chr2	3562800	3563200	400	WT Col-0 vs pLAT52::RTL1 pollen	CHH	hyper	3563195-3563212	Intergenic	-	-
Chr2	3564900	3565200	300	WT Col-0 vs pLAT52::RTL1 pollen	CHH	hyper	AT2TE15560	TE	ATREP3	RC/Helitron
Chr2	3572400	3572600	200	WT Col-0 vs pLAT52::RTL1 pollen	CHH	hyper	AT2TE15580	TE	ATREP10D	RC/Helitron
Chr2	3601200	3601400	200	WT Col-0 vs pLAT52::RTL1 pollen	CHH	hyper	AT2TE15675	TE	ATHILA3	LTR/Gypsy
Chr2	3602400	3602600	200	WT Col-0 vs pLAT52::RTL1 pollen	CHH	hyper	3602002-3603124	Intergenic	-	-
Chr2	3627900	3628100	200	WT Col-0 vs pLAT52::RTL1 pollen	CHH	hyper	3626460-3636370	Intergenic	-	-
Chr2	3661100	3661400	300	WT Col-0 vs pLAT52::RTL1 pollen	CHH	hyper	3659011-3664823	Intergenic	-	-
Chr2	3662900	3663200	300	WT Col-0 vs pLAT52::RTL1 pollen	CHH	hyper	3659011-3664823	Intergenic	-	-
Chr2	3664800	3665300	500	WT Col-0 vs pLAT52::RTL1 pollen	CHH	hyper	3659011-3664823	Intergenic	-	-
Chr2	3664800	3665300	500	WT Col-0 vs pLAT52::RTL1 pollen	CHH	hyper	AT2TE15960	TE	ATHILA4A	LTR/Gypsy
Chr2	3664800	3665300	500	WT Col-0 vs pLAT52::RTL1 pollen	CHH	hyper	3664934-3664937	Intergenic	-	-
Chr2	3664800	3665300	500	WT Col-0 vs pLAT52::RTL1 pollen	CHH	hyper	AT2TE15965	TE	HELITRONY1A	RC/Helitron
Chr2	3673200	3673700	500	WT Col-0 vs pLAT52::RTL1 pollen	CHH	hyper	AT2TE15980	TE	BRODYAGA1	DNA/MuDR
Chr2	3673200	3673700	500	WT Col-0 vs pLAT52::RTL1 pollen	CHH	hyper	3673319-3674408	Intergenic	-	-
Chr2	3716900	3717500	600	WT Col-0 vs pLAT52::RTL1 pollen	CHH	hyper	AT2TE16130	TE	ATHILA4	LTR/Gypsy
Chr2	3716900	3717500	600	WT Col-0 vs pLAT52::RTL1 pollen	CHH	hyper	3717400-3720148	Intergenic	-	-
Chr2	3720900	3721500	600	WT Col-0 vs pLAT52::RTL1 pollen	CHH	hyper	AT2TE16145	TE	HELITRONY1A	RC/Helitron
Chr2	3751200	3751600	400	WT Col-0 vs pLAT52::RTL1 pollen	CHH	hyper	AT2TE16230	TE	ATHILA2	LTR/Gypsy
Chr2	3808300	3808800	500	WT Col-0 vs pLAT52::RTL1 pollen	CHH	hyper	AT2TE16385	TE	ATHILA4	LTR/Gypsy
Chr2	3834800	3835000	200	WT Col-0 vs pLAT52::RTL1 pollen	CHH	hyper	AT2TE16485	TE	ATHILA4A	LTR/Gypsy
Chr2	3861700	3861900	200	WT Col-0 vs pLAT52::RTL1 pollen	CHH	hyper	AT2TE16560	TE	ATHILA	LTR/Gypsy
Chr2	3944900	3945700	800	WT Col-0 vs pLAT52::RTL1 pollen	CHH	hyper	AT2TE16800	TE	ATLANTYS3	LTR/Gypsy
Chr2	3944900	3945700	800	WT Col-0 vs pLAT52::RTL1 pollen	CHH	hyper	AT2TE16805	TE	ATHILA4	LTR/Gypsy
Chr2	4010400	4010700	300	WT Col-0 vs pLAT52::RTL1 pollen	CHH	hyper	4008741-4013752	Intergenic	-	-
Chr2	4021800	4022200	400	WT Col-0 vs pLAT52::RTL1 pollen	CHH	hyper	AT2TE17040	TE	HELITRONY1B	RC/Helitron
Chr2	4024200	4024800	600	WT Col-0 vs pLAT52::RTL1 pollen	CHH	hyper	AT2TE17060	TE	ATREP3	RC/Helitron
Chr2	4071600	4071800	200	WT Col-0 vs pLAT52::RTL1 pollen	CHH	hyper	AT2TE17205	TE	ATHILA4A	LTR/Gypsy
Chr2	4097100	4097800	700	WT Col-0 vs pLAT52::RTL1 pollen	CHH	hyper	4097098-4097104	Intergenic	-	-
Chr2	4097100	4097800	700	WT Col-0 vs pLAT52::RTL1 pollen	CHH	hyper	AT2TE17320	TE	HELITRONY3	RC/Helitron
Chr2	4098100	4099100	1000	WT Col-0 vs pLAT52::RTL1 pollen	CHH	hyper	AT2TE17320	TE	HELITRONY3	RC/Helitron
Chr2	4098100	4099100	1000	WT Col-0 vs pLAT52::RTL1 pollen	CHH	hyper	4099067-4099068	Intergenic	-	-
Chr2	4098100	4099100	1000	WT Col-0 vs pLAT52::RTL1 pollen	CHH	hyper	AT2TE17325	TE	HELITRONY1D	RC/Helitron
Chr2	4098100	4099100	1000	WT Col-0 vs pLAT52::RTL1 pollen	CHH	hyper	4099088-4099089	Intergenic	-	-
Chr2	4098100	4099100	1000	WT Col-0 vs pLAT52::RTL1 pollen	CHH	hyper	AT2TE17330	TE	HELITRONY1D	RC/Helitron
Chr2	4150300	4150600	300	WT Col-0 vs pLAT52::RTL1 pollen	CHH	hyper	AT2TE17565	TE	ATHILA8B	LTR/Gypsy
Chr2	4161200	4161400	200	WT Col-0 vs pLAT52::RTL1 pollen	CHH	hyper	AT2TE17595	TE	ATHILA4B_LTR	LTR/Gypsy
Chr2	4162500	4162700	200	WT Col-0 vs pLAT52::RTL1 pollen	CHH	hyper	AT2TE17600	TE	ATENSPM6	DNA/En-Spm
Chr2	4165800	4166200	400	WT Col-0 vs pLAT52::RTL1 pollen	CHH	hyper	AT2TE17600	TE	ATENSPM6	DNA/En-Spm
Chr2	4169400	4170100	700	WT Col-0 vs pLAT52::RTL1 pollen	CHH	hyper	AT2TE17600	TE	ATENSPM6	DNA/En-Spm
Chr2	4169400	4170100	700	WT Col-0 vs pLAT52::RTL1 pollen	CHH	hyper	4169555-4169556	Intergenic	-	-
Chr2	4169400	4170100	700	WT Col-0 vs pLAT52::RTL1 pollen	CHH	hyper	AT2TE17605	TE	ATHILA4A	LTR/Gypsy
Chr2	4172900	4173100	200	WT Col-0 vs pLAT52::RTL1 pollen	CHH	hyper	AT2TE17610	TE	ATHILA4	LTR/Gypsy
Chr2	4191700	4192000	300	WT Col-0 vs pLAT52::RTL1 pollen	CHH	hyper	AT2TE17695	TE	ATHILA	LTR/Gypsy
Chr2	4196000	4196200	200	WT Col-0 vs pLAT52::RTL1 pollen	CHH	hyper	AT2TE17715	TE	ATHILA4	LTR/Gypsy
Chr2	4216600	4216900	300	WT Col-0 vs pLAT52::RTL1 pollen	CHH	hyper	AT2TE17790	TE	VANDAL3	DNA/MuDR
Chr2	4285000	4285200	200	WT Col-0 vs pLAT52::RTL1 pollen	CHH	hyper	AT2TE18005	TE	ATHILA	LTR/Gypsy
Chr2	4307300	4307600	300	WT Col-0 vs pLAT52::RTL1 pollen	CHH	hyper	AT2TE18090	TE	HELITRONY3A	RC/Helitron
Chr2	4309100	4309900	800	WT Col-0 vs pLAT52::RTL1 pollen	CHH	hyper	AT2TE18100	TE	TNAT1A	DNA
Chr2	4309100	4309900	800	WT Col-0 vs pLAT52::RTL1 pollen	CHH	hyper	4309521-4309522	Intergenic	-	-
Chr2	4309100	4309900	800	WT Col-0 vs pLAT52::RTL1 pollen	CHH	hyper	AT2TE18105	TE	TNAT1A	DNA
Chr2	4348200	4348400	200	WT Col-0 vs pLAT52::RTL1 pollen	CHH	hyper	AT2TE18280	TE	ATMUN1	DNA/MuDR
Chr2	4348200	4348400	200	WT Col-0 vs pLAT52::RTL1 pollen	CHH	hyper	4348352-4348511	Intergenic	-	-
Chr2	4354000	4354200	200	WT Col-0 vs pLAT52::RTL1 pollen	CHH	hyper	AT2TE18320	TE	ARNOLDY2	DNA/MuDR
Chr2	4356000	4356400	400	WT Col-0 vs pLAT52::RTL1 pollen	CHH	hyper	AT2TE18320	TE	ARNOLDY2	DNA/MuDR
Chr2	4357000	4357200	200	WT Col-0 vs pLAT52::RTL1 pollen	CHH	hyper	AT2TE18320	TE	ARNOLDY2	DNA/MuDR
Chr2	4428800	4429100	300	WT Col-0 vs pLAT52::RTL1 pollen	CHH	hyper	AT2TE18570	TE	HELITRONY1A	RC/Helitron
Chr2	4451100	4451500	400	WT Col-0 vs pLAT52::RTL1 pollen	CHH	hyper	AT2TE18685	TE	ATREP6	RC/Helitron
Chr2	4455600	4455900	300	WT Col-0 vs pLAT52::RTL1 pollen	CHH	hyper	AT2TE18695	TE	VANDAL20	DNA/MuDR
Chr2	4462400	4462700	300	WT Col-0 vs pLAT52::RTL1 pollen	CHH	hyper	AT2TE18710	TE	ATCOPIA35	LTR/Copia
Chr2	4462400	4462700	300	WT Col-0 vs pLAT52::RTL1 pollen	CHH	hyper	AT2TE18715	TE	ATHILA4	LTR/Gypsy
Chr2	4471800	4472100	300	WT Col-0 vs pLAT52::RTL1 pollen	CHH	hyper	AT2TE18735	TE	ATREP13	RC/Helitron
Chr2	4474400	4474800	400	WT Col-0 vs pLAT52::RTL1 pollen	CHH	hyper	AT2TE18760	TE	ATREP4	RC/Helitron
Chr2	4476100	4476600	500	WT Col-0 vs pLAT52::RTL1 pollen	CHH	hyper	AT2TE18760	TE	ATREP4	RC/Helitron
Chr2	4476100	4476600	500	WT Col-0 vs pLAT52::RTL1 pollen	CHH	hyper	4476280-4476281	Intergenic	-	-
Chr2	4476100	4476600	500	WT Col-0 vs pLAT52::RTL1 pollen	CHH	hyper	AT2TE18765	TE	ATREP4	RC/Helitron
Chr2	4476100	4476600	500	WT Col-0 vs pLAT52::RTL1 pollen	CHH	hyper	4476304-4476305	Intergenic	-	-
Chr2	4476100	4476600	500	WT Col-0 vs pLAT52::RTL1 pollen	CHH	hyper	AT2TE18770	TE	ATREP15	RC/Helitron
Chr2	4476100	4476600	500	WT Col-0 vs pLAT52::RTL1 pollen	CHH	hyper	4476375-4476376	Intergenic	-	-
Chr2	4476100	4476600	500	WT Col-0 vs pLAT52::RTL1 pollen	CHH	hyper	AT2TE18775	TE	META1	LTR/Copia
Chr2	4514000	4514600	600	WT Col-0 vs pLAT52::RTL1 pollen	CHH	hyper	AT2TE18885	TE	ATHILA2	LTR/Gypsy
Chr2	4520600	4520800	200	WT Col-0 vs pLAT52::RTL1 pollen	CHH	hyper	AT2TE18895	TE	ATHILA6A	LTR/Gypsy
Chr2	4558500	4559100	600	WT Col-0 vs pLAT52::RTL1 pollen	CHH	hyper	AT2TE18975	TE	HELITRON4	RC/Helitron
Chr2	4558500	4559100	600	WT Col-0 vs pLAT52::RTL1 pollen	CHH	hyper	4558525-4558526	Intergenic	-	-
Chr2	4558500	4559100	600	WT Col-0 vs pLAT52::RTL1 pollen	CHH	hyper	AT2TE18980	TE	ATGP1	LTR/Gypsy
Chr2	4571000	4571400	400	WT Col-0 vs pLAT52::RTL1 pollen	CHH	hyper	AT2TE19005	TE	ATHILA0_I	LTR/Gypsy
Chr2	4715400	4715700	300	WT Col-0 vs pLAT52::RTL1 pollen	CHH	hyper	AT2TE19585	TE	ATHILA4C	LTR/Gypsy
Chr2	4721100	4721300	200	WT Col-0 vs pLAT52::RTL1 pollen	CHH	hyper	AT2TE19590	TE	ATHILA4C	LTR/Gypsy
Chr2	4784000	4784400	400	WT Col-0 vs pLAT52::RTL1 pollen	CHH	hyper	AT2TE19860	TE	ATHILA4	LTR/Gypsy
Chr2	4796400	4796600	200	WT Col-0 vs pLAT52::RTL1 pollen	CHH	hyper	AT2TE19900	TE	ATREP11A	RC/Helitron
Chr2	4882800	4883100	300	WT Col-0 vs pLAT52::RTL1 pollen	CHH	hyper	AT2TE20160	TE	VANDAL1	DNA/MuDR
Chr2	4887100	4887300	200	WT Col-0 vs pLAT52::RTL1 pollen	CHH	hyper	AT2TE20160	TE	VANDAL1	DNA/MuDR
Chr2	4887600	4887800	200	WT Col-0 vs pLAT52::RTL1 pollen	CHH	hyper	AT2TE20160	TE	VANDAL1	DNA/MuDR
Chr2	5010300	5010700	400	WT Col-0 vs pLAT52::RTL1 pollen	CHH	hyper	AT2TE20540	TE	ATREP2	RC/Helitron
Chr2	5010300	5010700	400	WT Col-0 vs pLAT52::RTL1 pollen	CHH	hyper	5010650-5010652	Intergenic	-	-
Chr2	5010300	5010700	400	WT Col-0 vs pLAT52::RTL1 pollen	CHH	hyper	AT2TE20545	TE	ATREP1	RC/Helitron
Chr2	5033300	5033600	300	WT Col-0 vs pLAT52::RTL1 pollen	CHH	hyper	AT2TE20685	TE	ATHILA4	LTR/Gypsy
Chr2	5037800	5038300	500	WT Col-0 vs pLAT52::RTL1 pollen	CHH	hyper	AT2TE20710	TE	ATREP2	RC/Helitron
Chr2	5053900	5054600	700	WT Col-0 vs pLAT52::RTL1 pollen	CHH	hyper	AT2TE20770	TE	BRODYAGA2	DNA/MuDR
Chr2	5053900	5054600	700	WT Col-0 vs pLAT52::RTL1 pollen	CHH	hyper	5054374-5055525	Intergenic	-	-
Chr2	5111700	5112100	400	WT Col-0 vs pLAT52::RTL1 pollen	CHH	hyper	5111544-5111840	Intergenic	-	-
Chr2	5111700	5112100	400	WT Col-0 vs pLAT52::RTL1 pollen	CHH	hyper	AT2TE20970	TE	BRODYAGA2	DNA/MuDR
Chr2	5111700	5112100	400	WT Col-0 vs pLAT52::RTL1 pollen	CHH	hyper	5112091-5112092	Intergenic	-	-
Chr2	5111700	5112100	400	WT Col-0 vs pLAT52::RTL1 pollen	CHH	hyper	AT2TE20975	TE	HELITRONY1D	RC/Helitron
Chr2	5119600	5119900	300	WT Col-0 vs pLAT52::RTL1 pollen	CHH	hyper	AT2TE21010	TE	ARNOLDY2	DNA/MuDR
Chr2	5120200	5120400	200	WT Col-0 vs pLAT52::RTL1 pollen	CHH	hyper	AT2TE21010	TE	ARNOLDY2	DNA/MuDR
Chr2	5141600	5141900	300	WT Col-0 vs pLAT52::RTL1 pollen	CHH	hyper	AT2TE21065	TE	ATHILA4A	LTR/Gypsy
Chr2	5161900	5162100	200	WT Col-0 vs pLAT52::RTL1 pollen	CHH	hyper	AT2TE21155	TE	ATHILA4	LTR/Gypsy
Chr2	5213600	5213800	200	WT Col-0 vs pLAT52::RTL1 pollen	CHH	hyper	AT2TE21295	TE	VANDAL3	DNA/MuDR
Chr2	5213600	5213800	200	WT Col-0 vs pLAT52::RTL1 pollen	CHH	hyper	5213747-5213748	Intergenic	-	-
Chr2	5213600	5213800	200	WT Col-0 vs pLAT52::RTL1 pollen	CHH	hyper	AT2TE21300	TE	VANDAL3	DNA/MuDR
Chr2	5227800	5228100	300	WT Col-0 vs pLAT52::RTL1 pollen	CHH	hyper	AT2TE21350	TE	ATGP1	LTR/Gypsy
Chr2	5238100	5238300	200	WT Col-0 vs pLAT52::RTL1 pollen	CHH	hyper	AT2TE21365	TE	ATGP1	LTR/Gypsy
Chr2	5238700	5238900	200	WT Col-0 vs pLAT52::RTL1 pollen	CHH	hyper	5238652-5238956	Intergenic	-	-
Chr2	5268800	5269100	300	WT Col-0 vs pLAT52::RTL1 pollen	CHH	hyper	AT2TE21480	TE	ATHILA2	LTR/Gypsy
Chr2	5273700	5273900	200	WT Col-0 vs pLAT52::RTL1 pollen	CHH	hyper	AT2TE21505	TE	ATHILA2	LTR/Gypsy
Chr2	5277100	5277300	200	WT Col-0 vs pLAT52::RTL1 pollen	CHH	hyper	AT2TE21510	TE	ATHILA7	LTR/Gypsy
Chr2	5278100	5278300	200	WT Col-0 vs pLAT52::RTL1 pollen	CHH	hyper	AT2TE21510	TE	ATHILA7	LTR/Gypsy
Chr2	5277100	5277300	200	WT Col-0 vs pLAT52::RTL1 pollen	CHH	hyper	AT2TE21515	TE	ATGP1	LTR/Gypsy
Chr2	5278100	5278300	200	WT Col-0 vs pLAT52::RTL1 pollen	CHH	hyper	AT2TE21515	TE	ATGP1	LTR/Gypsy
Chr2	5278100	5278300	200	WT Col-0 vs pLAT52::RTL1 pollen	CHH	hyper	AT2TE21520	TE	ATHILA4C	LTR/Gypsy
Chr2	5278100	5278300	200	WT Col-0 vs pLAT52::RTL1 pollen	CHH	hyper	AT2TE21525	TE	ATHILA	LTR/Gypsy
Chr2	5331800	5332000	200	WT Col-0 vs pLAT52::RTL1 pollen	CHH	hyper	AT2TE21705	TE	ATGP1	LTR/Gypsy
Chr2	5336400	5337000	600	WT Col-0 vs pLAT52::RTL1 pollen	CHH	hyper	AT2TE21705	TE	ATGP1	LTR/Gypsy
Chr2	5337500	5337900	400	WT Col-0 vs pLAT52::RTL1 pollen	CHH	hyper	AT2TE21705	TE	ATGP1	LTR/Gypsy
Chr2	5337500	5337900	400	WT Col-0 vs pLAT52::RTL1 pollen	CHH	hyper	5337817-5337865	Intergenic	-	-
Chr2	5337500	5337900	400	WT Col-0 vs pLAT52::RTL1 pollen	CHH	hyper	AT2G12977	Gene	protein_coding	-
Chr2	5386400	5386600	200	WT Col-0 vs pLAT52::RTL1 pollen	CHH	hyper	5385098-5386987	Intergenic	-	-
Chr2	5409100	5409300	200	WT Col-0 vs pLAT52::RTL1 pollen	CHH	hyper	AT2TE21895	TE	TNAT1A	DNA
Chr2	5425300	5425500	200	WT Col-0 vs pLAT52::RTL1 pollen	CHH	hyper	AT2TE21970	TE	ATLINE1A	LINE/L1
Chr2	5425300	5425500	200	WT Col-0 vs pLAT52::RTL1 pollen	CHH	hyper	AT2TE21975	TE	SIMPLEHAT2	DNA/HAT
Chr2	5466000	5466800	800	WT Col-0 vs pLAT52::RTL1 pollen	CHH	hyper	AT2TE22145	TE	ATREP4	RC/Helitron
Chr2	5466000	5466800	800	WT Col-0 vs pLAT52::RTL1 pollen	CHH	hyper	5466054-5466055	Intergenic	-	-
Chr2	5466000	5466800	800	WT Col-0 vs pLAT52::RTL1 pollen	CHH	hyper	AT2TE22150	TE	ATREP3	RC/Helitron
Chr2	5483800	5484100	300	WT Col-0 vs pLAT52::RTL1 pollen	CHH	hyper	AT2TE22235	TE	ATHILA7A	LTR/Gypsy
Chr2	5489900	5490100	200	WT Col-0 vs pLAT52::RTL1 pollen	CHH	hyper	AT2TE22235	TE	ATHILA7A	LTR/Gypsy
Chr2	5491800	5492300	500	WT Col-0 vs pLAT52::RTL1 pollen	CHH	hyper	AT2TE22245	TE	ATHILA4A	LTR/Gypsy
Chr2	5567600	5567800	200	WT Col-0 vs pLAT52::RTL1 pollen	CHH	hyper	AT2TE22505	TE	ATHILA2	LTR/Gypsy
Chr2	5568800	5569000	200	WT Col-0 vs pLAT52::RTL1 pollen	CHH	hyper	AT2TE22505	TE	ATHILA2	LTR/Gypsy
Chr2	5573500	5573800	300	WT Col-0 vs pLAT52::RTL1 pollen	CHH	hyper	AT2TE22510	TE	ATHILA2	LTR/Gypsy
Chr2	5573500	5573800	300	WT Col-0 vs pLAT52::RTL1 pollen	CHH	hyper	5573686-5573687	Intergenic	-	-
Chr2	5573500	5573800	300	WT Col-0 vs pLAT52::RTL1 pollen	CHH	hyper	AT2TE22515	TE	ATHILA2	LTR/Gypsy
Chr2	5573500	5573800	300	WT Col-0 vs pLAT52::RTL1 pollen	CHH	hyper	5573728-5573729	Intergenic	-	-
Chr2	5573500	5573800	300	WT Col-0 vs pLAT52::RTL1 pollen	CHH	hyper	AT2TE22520	TE	ATHILA2	LTR/Gypsy
Chr2	5575900	5576100	200	WT Col-0 vs pLAT52::RTL1 pollen	CHH	hyper	AT2TE22520	TE	ATHILA2	LTR/Gypsy
Chr2	5578800	5579000	200	WT Col-0 vs pLAT52::RTL1 pollen	CHH	hyper	AT2TE22520	TE	ATHILA2	LTR/Gypsy
Chr2	5578800	5579000	200	WT Col-0 vs pLAT52::RTL1 pollen	CHH	hyper	5578989-5578991	Intergenic	-	-
Chr2	5578800	5579000	200	WT Col-0 vs pLAT52::RTL1 pollen	CHH	hyper	AT2TE22525	TE	ATLANTYS2	LTR/Gypsy
Chr2	5588600	5588800	200	WT Col-0 vs pLAT52::RTL1 pollen	CHH	hyper	5588322-5588706	Intergenic	-	-
Chr2	5588600	5588800	200	WT Col-0 vs pLAT52::RTL1 pollen	CHH	hyper	AT2TE22565	TE	VANDAL1	DNA/MuDR
Chr2	5592000	5592400	400	WT Col-0 vs pLAT52::RTL1 pollen	CHH	hyper	AT2TE22585	TE	HELITRONY1A	RC/Helitron
Chr2	5607500	5608000	500	WT Col-0 vs pLAT52::RTL1 pollen	CHH	hyper	AT2TE22655	TE	ATREP10A	RC/Helitron
Chr2	5607500	5608000	500	WT Col-0 vs pLAT52::RTL1 pollen	CHH	hyper	5607739-5607740	Intergenic	-	-
Chr2	5607500	5608000	500	WT Col-0 vs pLAT52::RTL1 pollen	CHH	hyper	AT2TE22660	TE	ATREP10B	RC/Helitron
Chr2	5611100	5612000	900	WT Col-0 vs pLAT52::RTL1 pollen	CHH	hyper	AT2TE22690	TE	ARNOLDY1	DNA/MuDR
Chr2	5726400	5727300	900	WT Col-0 vs pLAT52::RTL1 pollen	CHH	hyper	AT2TE23175	TE	ATHILA4	LTR/Gypsy
Chr2	5741200	5741600	400	WT Col-0 vs pLAT52::RTL1 pollen	CHH	hyper	AT2TE23255	TE	ARNOLDY1	DNA/MuDR
Chr2	5741200	5741600	400	WT Col-0 vs pLAT52::RTL1 pollen	CHH	hyper	5741402-5741404	Intergenic	-	-
Chr2	5741200	5741600	400	WT Col-0 vs pLAT52::RTL1 pollen	CHH	hyper	AT2TE23260	TE	ATHATN3	DNA/HAT
Chr2	5750200	5750900	700	WT Col-0 vs pLAT52::RTL1 pollen	CHH	hyper	5749661-5750641	Intergenic	-	-
Chr2	5750200	5750900	700	WT Col-0 vs pLAT52::RTL1 pollen	CHH	hyper	AT2TE23320	TE	ATREP3	RC/Helitron
Chr2	5750200	5750900	700	WT Col-0 vs pLAT52::RTL1 pollen	CHH	hyper	5750709-5750710	Intergenic	-	-
Chr2	5750200	5750900	700	WT Col-0 vs pLAT52::RTL1 pollen	CHH	hyper	AT2TE23325	TE	ATDNA2T9A	DNA/MuDR
Chr2	5761000	5761300	300	WT Col-0 vs pLAT52::RTL1 pollen	CHH	hyper	AT2TE23385	TE	ATREP11	RC/Helitron
Chr2	5761000	5761300	300	WT Col-0 vs pLAT52::RTL1 pollen	CHH	hyper	5761055-5761056	Intergenic	-	-
Chr2	5761000	5761300	300	WT Col-0 vs pLAT52::RTL1 pollen	CHH	hyper	AT2TE23390	TE	HELITRONY3	RC/Helitron
Chr2	5761000	5761300	300	WT Col-0 vs pLAT52::RTL1 pollen	CHH	hyper	5761104-5761105	Intergenic	-	-
Chr2	5761000	5761300	300	WT Col-0 vs pLAT52::RTL1 pollen	CHH	hyper	AT2TE23395	TE	ARNOLDY1	DNA/MuDR
Chr2	5778900	5779300	400	WT Col-0 vs pLAT52::RTL1 pollen	CHH	hyper	5778889-5778902	Intergenic	-	-
Chr2	5778900	5779300	400	WT Col-0 vs pLAT52::RTL1 pollen	CHH	hyper	AT2TE23505	TE	ATGP1	LTR/Gypsy
Chr2	5779800	5780500	700	WT Col-0 vs pLAT52::RTL1 pollen	CHH	hyper	AT2TE23505	TE	ATGP1	LTR/Gypsy
Chr2	5779800	5780500	700	WT Col-0 vs pLAT52::RTL1 pollen	CHH	hyper	5780089-5780103	Intergenic	-	-
Chr2	5779800	5780500	700	WT Col-0 vs pLAT52::RTL1 pollen	CHH	hyper	AT2TE23510	TE	ATGP1	LTR/Gypsy
Chr2	5785800	5786000	200	WT Col-0 vs pLAT52::RTL1 pollen	CHH	hyper	AT2TE23510	TE	ATGP1	LTR/Gypsy
Chr2	5799200	5800000	800	WT Col-0 vs pLAT52::RTL1 pollen	CHH	hyper	AT2TE23560	TE	LIMPET1	DNA/MuDR
Chr2	5799200	5800000	800	WT Col-0 vs pLAT52::RTL1 pollen	CHH	hyper	AT2TE23565	TE	LIMPET1	DNA/MuDR
Chr2	5799200	5800000	800	WT Col-0 vs pLAT52::RTL1 pollen	CHH	hyper	5799531-5799532	Intergenic	-	-
Chr2	5799200	5800000	800	WT Col-0 vs pLAT52::RTL1 pollen	CHH	hyper	AT2TE23570	TE	LIMPET1	DNA/MuDR
Chr2	5799200	5800000	800	WT Col-0 vs pLAT52::RTL1 pollen	CHH	hyper	5799618-5799771	Intergenic	-	-
Chr2	5799200	5800000	800	WT Col-0 vs pLAT52::RTL1 pollen	CHH	hyper	AT2TE23575	TE	ATDNAI27T9A	DNA/MuDR
Chr2	5805700	5806300	600	WT Col-0 vs pLAT52::RTL1 pollen	CHH	hyper	AT2TE23640	TE	VANDAL1N1	DNA/MuDR
Chr2	5805700	5806300	600	WT Col-0 vs pLAT52::RTL1 pollen	CHH	hyper	5805858-5805865	Intergenic	-	-
Chr2	5805700	5806300	600	WT Col-0 vs pLAT52::RTL1 pollen	CHH	hyper	AT2TE23645	TE	ATDNA2T9C	DNA/MuDR
Chr2	5805700	5806300	600	WT Col-0 vs pLAT52::RTL1 pollen	CHH	hyper	5806166-5806215	Intergenic	-	-
Chr2	5805700	5806300	600	WT Col-0 vs pLAT52::RTL1 pollen	CHH	hyper	AT2TE23650	TE	VANDAL1N1	DNA/MuDR
Chr2	5806800	5807800	1000	WT Col-0 vs pLAT52::RTL1 pollen	CHH	hyper	AT2TE23655	TE	HELITRONY3	RC/Helitron
Chr2	5806800	5807800	1000	WT Col-0 vs pLAT52::RTL1 pollen	CHH	hyper	5807651-5807652	Intergenic	-	-
Chr2	5806800	5807800	1000	WT Col-0 vs pLAT52::RTL1 pollen	CHH	hyper	AT2TE23660	TE	ATGP1	LTR/Gypsy
Chr2	5808600	5809100	500	WT Col-0 vs pLAT52::RTL1 pollen	CHH	hyper	AT2TE23665	TE	ATGP1	LTR/Gypsy
Chr2	5808600	5809100	500	WT Col-0 vs pLAT52::RTL1 pollen	CHH	hyper	5808800-5808801	Intergenic	-	-
Chr2	5808600	5809100	500	WT Col-0 vs pLAT52::RTL1 pollen	CHH	hyper	AT2TE23670	TE	ATGP1	LTR/Gypsy
Chr2	5809600	5809800	200	WT Col-0 vs pLAT52::RTL1 pollen	CHH	hyper	AT2TE23670	TE	ATGP1	LTR/Gypsy
Chr2	5814700	5815700	1000	WT Col-0 vs pLAT52::RTL1 pollen	CHH	hyper	AT2TE23670	TE	ATGP1	LTR/Gypsy
Chr2	5814700	5815700	1000	WT Col-0 vs pLAT52::RTL1 pollen	CHH	hyper	5814890-5814899	Intergenic	-	-
Chr2	5814700	5815700	1000	WT Col-0 vs pLAT52::RTL1 pollen	CHH	hyper	AT2TE23675	TE	HELITRONY3	RC/Helitron
Chr2	5814700	5815700	1000	WT Col-0 vs pLAT52::RTL1 pollen	CHH	hyper	5815248-5815249	Intergenic	-	-
Chr2	5814700	5815700	1000	WT Col-0 vs pLAT52::RTL1 pollen	CHH	hyper	AT2TE23680	TE	VANDAL2N1	DNA/MuDR
Chr2	5814700	5815700	1000	WT Col-0 vs pLAT52::RTL1 pollen	CHH	hyper	5815361-5815362	Intergenic	-	-
Chr2	5814700	5815700	1000	WT Col-0 vs pLAT52::RTL1 pollen	CHH	hyper	AT2TE23685	TE	VANDAL1N1	DNA/MuDR
Chr2	5816200	5816400	200	WT Col-0 vs pLAT52::RTL1 pollen	CHH	hyper	AT2TE23685	TE	VANDAL1N1	DNA/MuDR
Chr2	5837000	5837400	400	WT Col-0 vs pLAT52::RTL1 pollen	CHH	hyper	AT2TE23800	TE	ATREP7	RC/Helitron
Chr2	5837000	5837400	400	WT Col-0 vs pLAT52::RTL1 pollen	CHH	hyper	AT2TE23805	TE	ATREP7	RC/Helitron
Chr2	5842700	5842900	200	WT Col-0 vs pLAT52::RTL1 pollen	CHH	hyper	AT2TE23815	TE	ATREP4	RC/Helitron
Chr2	5842700	5842900	200	WT Col-0 vs pLAT52::RTL1 pollen	CHH	hyper	5842706-5842707	Intergenic	-	-
Chr2	5842700	5842900	200	WT Col-0 vs pLAT52::RTL1 pollen	CHH	hyper	AT2TE23820	TE	ATREP4	RC/Helitron
Chr2	5842700	5842900	200	WT Col-0 vs pLAT52::RTL1 pollen	CHH	hyper	5842762-5842848	Intergenic	-	-
Chr2	5842700	5842900	200	WT Col-0 vs pLAT52::RTL1 pollen	CHH	hyper	AT2TE23825	TE	ATHATN7	DNA/HAT
Chr2	5843200	5843500	300	WT Col-0 vs pLAT52::RTL1 pollen	CHH	hyper	AT2TE23825	TE	ATHATN7	DNA/HAT
Chr2	5843200	5843500	300	WT Col-0 vs pLAT52::RTL1 pollen	CHH	hyper	5843478-5843479	Intergenic	-	-
Chr2	5843200	5843500	300	WT Col-0 vs pLAT52::RTL1 pollen	CHH	hyper	AT2TE23830	TE	ATREP15	RC/Helitron
Chr2	5869400	5869800	400	WT Col-0 vs pLAT52::RTL1 pollen	CHH	hyper	AT2TE23900	TE	HELITRONY1E	RC/Helitron
Chr2	5869400	5869800	400	WT Col-0 vs pLAT52::RTL1 pollen	CHH	hyper	5869425-5869426	Intergenic	-	-
Chr2	5869400	5869800	400	WT Col-0 vs pLAT52::RTL1 pollen	CHH	hyper	AT2TE23905	TE	ATREP5	RC/Helitron
Chr2	5870400	5871100	700	WT Col-0 vs pLAT52::RTL1 pollen	CHH	hyper	AT2TE23905	TE	ATREP5	RC/Helitron
Chr2	5871500	5871800	300	WT Col-0 vs pLAT52::RTL1 pollen	CHH	hyper	AT2TE23905	TE	ATREP5	RC/Helitron
Chr2	5889500	5889700	200	WT Col-0 vs pLAT52::RTL1 pollen	CHH	hyper	AT2TE23965	TE	VANDAL13	DNA/MuDR
Chr2	5934400	5934600	200	WT Col-0 vs pLAT52::RTL1 pollen	CHH	hyper	AT2TE24175	TE	ATLINE1A	LINE/L1
[truncated: 4,249 more rows]

## Sheet: WT Col-0 vs pMGH3-RTL1 p
Differentially methylated regions (WT Col-0 vs pMGH3::RTL1 pollen)
[truncated: 4,263 more rows]

[truncated: 4 more sheets: WT Col-0  vs nrpd1a sd, WT Col-0 vs pLAT52-RTL1 sd, WT Col-0 vs pMGH3-RTL1 sd, WT Col-0 vs p35S-RTL1 sd]
