# Supplementary material for: Targeted suppression of siRNA biogenesis in Arabidopsis pollen promotes triploid seed viability
Source: Nat Commun. 2024 May 30;15:4612. doi: 10.1038/s41467-024-48950-6 (PMC11139921; doi:10.1038/s41467-024-48950-6)
Supplement: Supplementary file 8 — Supplementary Data 5 [file 41467_2024_48950_MOESM8_ESM.xlsx]

## Sheet: SuperExactTest
SuperExactTest results
sRNA
Extended Data Fig. 2a
Intersections	Degree	Observed.Overlap	Expected.Overlap	FE	P.value
Down in pMGH3-RTL1	1	247	NA	NA	NA
Down in pLAT52-RTL1	1	817	NA	NA	NA
Down in pLAT52-RTL1 & Down in pMGH3-RTL1	2	1	7.4155366920222	0.134852006204193	0.999481152478755
Extended Data Fig. 2b
Intersections	Degree	Observed.Overlap	Expected.Overlap	FE	P.value
Up in pMGH3-RTL1	1	192	NA	NA	NA
Up in pLAT52-RTL1	1	228	NA	NA	NA
Up in pLAT52-RTL1 & Up in pMGH3-RTL1	2	47	1.60864292801235	29.2171737938596	1.02104754045811e-55
DMRs
Fig. 3c
Intersections	Degree	Observed.Overlap	Expected.Overlap	FE	P.value
Hypo in pMGH3-RTL1	1	2198	NA	NA	NA
Hypo in pLAT52-RTL1	1	4289	NA	NA	NA
Hypo in pLAT52-RTL1 & Hypo in pMGH3-RTL1	2	1558	85.7238387953297	18.1746410554456	0
Hypo in nrpd1a FTL	1	3934	NA	NA	NA
Hypo in nrpd1a FTL & Hypo in pMGH3-RTL1	2	1077	78.6284872513003	13.6973257104369	0
Hypo in nrpd1a FTL & Hypo in pLAT52-RTL1	2	2066	153.429291092278	13.4654861877543	0
Hypo in nrpd1a FTL & Hypo in pLAT52-RTL1 & Hypo in pMGH3-RTL1	3	909	3.06657678155192	296.421731706968	0
Extended Data Fig. 6b
Intersections	Degree	Observed.Overlap	Expected.Overlap	FE	P.value
Hypo in p35S-RTL1	1	9728	NA	NA	NA
Hypo in nrpd1a	1	9622	NA	NA	NA
Hypo in nrpd1a & Hypo in p35S-RTL1	2	7442	851.151347615757	8.74345088079401	0
Extended Data Fig. 6c
Intersections	Degree	Observed.Overlap	Expected.Overlap	FE	P.value
Hypo in pLAT52-RTL1	1	1002	NA	NA	NA
Hypo in pMGH3-RTL1	1	1416	NA	NA	NA
Hypo in pMGH3-RTL1 & Hypo in pLAT52-RTL1	2	456	12.9017568108246	35.3440238167732	0
Hypo in nrpd1a	1	9622	NA	NA	NA
Hypo in nrpd1a & Hypo in pLAT52-RTL1	2	679	87.6699887244026	7.74495365950701	0
Hypo in nrpd1a & Hypo in pMGH3-RTL1	2	1008	123.892918197359	8.13605825632643	0
Hypo in nrpd1a & Hypo in pMGH3-RTL1 & Hypo in pLAT52-RTL1	3	329	1.1288391957385	291.44983735683	0
Extended Data Fig. 6d
Intersections	Degree	Observed.Overlap	Expected.Overlap	FE	P.value
Hyper in pLAT52-RTL1	1	1508	NA	NA	NA
Hyper in pMGH3-RTL1	1	943	NA	NA	NA
Hyper in pMGH3-RTL1 & Hyper in pLAT52-RTL1	2	304	12.9309642454443	23.5094610293352	0
Hypo in nrpd1a	1	9622	NA	NA	NA
Hypo in nrpd1a & Hyper in pMGH3-RTL1	2	1070	131.942458080239	8.10959577052367	0
Hypo in nrpd1a & Hyper in pMGH3-RTL1	2	614	82.5077837995126	7.44172212275113	0
Hypo in nrpd1a & Hyper in pMGH3-RTL1 & Hyper in pMGH3-RTL1	3	248	1.13139470019337	219.198481270607	0

## Sheet: Dunnett
Fig. 4b
Multiple Comparisons of Means: Dunnett Contrasts
Linear Hypotheses:
	Estimate	Std. Error	t value	Pr(>|t|)		n
F3 - jas-3	-12.4233	2.7311	-4.549	< 0.001	***	6
F3_2 - jas-3	-12.6586	2.7311	-4.635	< 0.001	***	6
F3_3 - jas-3	-11.7393	2.7311	-4.298	< 0.001	***	6
pLAT52-RTL1_T1 - jas-3	-10.4606	2.8904	-3.619	0.00957	**	5
pLAT52-RTL1_2_T2 - jas-3	-13.6971	2.3291	-5.881	< 0.001	***	11
pLAT52-RTL1_2_T3 - jas-3	-10.8734	2.4428	-4.451	< 0.001	***	9
pLAT52-RTL1_2_T4 - jas-3	-11.5006	2.8904	-3.979	0.00254	**	5
pLAT52-RTL1_2_T5 - jas-3	-10.8766	2.5180	-4.320	< 0.001	***	8
pLAT52-RTL1_3_T2 - jas-3	-22.0144	2.3291	-9.452	< 0.001	***	11
pLAT52-RTL1_3_T3 - jas-3	-10.7073	2.4428	-4.383	< 0.001	***	9
pLAT52-RTL1_3_T4 - jas-3	-10.8221	2.7311	-3.962	0.00268	**	6
pLAT52-RTL1_3_T5 - jas-3	-9.6743	2.8904	-3.347	0.02276	*	5
pLAT52-RTL1_5_T2 - jas-3	-20.2339	2.2850	-8.855	< 0.001	***	12
pLAT52-RTL1_5_T3 - jas-3	-16.7969	2.4428	-6.876	< 0.001	***	9
pLAT52-RTL1_5_T4 - jas-3	-23.6346	2.4428	-9.675	< 0.001	***	9
pLAT52-RTL1_5_T5 - jas-3	-21.1810	2.6115	-8.111	< 0.001	***	7
pMGH3-RTL1_T1 - jas-3	1.4237	2.3810	0.598	1.00000		10
pMGH3-RTL1_1_T2 - jas-3	2.6153	2.5180	1.039	0.99866		8
pMGH3-RTL1_1_T3 - jas-3	2.8005	2.6115	1.072	0.99783		7
pMGH3-RTL1_1_T4 - jas-3	0.6311	3.1140	0.203	1.00000		4
pMGH3-RTL1_1_T5 - jas-3	-1.6881	2.5180	-0.670	1.00000		8
pMGH3-RTL1_2_T2 - jas-3	1.1698	2.6115	0.448	1.00000		7
pMGH3-RTL1_2_T3 - jas-3	4.8926	2.5180	1.943	0.58149		8
pMGH3-RTL1_2_T4 - jas-3	-1.6051	2.7311	-0.588	1.00000		6
pMGH3-RTL1_2_T5 - jas-3	5.1209	2.5180	2.034	0.50998		8
pMGH3-RTL1_4_T2 - jas-3	1.5591	2.7311	0.571	1.00000		6
pMGH3-RTL1_4_T3 - jas-3	6.1100	2.5180	2.427	0.24997		8
pMGH3-RTL1_4_T4 - jas-3	-2.4237	2.6115	-0.928	0.99979		7
pMGH3-RTL1_4_T5 - jas-3	-0.2505	2.8904	-0.087	1.00000		5
---
Signif. codes: 0 ‘***’ 0.001 ‘**’ 0.01 ‘*’ 0.05 ‘.’ 0.1 ‘ ’ 1
(Adjusted p values reported -- single-step method)
