# Supplementary material for: Targeted suppression of siRNA biogenesis in Arabidopsis pollen promotes triploid seed viability
Source: Nat Commun. 2024 May 30;15:4612. doi: 10.1038/s41467-024-48950-6 (PMC11139921; doi:10.1038/s41467-024-48950-6)
Supplement: Supplementary file 10 — Source Data [file 41467_2024_48950_MOESM10_ESM.xlsx]

## Sheet: Fig. 1c
Down in Lat52-RTL1	Col	Col	Lat52-RTL1	Lat52-RTL1	Mgh3-RTL1	Mgh3-RTL1			Down in Mgh3-RTL1	Col	Col	Lat52-RTL1	Lat52-RTL1	Mgh3-RTL1	Mgh3-RTL1
AT2G34208	1.19074258450924	1.30422041971937	-1.13616518351959	-1.08491553143218	-0.455536456728952	0.181654167452113			AT4TE21060	1.07483867176036	1.16954416741284	0.64954796535838	1.01982686286009	-1.89329098991029	-2.02046667748138
AT1G63070	0.233916297348157	0.623463590348956	-1.10412560090539	-1.59619117067972	0.864944476270024	0.977992407617975			AT1G34400	1.01682874760658	0.98444240880794	0.640782506227396	0.964733527945132	-1.76452034368083	-1.84226684690622
AT1G62930	0.244290169208851	0.423724143664487	-1.03006846443142	-1.45915758138054	0.822219923476339	0.998991809462291			AT1TE51480	0.881372375914824	1.01416630540881	0.703564213089715	0.942480429644975	-1.7945039620792	-1.74707936197912
AT1G62670	0.290463098244969	0.400912845933497	-1.00161349188782	-1.3667188693583	0.753525932476958	0.923430484590696			AT1TE28395	0.913472468971841	1.19909878386111	0.393531911836194	0.838965752031829	-1.65935825172367	-1.68571066497731
AT1G62910	0.179654429683572	0.344848970964202	-1.0198902003829	-1.37852845283497	0.837744638848633	1.03617061372146			AT1TE28450	0.913472468971841	1.19909878386111	0.393531911836194	0.838965752031829	-1.65935825172367	-1.68571066497731
AT2G19570	0.170789781544224	0.547809087486292	-0.962649805893482	-1.37510968340733	0.788831782056246	0.830328838214049			AT1TE28500	0.913472468971841	1.19909878386111	0.393531911836194	0.838965752031829	-1.65935825172367	-1.68571066497731
AT1G63400	0.170739881190874	0.481739268800926	-0.961272790948662	-1.39933136091102	0.724754424241441	0.983370577626445			AT1TE28325	0.905320765237708	1.16344875931013	0.401934330683131	0.779930929548339	-1.64677750950266	-1.60385727527665
AT2TE38245	0.271259525783572	0.49319024599343	-0.950689534963434	-1.85925590668863	0.859289754052433	1.18620591582263			AT1TE28505	0.905320765237708	1.16344875931013	0.401934330683131	0.779930929548339	-1.64677750950266	-1.60385727527665
AT1G04540	-0.11081117620733	0.856629134534868	-1.07192013596745	-2.07530106179719	1.26742645425831	1.1339767851788			AT1TE28400	0.909553326679392	1.16383872933623	0.393772319881963	0.790487857494139	-1.65007629732945	-1.60757593606228
AT5TE24040	0.24788456804437	0.469959346270613	-0.939491789338083	-1.80094284722666	0.852948620417198	1.16964210183256			AT1TE28455	0.909553326679392	1.16383872933623	0.393772319881963	0.790487857494139	-1.65007629732945	-1.60757593606228
AT1G62914	0.177917849313395	0.39738631408394	-0.951915467345259	-1.33182794517515	0.744827799976642	0.963611449146432			AT3TE66890	0.864098255958002	0.979660915147027	0.583894216024934	0.977288619010043	-1.63903416783913	-1.76590783830087
AT1G63130	0.132448933723127	0.410971385619412	-0.980760703143826	-1.26332637545751	0.742403091325011	0.958263667933789			AT1G25025	0.893383987333156	1.18044571847789	0.395492709770441	0.790838012156174	-1.65347036136322	-1.60669006637444
AT4TE17475	0.528674530486764	0.499100827981293	-0.697013180225504	-1.28291812847567	0.417832949937306	0.534323000295817			AT1G25112	0.893383987333156	1.18044571847789	0.395492709770441	0.790838012156174	-1.65347036136322	-1.60669006637444
AT1G63150	0.142637112113942	0.216900493160974	-1.01008930088887	-1.27669888887723	0.898635870210953	1.02861471428023			AT1G25180	0.893383987333156	1.18044571847789	0.395492709770441	0.790838012156174	-1.65347036136322	-1.60669006637444
AT1G13360	0.0345188429843883	0.624696114353069	-0.991671148670259	-1.26369718751207	0.731766566894944	0.864386811949927			AT1G24851	0.899568527779973	1.17519919245141	0.382658968520529	0.777967561246314	-1.64398215270824	-1.59141209728999
AT2G32470	0.256626857370952	0.711277569196334	-0.88695438140082	-1.4980347401111	0.381214869189256	1.03586982575537			AT1TE28320	0.91559054828674	1.15597302190177	0.357307404641759	0.793372366188754	-1.60515828454579	-1.61708505647324
AT5TE24035	0.390242408104264	0.590881449845421	-0.822901155632424	-1.87609589954927	0.7707724656259	0.94710073160611			AT3TE53100	0.83210558467151	0.923474993322712	0.537972073359263	0.852794863727956	-1.56779421763991	-1.57855329744153
AT3TE40125	0.23574268083051	0.395716981799437	-0.870203904161908	-1.5851804389597	0.767176469161239	1.05674821133042			AT1TE67635	0.910519197494192	0.779722881023721	0.607057543205586	0.90599715896618	-1.59492971389551	-1.60836706679417
AT1G63330	0.132969196829213	0.176739867835751	-1.02109292028086	-1.18499102396099	0.90562091626153	0.990753963315363			AT5TE40320	0.8384374146952	0.829825791963385	0.556179328906396	0.891096307409025	-1.56764534518919	-1.54789349778481
AT1G62590	0.1380947487564	0.209495460170285	-1.00037665525065	-1.15824315019005	0.862207400619425	0.948822195894589			AT5TE43375	0.7845764553624	0.948558301788857	0.494244548397013	0.815857697279876	-1.53859155626297	-1.50464544656517
AT5TE47390	0.428450834373539	0.610152105495075	-0.621054768695572	-0.979049843258029	0.341009659475022	0.220492012609965			AT2TE20945	0.76084317398937	0.868672273939653	0.533299162643965	0.827699036553378	-1.49559802659595	-1.49491562053041
AT3TE59230	0.364885482256971	0.681032573021144	-0.609820968499587	-0.991619220792817	0.352304335078722	0.203217798935569			AT5TE42270	0.765938557694357	0.858051426121827	0.512629125859767	0.834169484398435	-1.48299936110761	-1.48778923296678
AT2TE15565	0.436382833530869	0.610252058887147	-0.681162838065224	-0.901577051639154	0.0889944776282352	0.447110519658128			AT3TE47560	0.791208982938549	0.823940631137079	0.520027487707845	0.891742287527899	-1.51789434564235	-1.50902504366902
AT1G12775	-0.0281849289952394	0.760395394770486	-0.863937165258232	-1.44349975151034	0.689490397703427	0.8857360532899			AT3TE50130	0.682648466887528	0.845962761142632	0.652118651615602	0.902027105798258	-1.44990423086342	-1.6328527545806
AT1G12300	-0.0142392231376993	0.765535423122595	-0.856345840711271	-1.30198859789145	0.580603777982656	0.826434460635165			AT4TE12620	0.751195315059039	0.80310969031339	0.562187689323327	0.857671641434745	-1.44806110352398	-1.52610323260652
AT1G63320	0.127083594776623	0.574775418478174	-0.796988072706361	-1.23538217455814	0.559485989368957	0.77102524464075			AT1TE40940	0.777622126466255	0.810748124675598	0.507494677190584	0.842881337684938	-1.46753979290741	-1.47120647310996
AT5TE33895	0.327922776634001	0.77139494504452	-0.629858155572531	-0.802366872897105	0.167736128671258	0.165171178119859			AT4TE08985	0.727135614438946	0.790405734741514	0.548454037721742	0.858498181902831	-1.45666859788513	-1.4678249709199
AT4TE20970	0.430669958305506	0.482533643073143	-0.594265589728531	-1.07760052748066	0.421995697908432	0.336666817922117			AT2TE00045	0.749894164530968	0.796993353521385	0.517289957606524	0.836410572688726	-1.46893024916921	-1.4316577991784
AT4TE09465	0.171557982232824	0.608884724849204	-0.864939283256585	-0.926783328041779	0.380189080177351	0.631090824038985			AT4TE10985	0.751928507200326	0.745298484678463	0.544919409755536	0.843026111861663	-1.44581896897287	-1.43935354452312
AT1TE46395	0.398504576292805	0.509180546264846	-0.592853556477939	-1.24059822217447	0.459149380911319	0.466617275183445			AT1TE67645	0.729212466833388	0.814796565516321	0.50790561010424	0.857820591241659	-1.4404866841001	-1.46924854959551
AT2TE00010	0.278894150132285	0.705626804908512	-0.633061713808727	-1.00527869343611	0.166521010770451	0.487298441433584			AT2TE12230	0.761301759500062	0.787109228458139	0.488385758010752	0.850155816609485	-1.47887375345717	-1.40807880912127
AT5TE48595	0.426044538563522	0.535535308355556	-0.552135335475532	-0.883121993051807	0.273860112850203	0.199817368758055			AT3TE47555	0.746612883003417	0.78445436795073	0.494298196865863	0.850362619695876	-1.43696002071585	-1.43876804680003
AT2TE13755	0.0570023900249783	0.412718667757478	-0.824819836059671	-1.2305104629969	0.719889950165559	0.865719291108562			AT4TE10980	0.743568887723479	0.733026296646898	0.53782962449873	0.832861580611882	-1.42748430387983	-1.41980208560116
AT3TE54865	0.300578199228031	0.578844392631321	-0.625685932884315	-0.877970363552627	0.225546729299571	0.398686975278022			AT2TE20965	0.636408464044145	0.850282782541342	0.555891364149121	0.836242937023348	-1.40895365851161	-1.46987188924635
AT3G11420	-0.0487887100547439	0.397976060520322	-0.898211039527537	-1.33122934770766	0.957471966257448	0.92278107051217			AT2TE00035	0.730655707222947	0.758606922518613	0.515209114138408	0.844653499646668	-1.44115502008975	-1.40797022343689
AT1G63080	0.0591260748427072	0.292247149335829	-0.877933367590041	-1.09540283916053	0.745312468663482	0.876650513908547			AT2TE26610	0.701037974577723	0.824056708405708	0.487931833083818	0.79968198173481	-1.38919841704747	-1.42351008075459
AT1TE45355	0.273642560563928	0.651602400884684	-0.644174511916171	-0.939613141679601	0.141785354859111	0.516757337288047			AT3TE50125	0.645765086684706	0.796681020867902	0.611822381065149	0.844474487048492	-1.35633196233709	-1.54241101332916
AT3G13724	0.220149189227673	0.305741077334183	-0.902588935584363	-0.910397987645821	0.454494025317869	0.832602631350456			AT2TE38905	0.692441724721769	0.760472836052173	0.548003946074209	0.810155864575659	-1.41094560543073	-1.40012876599308
AT3TE47230	0.362774432603915	0.586861276041606	-0.539000153073786	-0.905021194302144	0.170614679383025	0.323770959347383			AT2TE20445	0.701248273639585	0.827458068244521	0.50416275053189	0.710997134660765	-1.41474179647003	-1.32912443060672
AT1G63230	-0.00759996527938078	0.63877907465515	-0.828084594909296	-2.08170219690823	1.18526612433707	1.09334155810469			AT5TE41105	0.605111967723181	0.968985443822879	0.511438621208958	0.84722303844231	-1.41513853361194	-1.51762053758539
AT5TE44310	0.343560422212198	0.563339962714213	-0.572717206362629	-0.889220965151331	0.149580253157019	0.405457533430525			AT2TE17875	0.61781917690158	0.963504819779955	0.534721035494158	0.835445184715743	-1.33749173408665	-1.61399848280479
AT2TE17440	0.663769717758678	0.51966021288054	-0.42370241631451	-1.06601391182927	0.0914132112591144	0.21487318624545			AT1G25054	0.742983507064165	0.991377074729431	0.276704055377028	0.629566435905726	-1.3294972398479	-1.31113383322845
AT2TE22175	-0.0709435357589534	0.469632613863022	-0.924474473579997	-1.09419422688125	0.758295348862601	0.861684273494578			AT4TE23410	0.696826125011205	0.780512666642387	0.480634139824934	0.814081202002916	-1.39329295963641	-1.37876117384504
AT2TE21705	0.297702042433615	0.570172270121649	-0.568215695113521	-0.91082773564812	0.251337635786488	0.359831482419887			AT4TE14445	0.68227763245927	0.753859512711507	0.514079878886857	0.837742201861671	-1.40534195293344	-1.38261727298587
AT2TE23515	0.347970358744705	0.462931668806633	-0.564644479302427	-0.926994009234532	0.361366408010511	0.319370052975106			AT1TE51245	0.707534169209618	0.674368473602684	0.555108957323073	0.832704643765265	-1.36853967306617	-1.40117657083447
AT4TE17765	0.319284357137587	0.586042449075121	-0.537699431960501	-0.929414294100965	0.193028325292095	0.368758594556665			AT1G24880	0.74118108048679	0.978099708463121	0.26105483067853	0.611666478814637	-1.30797643726047	-1.28402566118261
AT3TE46670	0.388681121082326	0.403030258021071	-0.555852146651343	-0.990281183472812	0.385190111677744	0.369231839343012			AT4TE00225	0.973140137074411	0.476608332066309	0.710691563896264	0.953126297350654	-1.44418652961121	-1.66937980077643
AT4TE08245	0.308996005008426	0.567411348674655	-0.565159529941745	-0.87537752616891	0.177544376399631	0.386585326027948			AT1TE45860	0.735110797184012	0.711974443503323	0.479976076026928	0.80033174563016	-1.35982498325786	-1.36756807908657
AT2TE21345	0.309923328771779	0.592990278967594	-0.543628156406049	-0.923378419779578	0.180578676163108	0.383514292283145			AT2TE00120	0.683313661189263	0.802086834506865	0.449625397836554	0.740995817156977	-1.34796144726034	-1.32806026342931
AT3TE52670	0.250408545128868	0.784907907836898	-0.541545542959785	-0.894818804189228	0.166947996793203	0.23409989739004			AT2TE00030	0.697731164514858	0.739549131754286	0.482601334543199	0.793273840759882	-1.36124394092106	-1.35191153065117
AT1G10770	-0.0411307213085514	0.568836670817081	-0.789723284886746	-1.85309933366335	0.966977151140684	1.14813951790088			AT1TE01145	0.562358917342102	0.929997913823119	0.630094503474103	1.00111186227097	-1.47991950556651	-1.64364369134378
AT2TE22265	0.317236089814367	0.66329214453104	-0.536984688446332	-1.04568070430958	0.231549984112997	0.37058717429751			AT4TE15590	0.639335980905049	0.944620605732439	0.532819769223211	0.834911908082011	-1.27121624581194	-1.68047201813077
AT1TE37275	0.293124367076517	0.748634807449555	-0.514609753167621	-0.847228350259032	0.172838443064764	0.147240485835814			AT4G16900	0.609487419679031	1.10022526542211	0.45696473677155	0.898709823638283	-1.3510028737643	-1.71438437174668
AT4TE09460	0.331794570488713	0.542961677546089	-0.641426244039847	-0.803175826417306	0.173012877851911	0.396832944570441			AT4G08760	0.668435439529508	0.790766198613081	0.46167019717595	0.794862489063423	-1.36758040542362	-1.34815391895834
AT4TE21020	-0.215853628836806	0.511440675894793	-0.929657211082233	-1.95106974770069	1.05099027861569	1.53414963310925			AT3TE51565	0.645479841116117	0.803886226594789	0.476723315187677	0.803645390572671	-1.33353980031132	-1.39619497315994
AT4TE13450	0.280761712043224	0.536933895159279	-0.55621276877792	-0.882351578693591	0.241297137614062	0.37957160265495			AT5TE45130	0.612849719831521	0.93055570046398	0.533150126088088	0.853917117937179	-1.28877815840858	-1.64169450591219
AT4TE21295	0.298540025349384	0.521268388090686	-0.560645374849665	-0.870450841356417	0.199807078662992	0.411480724103015			AT4TE13560	0.682692047739131	0.822933791936061	0.415107462080293	0.740577260714746	-1.35503058905624	-1.306279973414
AT1G66795	0.402258785750984	0.261190678256195	-0.609164233047236	-1.45737529568425	0.682959100011319	0.720130964712988			AT4TE08980	0.614274080515331	0.875261989326363	0.504600412115897	0.810627843441631	-1.27237418315335	-1.53239014224587
AT1G66783	0.406224793059096	0.26494756791848	-0.606631405729976	-1.47152351602814	0.688208205367483	0.718774355413059			AT1TE45855	0.720014304605469	0.696006299508509	0.466509027234657	0.782332696045794	-1.33397623031829	-1.33088609707615
AT2TE13750	-0.0646520817672656	0.342000932566394	-0.940820470568667	-1.0525379461308	0.714851852167191	1.00115771373315			AT4TE20885	0.580189547855559	0.847274095930837	0.515939735270964	0.842585111720982	-1.36875398453907	-1.41723450623928
AT2TE28180	-0.433128283710768	1.11635187186998	-1.49921270722491	-0.79922443842564	0.651692786374149	0.963520771117195			AT3TE47595	0.581246015212342	0.948558810155655	0.513812551095327	0.821687195718175	-1.27450124403328	-1.59080332814821
AT3TE47360	0.345188255401533	0.4025552821735	-0.554344705983949	-0.930074186677311	0.335514350473661	0.401161004612565			AT2TE11540	0.580167676797313	0.909452450791136	0.523922538544012	0.829558045501269	-1.27635489851516	-1.56674581311858
AT2TE16455	0.501065215897235	0.372520784796446	-0.519270785946418	-0.960162636501853	0.314831935405532	0.291015486349057			AT3TE70530	0.68235826984208	0.760591528781442	0.428605056111076	0.784029028537899	-1.30539004736478	-1.35019383590772
AT5TE40960	-0.162507181570218	0.420474587373734	-0.906833936411624	-1.54751163225609	0.865400605880151	1.33097755698405			AT4G00140	0.610607140934039	0.759737335602697	0.51266260098695	0.873523280296537	-1.34262178801652	-1.4139085698037
AT3TE52805	0.279057372186871	0.568866708967999	-0.551638802998973	-0.837051285712899	0.166347292713994	0.374418714843006			AT1TE40955	0.569090915874161	0.942978292157559	0.496833303563829	0.846488860048561	-1.2947852316788	-1.5606061399653
AT2TE21355	0.296196298098147	0.660778136935843	-0.497229695344597	-1.08935217459365	0.169977711991502	0.459629722912764			AT3TE61295	0.58316364632878	0.940001787065185	0.483383051436045	0.765767636171516	-1.2461204129694	-1.52619570803212
AT5TE39170	0.296706185124821	0.537535370143097	-0.529284048887829	-0.87572750273117	0.204942412502911	0.365827583848167			AT3TE61305	0.563159263795351	0.890139392511928	0.525504412243304	0.81602029896243	-1.27458131833017	-1.52024204918285
AT3TE52800	0.280002206735828	0.56976862267418	-0.545336629271713	-0.82980178801639	0.158334575122307	0.367033012755785			AT3TE57550	0.64129054320348	0.740236654623278	0.472177503094137	0.792711518956068	-1.32894140021932	-1.31747481965765
AT3TE62720	0.349228384452108	0.420552053527352	-0.534079439453802	-0.891600006370856	0.298371073536099	0.357527934309095			AT2TE00075	0.574473633587141	0.946487762091371	0.49089332522866	0.793267158448087	-1.25099784174889	-1.55412403760637
AT1TE52795	0.290403525103073	0.523854879053665	-0.546486423791308	-0.8450762619287	0.195146469941932	0.382157811621337			AT4TE21160	0.673166508091105	0.634357815522796	0.55522567233742	0.798892380729576	-1.26908370774618	-1.39255866893471
AT5TE52390	-0.0794958868000553	0.34593522219769	-0.829939785280487	-1.3168079001313	0.851561955208778	1.02874639480538			AT2TE12225	0.695269095928431	0.727616857035699	0.429864996579447	0.764497501713468	-1.34842978794447	-1.26881866331257
AT3TE45980	0.264562341100339	0.57527194574274	-0.554223441434972	-0.86335254458873	0.157067598308238	0.420674100872382			AT5TE36830	0.647126819328271	0.693087153220278	0.492844085708496	0.804277534013648	-1.31938032300545	-1.31795526926524
AT2TE23510	0.262285433284855	0.59007921305548	-0.537140426307122	-0.880602787060177	0.170973197101576	0.394405369925391			AT4TE08440	0.569859077136496	0.916926475509747	0.519556766600397	0.818834397655721	-1.24171773625996	-1.5834589806424
AT1TE49330	0.403896031690198	0.359232280238293	-0.546319379945089	-0.994053620580975	0.348538872599129	0.428705815998445			AT4TE15585	0.605128003640159	0.901224254079883	0.496192877499256	0.785447615049311	-1.20856336390919	-1.57942938635942
AT5TE47395	0.293455014456276	0.543435928429462	-0.544942386050071	-0.853924164985699	0.151147197415064	0.410828410734966			AT1TE51240	0.746544819277792	0.657333315071474	0.550119658455353	0.807901208422162	-1.429034122309	-1.33286487891779
AT3TE57605	0.373770282721052	0.425298197769402	-0.516338564804514	-0.84804489948778	0.257273278913908	0.308041704887927			AT4TE42950	0.55050394322185	0.976428546501067	0.464025020226313	0.89932856078236	-1.31362065867216	-1.57666541205943
AT3TE52415	0.326862054764877	0.501882785751171	-0.582479385354704	-0.661358753148715	0.158482571202098	0.256610726785278			AT4TE08435	0.564709579469699	0.910874563197844	0.514405883909657	0.810830404188307	-1.23391663673178	-1.56690379403373
AT3G19890	0.000333544243302342	0.472198815821043	-0.944036117024154	-0.80380529414154	0.542813873146589	0.73249517795476			AT2TE00015	0.555980559513724	0.928626762173131	0.499079794206825	0.808209727317383	-1.24425630545625	-1.5476405377548
AT2TE23665	0.350858028653882	0.407482544827419	-0.521314339283251	-0.922512667265496	0.34811464472997	0.33737178833748			AT5TE40350	0.552243586245529	0.854678135346573	0.53528459061717	0.800891201973156	-1.23777486955005	-1.50532264463238
AT4TE18270	-0.107252221849119	0.379779069483897	-0.84226927450338	-1.54819466058552	0.856500393539353	1.26143669391477			AT4TE00230	0.588736046243749	0.749269385007219	0.501905610653729	0.828561963839848	-1.31091676595308	-1.35755623979147
AT5TE43345	0.288165026869118	0.553048176067696	-0.542913603645077	-0.78090599551852	0.14257519389203	0.340031202334748			AT2TE13955	0.56161174112448	0.888035398325787	0.496448718156214	0.795426819474967	-1.2277480140909	-1.51377466299055
AT5TE13800	-0.285886660646107	0.476051074577981	-1.06728414088759	-1.06906432905271	1.02196691168265	0.924217144325777			AT2TE13950	0.558481077417332	0.883430864288057	0.492551245249862	0.789749537560363	-1.21846117635239	-1.50575154816323
AT2TE21360	0.244934127990309	0.669653184843245	-0.53266860192532	-0.857268378218368	0.0775041391683704	0.397845528141762			AT2TE00110	0.550880079108508	0.893846243723447	0.47721247504953	0.772997066689321	-1.20993925082215	-1.48499661374866
AT1TE44720	0.27593857097855	0.500833503567179	-0.551064125016893	-0.848416179252069	0.198957543206987	0.423750686516247			AT1TE51235	0.660065005525466	0.627353642419727	0.495356172395137	0.751985131971756	-1.26376681394821	-1.27099313836387
AT5TE42155	0.31315186953324	0.477714581377958	-0.523904705868456	-1.11880360819725	0.434057028198987	0.417784834955519			AT5TE36825	0.627569695868104	0.675931147094399	0.468297798108843	0.776311075630863	-1.27654788030433	-1.27156183639789
AT3TE61225	0.267456632604818	0.730386385404499	-0.551182397156236	-0.710105994073521	0.205537039867263	0.0579083333531756			AT3TE61290	0.539644277168627	0.876202901722182	0.450368478616475	0.729257103105958	-1.19425759599704	-1.40121516461621
AT2TE16150	0.552639333492026	0.301387792419698	-0.531190071281223	-0.859885286047157	0.166985396924114	0.370062834492547			AT5TE43200	0.605581000956798	0.668428302944964	0.490127483293398	0.799928978158622	-1.25222111142377	-1.31184465393001
AT5TE43030	0.383624651176152	0.195062714470868	-0.604119006601303	-1.15570556056673	0.618590541043147	0.562546660477869			AT3TE70525	0.593185955586343	0.712295298609387	0.458684639323243	0.790232364259227	-1.25411062434861	-1.30028763342959
AT2TE18980	0.244405742181643	0.540346283146727	-0.546822022507712	-0.859772064196962	0.198425078820907	0.423416982555395			AT2TE21610	0.509326608530653	0.843764954933656	0.515082614605346	0.797872385581538	-1.21207841978889	-1.4539681438623
AT3TE50265	0.195916568585726	0.860021835967908	-0.586904033605293	-0.853381343046504	-0.0798601188607613	0.46420709095892			AT2TE20960	0.544029354911428	0.765714564187075	0.44255160704647	0.693336195105612	-1.22503588917899	-1.22059583207159
AT4TE19530	0.262913280606213	0.508248576886988	-0.538517769040446	-0.781374134363761	0.211269129589349	0.33746091632166			AT5TE17365	0.541025202904251	0.943629628331463	0.339897957471202	0.593388858680523	-1.17909347119944	-1.238848176188
AT3TE51930	0.265887404618516	0.518789035176813	-0.532460991331074	-0.810773304635946	0.171044566570293	0.387513289601399			AT4TE21055	0.642565825739817	0.691719428669135	0.353108410246547	0.595353825077112	-1.16930387978922	-1.11344360994339
AT3TE53170	0.292468217272445	0.491443509486048	-0.517858204667505	-0.839951354054264	0.172993681376408	0.400904150586873			AT2TE20940	0.600710323281534	0.727700653637511	0.365829357420541	0.605727319156033	-1.17806316361451	-1.12190448988111
AT3TE45975	0.344850096195032	0.369814509930436	-0.517316572236066	-0.872888126055791	0.314911144173882	0.36062894799251			AT5TE20430	0.585979458196913	0.84755045370656	0.431814980327513	0.656804371938225	-1.11883102140524	-1.40331824276397
AT1TE53915	0.361171349311492	0.399784183159195	-0.4900102490913	-0.884994534935455	0.277105049419124	0.336944202136946			AT5TE37370	0.519856233007067	0.965096262136068	0.37705743263372	0.736986042808031	-1.12246655882345	-1.47652941176143
AT3TE48365	0.270051914436028	0.515281084880126	-0.505517415983984	-0.937348673831425	0.225731694193238	0.431801396306021			AT5TE37380	0.518912915669226	0.963791959629711	0.375768558993734	0.735591682367167	-1.12033248557732	-1.47373263108252
AT1TE63880	0.298434795591591	-0.0585011379285829	-0.772936031398325	-1.38580430995618	0.864614727072035	1.05419195661946			AT2TE12435	0.528286177052664	0.950738810711602	0.342295879415376	0.763033463550103	-1.14128838687258	-1.44306594385717
AT3TE50775	0.293663969239992	0.469546270297695	-0.517930292666401	-0.809186079901083	0.199855501334378	0.364050631695417			AT4TE71195	0.600514067121713	0.756571634413174	0.409805964093286	0.686273090369285	-1.11946011266181	-1.33370464333565
AT1TE51615	0.235072587861975	0.603836572855775	-0.559536458247681	-0.736306666613858	0.103594828699899	0.353339135443887			AT2TE22870	0.48096021952979	0.970873673998833	0.370563735325778	0.554978393443808	-1.16115579724547	-1.21622022505274
AT2TE16415	0.435014898364454	0.390252890632892	-0.522276263369227	-0.785325201691247	0.167663509805848	0.314670166257276			AT5TE37400	0.495881185346343	0.933773235702592	0.382431344545674	0.727035085258771	-1.0942287651975	-1.44489208565588
AT1TE45560	0.259607439612642	0.520357103395741	-0.524399095303819	-0.799702495928901	0.169716827069488	0.374420221154852			AT5TE42265	0.592130592794911	0.667479870740941	0.311718040774339	0.553606221892778	-1.06296293006197	-1.061971796141
AT4TE19675	0.266600617355989	0.517190327511784	-0.505440625121192	-0.820659334026221	0.193430658299411	0.348878355980229			AT2TE27820	0.282878205144447	0.701707765767603	0.767961285180801	1.38513668811398	-1.3411136167816	-1.79657032742522
AT4TE52410	0.249972472576435	0.585057450814375	-0.658584119791404	-0.632184731055725	0.273371497670221	0.182367429786094			AT4TE50935	0.431426686039607	0.916069204896859	0.367192694675305	0.568060956436359	-1.12152629522411	-1.16122324682402
AT2TE07550	0.246921236263361	0.522537723407611	-0.519946204768061	-0.844154336573645	0.183137709300729	0.411503872370004			AT1TE67110	0.531087480711591	0.778115552060708	0.368923394075651	0.547733043595501	-1.06277711372687	-1.16308235671658
AT5TE33235	0.241995277733659	0.509674228612054	-0.531819001058683	-0.845946902181442	0.191467418917679	0.434628977976738			AT1TE62440	0.26525313851625	0.790331341196715	0.828598770586842	1.46291444186241	-1.32381016810427	-2.02328752405795
AT5G53588	-0.27979022081097	0.239434922233562	-0.945153762463364	-1.34959134210453	1.26719214579696	1.06790825734834			AT3TE58050	0.512672967906587	0.574827868187336	0.478126183175521	0.736781808828573	-1.11350176974584	-1.18890705835218
AT5G53590	-0.27979022081097	0.239434922233562	-0.945153762463364	-1.34959134210453	1.26719214579696	1.06790825734834			AT1G02010	0.387751239449393	0.81214669026053	0.471948162715279	0.844506799496701	-1.16199349498855	-1.35435939693336
AT2TE23670	0.24711490623937	0.515189528195402	-0.535731854051054	-0.827194883357306	0.157877780751683	0.442744522221904			AT1TE41800	0.343114913559484	0.681335359025562	0.777485980835309	1.37716470685824	-1.23788112388457	-1.94121983639403
AT1TE12235	0.104315531315359	0.995830110388941	-0.58564823164027	-0.687855767228403	0.0815175722437926	0.0918407849205805			AT1TE69795	0.557080653469027	0.994823566804666	0.286025670591087	0.27770092279105	-0.838982106715735	-1.2766487069401
AT5TE44225	0.294990051959628	0.423838964295511	-0.533868824346909	-0.76373577666944	0.25353938944504	0.325236195316169			AT5TE17320	0.431476565731865	0.945376334723818	0.340098630379646	0.548782978403448	-1.02465052476883	-1.24108398446995
AT3TE51505	0.254449014088863	0.487230797206761	-0.522651182975402	-0.821272054319824	0.197004123860712	0.405239302138893			AT5TE37360	0.447200023092948	0.867142403726282	0.282074743642392	0.605658943260869	-0.985547625285186	-1.21652848843731
AT1TE53315	0.261711548644934	0.615502289691532	-0.517001896597703	-0.781189934222534	0.108590651903215	0.312387340580559			AT5TE41650	0.582365084861216	0.369321979992829	0.625122061370675	0.891328486025969	-1.13224864921795	-1.33588896303274
AT4TE19025	0.36244232006999	0.431470042076498	-0.463316980758693	-1.16834624572115	0.348069767353792	0.489681096979561			AT2TE17835	0.501415690250997	0.755215638200468	0.337977512800377	0.565442444568923	-1.08428929852157	-1.07576198729919
AT3TE47400	0.42513606743568	0.333992292810995	-0.485465922789903	-0.784179112115748	0.262553971671625	0.247962702987355			AT1TE02075	0.567084352623503	0.741019204414675	0.282752152344841	0.476467168417477	-1.18876268959918	-0.878560188201318
AT5TE42715	0.314809616612351	0.375766922610346	-0.502047751099299	-1.09424505154131	0.531708636085213	0.374007627332704			AT1G54420	0.431910442551118	0.776416819681648	0.416924021058826	0.454012294301005	-0.970344539409432	-1.10891903818317
AT4G04110	0.193881133708069	0.506026964928782	-0.680730195451606	-0.776707553503057	0.268976325737745	0.488553324580067			AT5G14800	0.411263662465169	0.876049859640133	0.21447016076163	0.477358800111869	-0.96344526743993	-1.01569721553887
AT3TE53860	0.365744640490627	0.307869923499513	-0.512493546831235	-0.860683843448335	0.357070027139429	0.342492799150003			AT1G80120	0.704644344021327	1.25580837495475	-0.352238904758513	0.376617220104128	-0.705158103790767	-1.27967293053093
AT2TE25540	0.255668340717085	0.472559211681276	-0.515029132737643	-0.827293599582465	0.203334960958445	0.410760218963301			AT5TE37350	0.406480499482344	0.8051485465613	0.214588939106532	0.514128821514534	-0.891012016336507	-1.0493347903282
AT3TE66175	0.253926875898168	0.496250126339346	-0.508887891986895	-0.828544502430015	0.178631425867641	0.408623966311756			AT1TE16500	0.38828197672999	0.881019590947735	0.333696119037588	0.441851526647337	-1.04289274790845	-1.0019564654542
AT5TE46515	0.221392554146664	0.518551011209283	-0.532575035416066	-0.793161737692587	0.190032797892668	0.395760409860037			AT1G36060	0.501472472846739	0.78657188190377	0.385645202213204	0.751091035590584	-1.06711677134119	-1.35766382121311
AT4TE16165	0.267263765483197	0.530295791480619	-0.494147144245639	-0.845115096228467	0.135147277893362	0.406555405616924			AT4G01985	0.835865124417152	0.363286089602971	0.571983194119692	0.573591496567235	-1.04514615421385	-1.2995797504932
AT5TE39890	0.474803058836802	0.369118497128719	-0.472298423253276	-0.793507292822415	0.169894470173212	0.251989689936964			AT4TE21065	0.474749086225487	0.679276259834141	0.536075010639867	0.662896909531482	-0.874047092410962	-1.47895017382002
AT2TE19860	0.478710767478818	0.239168323305851	-0.557371416455481	-0.829839763421306	0.211673872090447	0.45765821700167			AT2TE17850	0.586486367943548	0.508890160092001	0.336136644872955	0.890651360367791	-1.02336932828946	-1.29879520498683
AT4TE08355	0.318448825931164	0.340908571936826	-0.515107984596245	-0.829865254827206	0.309074755109442	0.376541086446016			AT2TE00040	0.535111343217116	0.441381137684434	0.644384817540752	0.854015461124514	-1.16665861005415	-1.30823414951267
AT5TE47205	0.290528434283765	0.586405070661336	-0.486036695292634	-0.750144319942896	0.134917214467073	0.224330295823354			AT5TE20425	0.458430386440792	0.683564480674097	0.337474096862554	0.553518127109857	-0.904846236373659	-1.12814085471364
AT3TE53850	0.358272176496442	0.30655297042015	-0.505384259137195	-0.839782885368967	0.346104240537199	0.334237757052374			AT1TE58490	0.392846559436808	0.805858449318647	0.297394428540615	0.382443531548772	-0.979190475137922	-0.899352493706925
AT2TE38250	0.153634257689143	0.150603987280648	-0.711361804502595	-1.21624351963313	0.907528077404166	0.715839001761772			AT1TE67155	0.448938950160375	0.712909576258134	0.26963173349947	0.560721789652677	-0.885238743252143	-1.10696330631852
AT4G19270	0.181113987810747	0.876686496872846	-0.52224715858747	-0.816754662709161	-0.130688022795692	0.411889359408729			AT4TE13555	0.431050669018438	0.680289923016835	0.179338342492777	0.514383850692557	-1.00979262542262	-0.795270159797987
AT3TE58940	0.492296240600589	0.611422636252733	-0.438805740324103	-0.690593828991275	-0.10586345231385	0.131544144775907			AT1TE67115	0.418382183457428	0.656915256879177	0.272597870017254	0.544163209097521	-0.896034907811053	-0.996023611640324
AT3TE48825	0.31507992356291	0.324098190213101	-0.526336998222291	-0.821506309288978	0.33588402761427	0.372781166120989			AT3TE90550	0.483347333396217	0.496347210714631	0.310680429490914	0.774411381675125	-0.927879832868546	-1.13690652240834
AT2TE22005	0.509135518892112	0.291023898955716	-0.448746933016675	-0.911987671609401	0.208195411359634	0.352379775418616			AT3TE90560	0.392265051648037	0.581689054847038	0.333403077051353	0.560886888210613	-0.835449885980322	-1.03279418577672
AT1TE54805	0.224840337701613	0.633884097539934	-0.544048609924513	-0.757658032637583	0.00637483901219049	0.43660736830836			AT1TE67160	0.450387632644485	0.600738366143505	0.270596467593375	0.498447373867238	-0.813104621282539	-1.00706521896606
AT2TE11050	0.332532347254551	0.542579917418497	-0.440746833902571	-0.801632174754067	0.108734289742204	0.258532454241388			AT2TE00090	0.724835585950041	0.369475898842142	0.175990445148355	0.978485364676184	-1.04917333554502	-1.19961395907171
AT2TE21365	0.471018038935065	0.1183291332675	-0.581214947788181	-1.03698346592451	0.550837651209791	0.478013590300331			AT5G21125	0.757425093787467	0.780633994366648	0.85185785769642	0.643851237843703	-1.55591995673313	-1.47784822696111
AT5TE56030	0.270942116821127	0.445369563839895	-0.508786818858603	-0.794911634952342	0.18102256424147	0.406364208908457			AT4TE00215	0.533673285797516	0.183173005538125	0.536789875792941	0.99427681338554	-1.05949084364179	-1.18842213687234
AT3TE62245	0.337905918832137	0.346866462447281	-0.487833805454622	-0.834528788229655	0.292467363345189	0.345122849059669			AT2TE27040	0.766369602843167	-0.10366867675527	0.837860265626477	0.917191787769449	-1.17094123295719	-1.24681174652663
AT3TE59290	0.17601965446115	0.529640603723619	-0.524685023794225	-0.867397299244884	0.252084536496065	0.434337528358279			AT2TE08225	0.493197355425556	0.228590974063184	0.579002460457822	0.687606152001679	-0.943353379260937	-1.0450435626873
AT4G08878	0.380777144419966	0.507796019400055	-0.564887820276245	-0.654630375865659	-0.00878339667924966	0.339728429001132			AT4TE12615	0.446865545946507	0.524966561481316	0.18752726139571	0.404801273349941	-0.847720455559459	-0.71644018661401
AT3G22142	0.366953756109389	0.633936400580458	-0.45933408802995	-0.632981695092566	-0.115555781299596	0.206981407732268			AT2TE00115	0.451276467569691	0.610571495032751	0.0959278358293023	0.30413331749584	-0.769907318508357	-0.692001797419223
AT3TE53080	0.0088621420296775	0.346150673774423	-0.710447908009373	-1.21349741362053	0.571140301903753	0.997792203922042			AT4G35280	0.32169689780733	0.939579383828178	0.365150119564395	0.396474891728444	-0.929521827692207	-1.09337946523614
AT4TE27915	0.223618202314803	0.501107640481708	-0.515202735462696	-0.798519334530404	0.177264105805826	0.411732121390761			AT2TE12990	0.442590598307637	0.542446416788833	0.281370968393938	0.502060577017245	-0.888126080139173	-0.880342480368481
AT5TE62545	0.171485880516162	0.778221258633867	-0.672380150724759	-0.78929033864436	-0.141179375484274	0.653142725703361			AT4G20690	0.317098267191454	0.702917544434097	0.227143262430793	0.383026551802946	-0.739764826718451	-0.890420799140836
AT2G15880	-0.459191851144796	0.862221685153921	-1.32356166200473	-0.838767236523735	0.801710313394596	0.957588751124744			AT3G42170	0.593023352663534	0.51842208964646	0.312684267675095	0.471120138533543	-1.06006507344755	-0.83518477507108
AT5TE47195	0.3766944159595	0.634527641247974	-0.484228966058222	-0.598477087351819	-0.139755990783764	0.211239986986332			AT1TE69805	0.30407334151014	0.778148021649134	0.242564078783438	0.300851311316265	-0.770776932279553	-0.854859820979421
AT2TE33330	0.195258233309067	0.661127377522497	-0.525429206375353	-0.771229008311649	0.359482709626331	0.0807898942291043			AT5G17165	0.411830364427246	0.503238493793871	0.271681320400933	0.40534641967335	-0.739379799937129	-0.852716798358268
AT4TE19090	0.481003122968669	0.238400678451296	-0.485480530571055	-0.895169239935885	0.28202028578934	0.379225683297632			AT1TE57770	0.388425170676983	0.226912050043806	0.644529132886015	0.712734893151049	-0.86975358611606	-1.10284766064179
AT5TE42825	0.316191151183576	0.454693028170489	-0.508718909731526	-0.685987874770801	0.155404055140906	0.268418550007356			AT5TE41100	0.387201650883904	0.698724515076525	0.431666335113693	0.406902265341141	-1.13813497576282	-0.786359790652444
AT1TE51070	0.310786999789013	0.354388859794037	-0.484704993615072	-0.84776003444308	0.339935682040499	0.327353486434605			AT5TE37745	0.675007080120341	0.543110923018869	-0.00492775398213308	0.810526825442705	-0.851104479988151	-1.17261259461163
AT1TE53995	0.267190637772718	0.431078191916445	-0.510109222641736	-0.783476120411329	0.182971570196669	0.412344943167236			AT1TE01370	0.72612730729889	0.170295266284324	0.453249620716585	0.470097281083092	-1.0069406208078	-0.812828854575089
AT3G30820	0.155426369997461	0.484122944781792	-0.644815580692084	-0.90252496733993	0.201184753756262	0.706606479496504			AT2TE08255	0.644599740466682	0.236237841230916	0.479315692199328	0.44656045743496	-0.846574509110281	-0.960139222221605
AT5TE44120	0.305186234973098	0.375688819826767	-0.508231857840082	-0.880655380264921	0.290824719048018	0.417187464257122			AT5TE93875	0.83950085748151	0.0888633361884459	0.486311755834778	0.512393181704188	-1.01366630259879	-0.913402828610131
AT4TE78070	0.062529773180378	1.17492267707585	-1.50005011298316	-0.317759533407894	0.195712829685672	0.384644366449162			AT4TE08875	0.471978986197961	0.472403938913355	0.481104063215166	0.35367808388559	-1.02889855382468	-0.750266518387391
AT1TE52025	0.262724197786079	0.467242236895093	-0.480783634712365	-0.883978723920716	0.175177209453187	0.459618714498726			AT2TE00020	0.410378893173531	0.604206653166573	0.289436999012127	0.376592839131231	-0.98288454839891	-0.697730836084552
AT4TE20520	0.480083009970086	0.137761869013202	-0.558363524732663	-0.865717027209666	0.413777238340389	0.39245843461865			AT5TE43180	0.0932237864267904	1.22063716098441	0.0358424815343081	0.758536714402146	-0.982111179015899	-1.12612896433176
AT1G12620	0.0608841024646534	0.370606473925873	-0.652268143166783	-1.30489976530873	0.541106989271311	0.984570342813674			AT1TE16505	0.192780334786216	0.839053293957855	0.319885417518263	0.507658379390826	-1.11165259474102	-0.747724830912139
AT3TE50185	0.231990373497705	0.442624325168492	-0.502753693857674	-0.884177421705509	0.365489177481471	0.346827239415513			AT5G23030	0.468083451173284	0.817467649750784	-0.205290931984489	0.620230363826467	-0.784853289519026	-0.915637243247018
AT1TE51600	0.224725018552418	0.599604137886967	-0.584885751768357	-0.630907430938249	0.0735850054142091	0.317879020853013			AT1TE69800	0.380447933829215	0.70518224410727	0.135311953164716	0.361775400003274	-0.867044672752264	-0.715672858352209
AT4TE08720	0.429794106257511	0.243218226549839	-0.507952832621221	-0.840714463356436	0.276284868157463	0.399370095012841			AT2TE00025	0.531933809893702	0.432149642035236	0.237176867019524	0.501877842822475	-0.780661499121808	-0.922476662649129
AT3TE48525	0.48857163145327	0.773767248337554	-0.411905445774991	-0.651083520971001	-0.406921410819588	0.207571497774757			AT2G34208	1.19074258450924	1.30422041971937	-1.13616518351959	-1.08491553143218	-0.455536456728952	0.181654167452113
AT3TE58890	0.509288701539342	0.215595143552422	-0.477345996542752	-0.942828359381873	0.347089131721649	0.348201379111213			AT5TE37690	0.421401642448547	0.335436116409674	0.348114755288497	0.614896251871325	-0.724026090199878	-0.995822675818168
AT3TE40130	0.11315201296893	0.129458686703193	-0.696690474811969	-1.25884609449571	0.917086172451484	0.79583969718407			AT2G44940	0.481225981464888	0.330104025835146	0.435382731877954	0.678966412580533	-1.09112084465663	-0.834558307101894
AT3TE55460	0.315638829847426	0.293082134423289	-0.487935791133884	-1.14402644055484	0.590663335844368	0.432577931573642			AT3TE92030	0.429114006152867	0.723024918067566	0.00629809916498125	0.239686611918804	-0.574269873108536	-0.823853762195688
AT4TE09955	0.279296194678615	0.308000015502484	-0.685555724070898	-0.712634358780361	0.244474482260257	0.566419390409898			AT5TE37695	0.677683960790863	0.411771931767523	0.184128177558763	0.659992497394816	-0.671809440354288	-1.26176712715767
AT5TE36395	0.242641508911285	0.564738065538734	-0.519296299011678	-0.751067903190716	0.0326405557588085	0.430344071993568			AT2G15042	0.330675787014385	0.482176689419882	0.284525088870057	0.441360945166915	-0.90224530039875	-0.636493210072487
AT5G26700	-0.509805376195025	0.571739251831463	-1.27660126043072	-0.972637638733262	1.04865949570481	1.13864552782273			AT2TE08295	0.493867157451349	0.228449537436543	0.544737692134467	0.641892926177814	-1.11161232813731	-0.797334985062861
AT5TE24045	0.152426223178555	0.085622768703554	-0.686571872963652	-1.28122473821023	0.923617959312619	0.806129659979151			AT5G53440	0.289479293410373	0.840518924197164	0.27743969045198	0.172833696392094	-0.738313692820841	-0.841957911630772
AT1TE44230	0.244152974293316	0.49098728665671	-0.497886570395883	-0.745916846677186	0.109851285456477	0.398811870666561			AT4G13000	0.344581766714488	0.649799262503902	0.146352313220845	0.628861325638002	-0.857976922304228	-0.911617745773012
AT5TE24030	0.148046618997213	0.096719578971741	-0.680150266506474	-1.28560434239157	0.919238355131277	0.801750055797809			AT5G67080	0.445854005828664	0.959300508272731	-0.288503232701862	0.37683655154575	-0.525232586306887	-0.968255246638398
AT4TE17090	0.388012690633984	0.281125198987476	-0.506545857129259	-1.10119872237583	0.480901889110048	0.457704800773584			AT1TE51485	0.465383870936363	0.309615146452996	0.322753271681127	0.798697395375283	-1.20354783953182	-0.692901844913955
AT1TE45705	0.315033635965699	0.400210383336587	-0.4611700082287	-0.777570402859768	0.2251146578659	0.298381733920284			AT2G05810	0.573197709488625	0.484454358202238	0.362935244534143	0.175608244157132	-1.02497353971439	-0.57122201666775
AT3TE48540	0.344402693508565	0.566123043486241	-0.565967812430239	-0.494165224377113	-0.0658412798952934	0.215448579707845			AT2TE00100	0.684821978242177	0.204483383463783	0.141177871263243	0.951465826608962	-0.805918060775722	-1.17603099880244
AT3TE52725	0.289545654256848	0.596079569482798	-0.424081368610405	-0.818562171667777	-0.0176915516807998	0.374709868219336			AT1G47497	0.285677305665562	0.217318269901194	0.552127406143329	0.776658100603308	-0.777590527516642	-1.05419055479675
AT3G43860	-0.231416741712374	0.447208795952909	-1.06289993986151	-0.834359698529468	0.955662032314228	0.725805551836213			AT1TE02540	0.691767503575367	0.0720351204246459	0.470817670700308	0.587150125011664	-1.15460161355193	-0.66716880616006
AT4TE19180	0.299684385200065	0.32690592596165	-0.481929306952635	-0.835775320465018	0.297635228709957	0.393479087545984			AT2TE85710	0.548475960380133	0.386415028578905	0.209046233804243	0.564653221349047	-0.646810117545489	-1.06178032656684
AT2TE22170	0.468489104609641	0.446414954774272	-0.499605231871947	-0.61865172783096	-0.084419842213669	0.287772742532663			AT1TE92970	0.769637071814761	0.062900981548756	0.388282874357571	0.465146257669492	-0.864932734265395	-0.821034451125184
AT3TE51650	0.311051231988616	0.333927297051577	-0.493441263464078	-0.735721320818335	0.300982475037763	0.283201580204452			AT5TE93065	0.689754275889159	0.0236347740420637	0.511105404684201	0.507791135048375	-0.976002004727246	-0.756283584936549
AT3TE04915	0.296010322318393	0.425977312709431	-0.59071881609587	-0.709697533599845	0.138205618548753	0.44022309611914			AT5TE40330	0.412139927191031	0.330166673290739	0.365294167567717	0.437845486456169	-0.82737686740112	-0.718069387104533
AT3TE59610	0.308473160157881	0.567438798473288	-0.598284968234091	-0.538219090831356	0.109818173805282	0.150773926628993			AT3G47410	0.455894805957104	0.805220724839968	-0.275670796851458	0.325783801467701	-0.593648175808423	-0.717580359604896
AT1TE45800	0.231806265256948	0.608491552500542	-0.470186840582915	-0.700555651070541	0.0241577923041838	0.306286881591786			AT3TE47590	0.322854724679309	0.489169568086496	0.314784840252193	0.52559332773608	-0.655460619689848	-0.99694184106423
AT1TE58335	0.460297419308048	0.473877483364601	-0.436769067383667	-0.719468780998652	0.032275996942321	0.189786948767348			AT1G04625	0.653260859324245	0.0761180236218078	0.415868682023943	0.460834820778144	-0.87517678201035	-0.730905603737789
AT3TE24685	0.247491147188926	0.470661022222666	-0.564784163167651	-0.621635664893295	0.255210511754068	0.21305714689529			AT3TE67755	0.239679031847578	0.562530501470141	0.32803981232551	0.367963982857493	-0.650854289092444	-0.84735903940828
AT4TE14330	0.164934741652075	0.560074234797211	-0.545060700506211	-0.663765993838384	0.157126989783411	0.326690728111894			AT2TE13010	0.519084520898591	0.0369311989018097	0.664499464467752	0.565604356004002	-0.860124655986919	-0.925994884285236
AT2TE24445	0.470912853085375	0.378287037597415	-0.435113925825938	-0.658692698132535	0.0614088511562425	0.18319788211944			AT5TE25975	0.671488558899664	0.746458484862642	0.603302913915713	0.632175445740434	-1.12679742445006	-1.5266279789684
AT3TE67765	0.365486640824246	0.155687426828111	-0.530276794425042	-1.13934052248127	0.514187201945148	0.634256047308806			AT1G47770	0.305011924327861	0.572214865323774	0.345642979445382	0.275953654614853	-0.759985470303858	-0.738837953408012
AT3TE56730	0.352164673232569	0.470881499503063	-0.369161995428424	-0.851447516433053	0.19819860071641	0.199364738409441			AT3TE92795	0.199969777369187	0.567503787684585	0.241521575681542	0.490268417523952	-0.687928723322769	-0.811334834936501
AT3TE62620	0.31973912910636	0.352733645201203	-0.440913022238439	-0.863455347361846	0.28072180214016	0.35117379315256			AT5G09445	0.262572210951705	0.746467096147686	0.0836150893781022	0.580529444263581	-0.546975566268607	-1.12620827447247
AT4G33970	-0.0971174645650379	0.994099198992693	-1.30226030722598	-0.437881651303304	0.324414554592162	0.518745669509464			AT3G53950	0.50457992856566	0.914019926484252	-0.335909980711288	0.119722916931626	-0.34888857718993	-0.853524214080322
AT1TE46870	0.318818033780204	0.403244089817576	-0.637826368898414	-0.619068046747929	0.0894158509907754	0.445416441057787			AT3TE51560	0.330995165398075	0.425552167033716	0.510903989036748	0.594246522132908	-0.825735703257116	-1.03596214034433
AT2G18470	-0.279771397371981	0.567664577333606	-1.18183003799239	-0.779245140885495	1.01474019383195	0.658441805084301			AT5TE33985	0.508986399176398	0.256122180516809	0.321629332322	0.345257808272527	-0.761463503853086	-0.670532216434646
AT4TE20205	0.327606987618275	0.367253776382025	-0.459341580048198	-0.739487908052828	0.230009745302635	0.27395897879809			AT5TE66645	0.683947680408758	0.0306876277220116	0.444870259935832	0.845916617169339	-1.40058406547458	-0.604838119761361
AT1TE43820	0.463922799377503	0.20518927293482	-0.468905356905246	-0.900893787716926	0.297635624808345	0.403051447501506			AT2TE23940	0.421740874330467	0.350940978520118	0.192626867407329	0.299953436746224	-0.653810657088682	-0.611451499915455
AT4TE16725	0.253561116408873	0.436078908940228	-0.473204107925007	-0.768716910654948	0.184395988142722	0.367885005088135			AT1TE59150	0.808358040734181	-0.0374376751772543	0.689118005856372	0.717375959949387	-1.61661338735283	-0.56080094400986
AT5TE46745	0.451555790345534	0.199642151259283	-0.528833108892413	-0.772844088850134	0.288284676190184	0.36219457994755			AT3G42723	0.339263147827396	0.541374690195543	0.231760280565244	0.325498654931682	-0.679142037497444	-0.758754736022422
AT2TE17810	0.314744273335899	0.413359935934762	-0.596718090214944	-0.594066529877292	0.0410146946257424	0.421665716195834			AT1TE43195	0.611871754613634	-0.0378645022940081	0.43736801834557	0.839654228052931	-1.07831226226627	-0.772717236451854
AT4TE20975	0.217017666752081	0.430282167576244	-0.484264491881476	-0.791087191222376	0.22188503265266	0.406166816122866			AT3TE60850	0.692988760769421	0.196739984880171	0.264744311484372	0.461859511735772	-1.04119769059995	-0.57513487826979
AT3TE57495	0.433740270146028	0.248230606857781	-0.469480729744657	-0.829487400673242	0.185864472306671	0.431132781107422			AT3TE61325	0.563626482399891	0.0292485098047859	0.56678288881407	0.637638872502517	-0.688840698502782	-1.10845605501849
AT2TE11040	0.322228322119777	0.501123720921285	-0.413683603603589	-0.712441759324856	0.0616408852991732	0.241132434588204			AT4G08740	0.268047112069812	0.531198968622888	0.484181538771741	0.519934047828108	-0.641540242068419	-1.16182142522413
AT2TE15960	0.437561263531633	0.337088764455406	-0.888634487796381	-0.415899598812009	0.247849552008725	0.282034506612626			AT3TE53105	0.370176087023599	0.337974689129351	0.394478551721605	0.424470012588285	-0.643857265428625	-0.883242075034213
AT5TE46060	0.375234781577271	0.295439088145679	-0.443966172738145	-0.850116041161813	0.23096120808815	0.392447136088862			AT1TE98925	0.670534372162877	0.528209193042769	0.0627897985371666	0.317968425868647	-0.455808025735942	-1.12369376387552
AT3TE67735	0.301636070114794	0.218660731380041	-0.539196569235875	-0.985722487115259	0.411298807305956	0.593323447550345			AT3G42550	0.414419863682745	0.174302726147296	0.309759157358435	0.637307582889946	-0.70511589761583	-0.830673432462596
AT4TE18740	0.261740224706069	0.391254777295316	-0.441458106165447	-0.806078155971658	0.270153587818774	0.324387672316945			AT5TE66505	0.136819904775567	0.652614285251586	0.202784017076524	0.396388736787681	-0.688718557229329	-0.699888386662035
AT3G52230	-0.0356041252718988	0.503024655359613	-0.58360820008838	-1.35752609836838	0.746081288672563	0.727632479696486			AT5TE47225	0.13349068118333	0.600263653476219	0.347950362228868	0.481725884805796	-0.894152703030596	-0.669277878663619
AT3TE62010	0.120312399413745	0.462404518142193	-0.55448043186048	-0.929837431985612	0.315880746695285	0.585720199594865			AT5TE93870	0.651662660538677	0.162924393320481	0.301418977322143	0.407500709168719	-0.86428004303213	-0.659226697317891
AT1TE44225	0.345069373446451	0.24916897788632	-0.47290681957608	-1.02123056661168	0.361352493582338	0.538546541272645			AT5G44060	0.568926167716372	0.276200593484571	0.224060408842774	0.400115384073027	-0.640552880167971	-0.828749673948773
AT4TE18500	0.247792489061446	0.556808083996769	-0.443749316379876	-0.665679711665293	0.0107408840751386	0.294087570911811			AT1G24530	0.23219978959747	0.784900142414735	-0.0463426160713203	0.331548436845723	-0.628664630080053	-0.673641122706554
AT3TE53975	0.238148567564954	0.488326955074562	-0.494268159926991	-0.690824259477472	0.0862822655120059	0.372334631252945			AT3TE70355	0.570166229700682	0.383628927649738	0.362531125786549	-0.0697227779192735	-0.701424466149995	-0.545179039067703
AT2TE06470	0.408080258563267	0.380432837963999	-0.362279652112008	-0.869596318361319	0.158604510061853	0.284758363884206			AT3TE18040	0.710467206410721	0.241197750999939	0.0958198104353727	0.0617015003720152	-0.715861728624958	-0.393324539593094
AT4TE24870	0.305079773752579	0.376320869018036	-0.587044469942407	-0.564158805604059	0.100739869699817	0.369062763076036			AT1TE11535	0.459571014612394	0.133076489190207	0.263179451114133	0.689122507885692	-0.782274972829468	-0.762674489972957
AT5TE46090	0.203939437652137	0.620429455962665	-0.39627088487749	-0.791721903540703	0.134810771131407	0.228813123671983			AT1G35610	0.397647852155469	0.472554783053133	0.207996394333207	0.249659826153786	-0.530375770185467	-0.797483085510128
AT3TE56630	0.337593529201193	0.414551010555133	-0.397616739952026	-0.756305854301431	0.242790740277249	0.158987314219878			AT5TE41645	0.532426555901415	0.296092219309127	0.438474024177819	0.366654242849271	-0.454566692561116	-1.17908034967652
AT4TE15805	0.272003585241206	0.325415385903726	-0.452650750764006	-0.882731411508972	0.363042730154774	0.374920460973268			AT1TE71830	0.340842540122772	0.270270398614743	0.352337977247416	0.431448654741983	-0.720979145089991	-0.673920425636921
AT3TE51535	0.225269526951324	0.565260666380935	-0.460517753610064	-0.638404228721067	0.0405539686384131	0.267837820360457			AT3TE46140	0.253388166585988	0.14076974791423	0.570792857442807	0.739453533698939	-0.732749702792339	-0.971654602849624
AT1TE52040	0.399067059176719	0.298460273048898	-0.40441249656387	-0.96939859821636	0.265485644392024	0.410798118162585			AT3TE27635	0.527308513402945	0.104806127107379	0.208680360186444	0.660108507982736	-0.879426721420417	-0.621476787259089
AT4TE20515	0.462729552243822	0.147571202822757	-0.496732717679528	-0.82240581494837	0.362607810096668	0.346229967464648			AT5G45573	0.173632054143566	0.583334018015945	0.146453783700203	0.323027582620318	-0.619466471028178	-0.606980967451856
AT2TE19495	0.305636113899856	0.356169764321331	-0.454284915325928	-0.769940349981912	0.21240032256838	0.350019064518271			AT4TE22895	0.68347430035213	0.200902077449072	0.707877954511345	0.526763387786435	-0.444127510307074	-1.67489020979191
AT4TE19830	0.243002921751344	0.511570355956442	-0.478610746761401	-0.633275151045863	0.0767376857311799	0.280574934368296			AT4TE22340	0.487534310474361	-0.041271976588992	0.531905315593811	0.674309170602736	-1.00212600259615	-0.65035081748577
AT5TE36040	0.156892056852262	0.460442266660989	-0.536439859062613	-0.7067768190999	0.198734951854835	0.427147402794422			AT4TE14975	0.558845835878667	0.0559938619730183	0.285226118868419	0.397103289734623	-0.572055596314796	-0.725113510139936
AT1TE66615	0.22069021445018	0.73118334708151	-0.475185808946422	-0.530486847798608	0.114885455000509	-0.0610863597871685			AT3G06890	0.0962634427098763	0.723899881894809	0.121169621942951	0.407711845669493	-0.735377360907123	-0.613667431310009
AT5TE37385	0.357539471516912	0.408672869148351	-0.448736707073788	-0.656337858294498	0.165863853879173	0.172998370823853			AT1TE58390	0.131654765258043	0.516667403196081	0.367663574036121	0.431503976022158	-0.837037584736216	-0.610452133776184
AT5TE42335	0.292918719660767	0.32958586992442	-0.444412857275427	-0.786533918293351	0.281331340864639	0.327110845118954			AT2TE11535	0.311632314148954	0.273833318819035	0.369547040480743	0.418477126454758	-0.829492558380379	-0.543997241523113
AT5TE33455	0.210269117440557	0.49145956648486	-0.592276253517863	-0.725998669522696	0.0382777352207118	0.57826850389443			AT1G03200	0.563641545539935	0.0956210909219219	0.315636260051943	0.39037533504222	-0.635355289647179	-0.729918941908841
AT3TE51260	0.253860477174046	0.613204222366507	-0.518824922825334	-0.5785003077348	-0.0554614620890614	0.285721993108643			AT5TE55120	0.503944152873119	0.238284512474596	0.283164134564892	0.559177730031418	-0.456455555939378	-1.12811497400465
AT2TE05855	0.370175484130819	0.455427589660085	-0.506090459193009	-0.589157487892662	0.318148992641365	-0.0485041193465925			AT3TE18045	0.651023081817311	0.205698675256672	0.0940383249362355	0.188511597484254	-0.541242146879199	-0.598029532615273
AT2TE12145	0.352013327137508	0.307733529530683	-0.455330972233984	-0.765790604007211	0.171737385787743	0.389637333785263			AT2TE24625	0.44160010922805	-0.0392172742823984	0.410439057072094	0.857395127486272	-0.696697161455789	-0.973519858048228
AT4TE39800	0.39292816635448	0.372461766017084	-0.544039580417158	-0.47554183146832	0.0522011138206491	0.201990365693259			AT1TE89750	0.542228286890245	-0.048622793499443	0.32178344196094	0.683737935523792	-0.805670446357566	-0.693456424517969
AT3G13400	-0.657146460216881	0.986214115306359	-1.25569399792209	-0.857685720562003	1.04681002935049	0.73750203404412			AT5G28450	0.364917419380605	0.250378439810408	0.22647665869512	0.450190627702453	-0.478046531785292	-0.813916613803297
AT2TE20810	0.218684229987517	0.357630695724625	-0.560574003318703	-0.638076844249168	0.232195577135842	0.390140344719883			AT5G09970	0.336768709868538	0.227018198298522	0.223608547003174	0.767170581041658	-0.820141192089917	-0.734424844121975
AT3TE50575	0.344453261615689	0.354642570641518	-0.397773482496172	-0.827562206453544	0.191031906116523	0.33520795057599			AT2TE20450	0.407573440011832	0.286532379665271	0.181883754874363	0.211248361496223	-0.566801351313624	-0.520436584734065
AT3TE53965	0.240235805873462	0.290414882107493	-0.582074484218667	-0.649838490108385	0.321972420189779	0.37928986615632			AT1TE19285	0.55073582290621	0.0701901310106514	0.507438749662224	0.118710271971757	-0.634263807444812	-0.612811168106031
AT3G18217	0.603772230432487	-0.060751640784737	-0.51896287685574	-1.12298337340212	0.575033358122472	0.523892302487635			AT1G63710	0.21916827830951	0.154322759377583	0.372636558910811	0.946702788620564	-0.714928516810292	-0.977901868408173
AT4TE15475	0.256177940166312	0.464361802907229	-0.45208868158833	-0.681099777158552	0.101316919724789	0.311331795948551			AT3G42725	0.44223709569189	0.0310194753713198	0.302623552234297	0.808916381036972	-0.749835469451067	-0.834961034883409
AT1TE46780	0.23468713730986	0.403877107154607	-0.447888456282747	-0.759930865439506	0.236705007935399	0.332550069322393			AT2TE87240	0.448222927983553	0.0713485645623013	0.376092693405434	0.360881650026521	-0.650532418458123	-0.606013417519684
AT3TE49520	0.4586511999672	0.246553519629034	-0.39837427626942	-0.876101986517781	0.274678795464506	0.294592747726465			AT1TE50170	0.286255892684739	0.42161425964712	0.135111358410406	0.169549978004751	-0.607804463157724	-0.40472702558929
AT2TE39490	0.387729404998186	0.461072472297763	-0.399001784652619	-0.611942398410647	0.0524796735897723	0.109662632177548			AT1TE50640	0.286255892684739	0.42161425964712	0.135111358410406	0.169549978004751	-0.607804463157724	-0.40472702558929
AT2TE06480	0.235013494786989	0.24515543031052	-0.613989752043244	-0.67405798299643	0.416468654398813	0.391410155543358			AT5TE94040	0.458176449744194	0.272578082586596	0.155230295439009	0.412325248190469	-0.719789878413174	-0.578520197547094
AT5TE41840	0.189710035889696	0.572709517563412	-0.504098165162137	-0.660537598762136	0.0380400775858174	0.364176132885348			AT5TE51155	0.478337725885223	-0.0502365922991741	0.385269152618639	0.655792916413996	-0.843935347578916	-0.625227855039768
AT3TE57920	0.24085001523769	0.355500024653869	-0.42697077687658	-0.921501397434239	0.334390312038028	0.417731822381233			AT5G27420	-0.00620373757608039	0.595056372182715	0.345258585322139	0.560491350495812	-0.528039284537679	-0.966563285886905
AT3TE57995	0.24085001523769	0.355500024653869	-0.42697077687658	-0.921501397434239	0.334390312038028	0.417731822381233			AT1G03240	0.633002276580339	0.0778108822938295	0.261428153329478	0.318396934928774	-0.490453417378926	-0.800184829753495
AT2TE11325	0.376807153666393	0.543333960959304	-0.278783824146855	-0.926686923580252	0.16900654575133	0.116323087350077			AT2G37670	0.38044970770359	0.727643952701205	-0.336761857210078	0.136550156293518	-0.340077642238501	-0.567804317249735
AT5TE43975	0.30848103977138	0.325176597023612	-0.411107148704595	-0.832797217004194	0.328319129706435	0.281927599207368			AT4TE80770	0.699422573810739	-0.134371088740154	0.38815133638191	0.526431677595997	-1.00709489539929	-0.472539603649203
AT2TE24600	0.317178492755064	0.182036369500528	-0.608206466668784	-0.726929664789411	0.287300257699727	0.548621011502878			AT5TE40445	0.349474551182949	0.500810221084777	0.236474922081034	0.0699655568858732	-0.341691559223207	-0.815033692011423
AT4TE24670	0.294609367102657	0.340640934806311	-0.544460372235964	-0.60496065752956	0.134928775492961	0.3792419523636			AT3TE51550	0.194894847679079	0.398664768607867	0.264589834185283	0.308624081022451	-0.607447762280817	-0.559325769213862
AT4TE24750	0.294609367102657	0.340640934806311	-0.544460372235964	-0.60496065752956	0.134928775492961	0.3792419523636			AT1TE84245	0.687091140996511	-0.155213355086657	0.722684940536261	0.285562894102002	-1.02510048443754	-0.515025136110582
AT4TE21735	0.405817915544469	0.212698153653346	-0.463941525344637	-0.731198085521495	0.272392162410785	0.304231379257535			AT3TE13105	0.544726392175899	0.0871908549554208	0.118966998965891	0.600985211357947	-0.622424961775626	-0.729444495679531
AT5TE46380	0.308677406195514	0.48799647445596	-0.343659060977366	-0.811386972289037	0.11948046143816	0.238891691176773			AT3G25830	0.460547084101314	0.209873725889192	0.30137465768104	0.345365562558508	-0.598203091312059	-0.718957938917995
AT2TE17075	0.105457606887152	0.781176646800533	-0.39399266116358	-0.77954371047171	0.127355280124192	0.159546837823417			AT3G25820	0.486162132416732	0.253984921118541	0.238104421428817	0.21569269515919	-0.570151673327247	-0.623792496796032
AT1TE54255	0.343477548295617	0.144273251868393	-0.535105489218338	-1.03303625219192	0.360326505562174	0.72006443568408			AT2G38490	0.31683428261938	0.278228610476243	0.215244735796313	0.537582718829887	-0.63600991707619	-0.711880430645634
AT5TE45900	0.3027628495434	0.49448291691356	-0.397747277927659	-0.688539734767094	0.202557106101295	0.0864841401364966			AT5TE37730	0.304269963634827	0.290588986606181	0.147896579795994	0.347673264972977	-0.596922346882836	-0.493506448127143
AT4TE24820	0.301287857264301	0.338262318349857	-0.528608378599795	-0.602186354283502	0.136657801897824	0.354586755371317			AT4TE14080	0.244736500028505	0.527710982802112	0.0115938888967069	0.351190710089019	-0.367324465952092	-0.76790761586425
AT5TE47620	0.195864612344037	0.684686082360917	-0.471536462215908	-0.606730025030469	-0.0262883867712596	0.224004179312679
AT1TE71725	0.428046055785964	0.334740357048183	-0.486008667060204	-0.493432487195619	0.110696622095958	0.105958119325718
AT5TE44690	0.315687311504325	0.274123307982263	-0.427211975837608	-0.859899952985259	0.386323423485873	0.310977885850411
AT3G42060	0.285406630872743	0.595706874121976	-0.356587957030647	-0.804492181814961	0.185115394010429	0.0948512398404606
AT2TE11115	0.357728351389072	0.459711761289014	-0.380980135956783	-0.708186696860293	0.123759996393598	0.147966723745389
AT1TE43445	0.37512821483687	0.285533985835034	-0.430391457439303	-0.726587775533474	0.214333910004076	0.281983122296797
AT3G59070	-0.101936206926607	0.408675853239362	-0.727447395762136	-0.892019145359626	0.625820709870356	0.686906184938652
AT3TE60475	0.272351386053032	0.556915323499776	-0.546884911094207	-0.46337433826762	0.0762759828998618	0.104716556909159
AT1TE55090	0.0929723785978309	0.597231422856844	-0.543367891444812	-0.8001299765047	0.112168037784155	0.541126028710686
AT3TE64120	0.123423388386728	0.617007877421006	-0.574277785116532	-0.84783651581817	-0.0331139736610488	0.71479700878802
AT3TE57265	0.215606077282427	0.443897288209579	-0.421464921703629	-0.757817068744139	0.253417579894883	0.266361045060874
AT1TE41500	0.289598874056065	0.183631216232826	-0.631916939986082	-0.665177691713803	0.293503848246504	0.530360693164488
AT5TE57230	0.290564748847711	0.332056993670477	-0.533299755667132	-0.634883187841153	0.118661803057332	0.426899397932766
AT1TE51745	0.452901793262852	0.274335446250209	-0.360992179477947	-0.825371610362277	0.228695920482904	0.230430629844257
AT4TE18665	0.207296482227596	0.441491779594237	-0.436829614284319	-0.72492328700347	0.265720161756041	0.247244477709911
AT2TE17625	0.275165226879698	0.353157793666266	-0.392755808794851	-0.889709314620127	0.311302359278189	0.342839743590828
AT4TE16910	0.347576452274508	0.385504294063649	-0.337833891503053	-0.822446606434722	0.219808160935274	0.207391590664344
AT5TE40575	0.255452299148075	0.353363329916633	-0.420566204977353	-0.767966230257453	0.282844053798849	0.296872752371254
AT1TE47725	0.237170841455098	0.355742478394713	-0.44199370779268	-0.740494248386099	0.297096612335356	0.29247802399361
AT3TE54780	0.194062113096688	0.528830250160253	-0.439520456734604	-0.712870947003616	0.0610618359407429	0.368437204540536
AT3TE08230	0.186518702226955	0.646458367717345	-0.603087280605254	-0.50357303182671	0.292658053988605	-0.0189748115009429
AT3TE61640	0.279625334147431	0.379960849973513	-0.390509058038539	-0.75051862656759	0.231153396971051	0.250288103514137
AT5TE62540	0.115251444337806	0.557735837324705	-0.54884235461781	-0.670131982236451	0.166032379516658	0.379954675675092
AT3TE61610	0.38126731612174	0.379123284381105	-0.323232644522562	-1.02468217675921	0.356035237617682	0.231488983161238
AT5TE39005	0.494289247365858	0.238567865545129	-0.567517047306656	-0.529582969568082	0.021028566291621	0.343214337672132
AT1TE46685	0.214233970849163	0.358310330552335	-0.443077432858763	-0.788468802407072	0.27176204795248	0.387239885911855
AT5TE48920	0.182053484611401	0.737284531352127	-0.445803491057935	-0.524475150063134	-0.0638490935977387	0.114789718755279
AT1TE52945	0.578135297152949	0.230016730614139	-0.403841617515989	-0.686275006866697	0.023713590079387	0.258251006536208
AT2TE18715	0.383513253629987	0.317657092237059	-0.367350760325875	-0.775360575841418	0.228121747775303	0.213419242524939
AT3TE54705	0.264674944189778	0.342337644704518	-0.396396041535141	-0.843363463552977	0.309511466704341	0.323235449489477
AT2TE12140	0.306838350338717	0.317635884760254	-0.43665670073783	-0.738562088158174	0.169452036501951	0.381292517295085
AT5TE40180	0.269360471072259	0.288667404584002	-0.431385440222195	-0.806846631992382	0.316281276116191	0.363922920442127
AT5TE52400	0.208805619460501	0.518242872079865	-0.450127013203213	-0.643362596161612	0.0836913946697724	0.282749723154689
AT2TE13390	0.209907788257501	0.304747731201564	-0.489953033671661	-0.754502466021002	0.365018622252903	0.364781357980693
AT1TE43805	0.390514181772103	0.260960996011704	-0.393457046163766	-0.803247425671794	0.288354520917364	0.256874773134383
AT5G07430	-0.259091328696874	0.360212962632998	-1.05853174790828	-0.754497790772552	0.852434912275745	0.859472992468955
AT4TE14535	0.212767701019667	0.35751751548961	-0.445677198733801	-0.757811300806249	0.345951853098244	0.287251429932526
AT5TE54735	0.245750483355983	0.556201584926348	-0.409775018041346	-0.74524921649806	0.254601500279259	0.098470665977815
AT1TE47765	0.233558835996455	0.344513360833581	-0.445706457340474	-0.714064184096097	0.301791782390305	0.279906662216231
AT5G38190	0.150140712370989	0.61651245827462	-0.415969966451023	-0.705369210752016	0.0960744159937139	0.25861159056371
AT1TE47050	0.273527592449907	0.315156216822047	-0.403129229394855	-0.818682145173371	0.322745840931974	0.3103817243643
AT4TE09020	0.211604821084164	0.323290477872602	-0.474112432582315	-0.784807447928232	0.316664979391891	0.407359602161891
AT3TE57600	0.327914186084362	0.373610114042629	-0.384384647006868	-0.629091799502573	0.139976830361743	0.171975316020704
AT1TE46835	0.316105533221432	0.346145416432448	-0.38095230818281	-0.76734574076276	0.223321137647865	0.262725961643824
AT5TE42670	0.282542798718264	0.288489110362631	-0.422641729708428	-0.78269215439194	0.283540184815198	0.350761790204272
AT5TE55145	0.168483969703273	0.535415458558825	-0.479774603456949	-0.659759976268885	0.077568318354162	0.358066833109577
AT1TE45670	0.259842225478348	0.339340892249057	-0.46573238282455	-0.724318987919379	0.208717557797062	0.382150695219465
AT3TE50670	0.257728769155332	0.295111448448157	-0.408193691777202	-0.896443026150006	0.359953918813797	0.39184258150992
AT4TE18065	0.237778656920062	0.382392473533248	-0.390161343201813	-0.800602193855093	0.264627767695474	0.305964638908128
AT2TE20215	0.130115283364765	-0.191023375585083	-0.919575956655153	-0.821301252325021	0.813860220009678	0.987925081190815
AT3G44580	-0.105838819407799	0.47997582774056	-0.76422168686822	-0.686356536797099	0.489369123693031	0.587072091639525
AT4TE50445	0.29731867917592	0.330163165934794	-0.443786698846124	-0.79013381178127	0.411559349445795	0.194879316070887
AT4TE14030	0.322559683230088	0.286591597313327	-0.454226693101345	-0.699273782738597	0.190347960420651	0.354001234875874
AT5TE43840	0.291029466694307	0.623407562429251	-0.358886347375274	-0.83830182894956	0.0377726002664103	0.244978546934868
AT5TE64330	0.293903275914813	0.49929721632457	-0.463897665012506	-0.627296521514999	0.0804296333165304	0.21756406097159
AT4TE15840	0.30028083833084	0.416834636839814	-0.384819535116058	-0.674785186642049	0.127992758469651	0.214496488117803
AT4TE15055	0.315600834645833	0.332392622444994	-0.397103088902702	-0.823347388889773	0.222200806878197	0.350256213823455
AT5TE45100	0.321449594105816	0.404322032052216	-0.345540257919192	-0.908264892200387	0.208224977386788	0.319808546574761
AT2TE21760	0.218143328568139	0.480489818886539	-0.424912266116776	-0.654057048407042	0.0663443376313086	0.31399182943783
AT5TE43995	0.38881778159301	0.16100202939082	-0.423934497793891	-0.982097701854627	0.494930849617983	0.361281539046701
AT4TE39815	0.251959951312593	0.418100830319853	-0.448989813364491	-0.841793999221801	0.065577589739231	0.555145441214622
AT3TE60510	0.268626620833391	0.256712854588915	-0.443390509847855	-0.796035586727905	0.296241607912728	0.417845013240722
AT5TE42380	-0.0233933764799303	0.661048120411573	-0.59978016202374	-0.72863620996019	0.150189739600112	0.540571888452179
AT1TE44615	0.436620647715923	0.0965045620578859	-0.471539986101353	-0.88539353804283	0.310853304014303	0.512955010356073
AT2TE06235	0.293560640259889	0.348370331766802	-0.601652720975514	-0.479586121817727	0.283953576737451	0.155354294029095
AT1TE53545	0.481362077426318	0.281292210817306	-0.450622275721099	-0.569105361140777	0.161218040763462	0.0958553078547917
AT1TE48905	0.251422565123063	0.325053811896488	-0.424546503690454	-0.754323224859986	0.225645375210588	0.376747976320303
AT5TE53870	0.145636513522138	-0.272109869829844	-0.802160745483502	-1.13408194181141	0.943834298322298	1.11888174528031
AT4TE14020	0.263032078036026	0.384571860072631	-0.426263137397122	-0.885302323280681	0.266891304560945	0.397070218008198
AT3G59884	-0.0324864056387835	0.960935666724689	-0.71523607467876	-0.597844459839852	-0.244264373858895	0.628895647291607
AT4TE15400	0.237359194826565	0.44359526515229	-0.36914022961925	-0.800813220438348	0.239856997358817	0.249141992719929
AT2G22940	0.222279351644195	0.290875854730498	-0.582695558610263	-0.669252850358276	0.20346586473449	0.535327337859359
AT2TE19420	0.3609414675657	0.170007658725153	-0.433446270085746	-0.891835407132467	0.335986346558935	0.458346204368427
AT4TE20945	0.272368066626482	0.273857656725768	-0.459136936475275	-0.799813550312283	0.20784583381648	0.504878929618833
AT4TE48180	0.168233363385188	0.879208478765756	-0.298596469546006	-0.710344997389299	-0.108188123289166	0.0696877480735294
AT5TE43235	0.294617239251618	0.399486348502963	-0.340038516709782	-0.774255110800786	0.227412155019795	0.192777884736195
AT4TE20645	0.216587124662651	0.462713539885224	-0.35759377915414	-0.967483045700673	0.233258656820921	0.412517503486017
AT4TE18370	0.131026934243051	0.759642450834261	-0.44808864529259	-0.620127403539136	0.221932714399174	-0.0443860506447606
AT3TE55330	0.264046960691402	0.219191458892302	-0.451446728821526	-0.818630037504667	0.352977647015539	0.433860699726951
AT3TE54580	0.31456323492424	0.244079651300767	-0.447377841047471	-0.715995929701476	0.215810149815505	0.388920734708437
AT2TE24420	0.266887201457984	0.530939068679137	-0.33719677016756	-0.878991708534905	0.258142254482282	0.160219954083061
AT5TE69820	0.387144480621718	0.25914966102305	-0.57759027197198	-0.451937468202118	0.197239104680873	0.185994493848455
AT2TE17380	-0.275522389786268	1.00849724898435	-0.434891730846196	-1.2091762041761	0.374124874292569	0.536968201531637
AT4TE15800	0.32619854760701	0.134170699191001	-0.461765818252852	-0.86733568842155	0.447608250803397	0.421124009072988
AT1TE45175	0.303146896752329	0.302779585550658	-0.37246113894013	-0.79658135444725	0.303941727687539	0.259174283396856
AT4TE21085	0.368311482696999	0.344678922075826	-0.348236753556634	-0.715144153353274	0.139446045758907	0.210944456378176
AT5G17340	-0.0942086814041581	0.701180927327342	-0.698443585390399	-0.648757577425184	0.214947405206704	0.525281511685697
AT2TE21490	0.303747914937427	0.460704160294897	-0.323898334319377	-0.988164908856623	0.469854572421559	0.0777565955221142
AT4TE22570	0.313821701552314	0.352827294792872	-0.352424641520781	-0.849826316436307	0.14548729677225	0.390114664839652
AT1TE46860	0.17447931938909	0.519070583612466	-0.510962360096864	-0.674361216599357	0.10192253192443	0.389851141770235
AT1TE47720	0.242702187492879	0.360418223434509	-0.405720966832968	-0.677007381422074	0.270536770011711	0.209071167315948
AT2G39770	-0.225490351022009	0.580115047139481	-0.641716867264652	-0.976111065284199	0.71234155590796	0.550861680523417
AT3G27470	0.391891953867419	0.299471441308829	-0.483461393548099	-0.807893352365372	0.0258232979050819	0.574168052832141
AT4TE19140	0.439929970090752	0.487332147655223	-0.361187552471798	-0.570828850808657	-0.164131061790767	0.168885347325248
AT5TE42985	0.292259211888302	0.312781090692734	-0.399293673323696	-0.690833277160378	0.285504692423718	0.199581955479317
AT3TE67770	0.276828034619477	0.318971701207653	-0.48959380197558	-0.689831224372647	0.106236749270078	0.477388541251017
AT2TE20735	0.242261479869212	0.452403237528523	-0.42942758760384	-0.612312805718025	0.0314966850463403	0.315578990877787
AT3TE60635	0.13455894295079	0.395040643502389	-0.517024972857106	-0.818810277212087	0.211142986824846	0.595092676791174
AT2TE18895	0.201081589987012	0.371377899026438	-0.412987158561734	-0.736162876897698	0.271218237698237	0.30547230874774
AT5TE49150	0.307009148669003	0.263058897494977	-0.390704992263883	-0.822780793187286	0.359703340513851	0.283714398773338
AT2TE12040	0.286890982873294	0.429818386508213	-0.334412340303347	-0.770395824168514	0.257168654573183	0.130930140517176
AT3G45560	0.275943584875911	0.303141492663825	-0.497630542337673	-0.681627158319426	0.117284322684185	0.482888300433181
AT2TE21060	0.424059685172388	0.145318621875917	-0.403580916580987	-0.920874971813284	0.31297632267756	0.442101258668405
AT1TE47305	0.183016575835291	0.344786530210493	-0.420571695291239	-0.815638668973357	0.328192625768478	0.380214632450327
AT1TE47525	0.183016575835291	0.344786530210493	-0.420571695291239	-0.815638668973357	0.328192625768478	0.380214632450327
AT2TE11230	0.281450500055534	0.367819749375657	-0.35557228361435	-0.868360644995695	0.219810060096254	0.3548526190826
AT1TE49260	0.291566660157313	0.299979619668678	-0.38141743524945	-0.738481997256866	0.282506171041101	0.245846981639223
AT3TE52775	0.235854864044841	0.480315665314029	-0.467452628236817	-0.564531493314131	-0.0307037792695439	0.346517371461626
AT2TE12660	0.137440186662227	0.507708045684991	-0.629536450574692	-0.694938529446789	-0.032494156204498	0.711820903878765
AT3TE52215	0.32777906976616	0.341909398953175	-0.454666127471037	-0.707104804753532	0.2659511595666	0.226131303938635
AT5TE42135	0.265290570788739	0.334131939757432	-0.367642379302398	-0.780554898236421	0.30819597834671	0.240578788645934
AT5TE42710	0.266550990660043	0.368333641938694	-0.358731908268457	-0.724302486914819	0.245856044321295	0.202293718263242
AT2TE49855	0.392994981585995	0.393236689055389	-0.37408975723977	-0.712969679551243	0.0487655015589663	0.252062264590664
AT4TE09050	0.425379720744107	0.521994573031615	-0.244634318284461	-1.00247607340315	0.142406298478544	0.157329799433341
AT5TE43835	0.380451468592224	0.237241838012373	-0.417091443197561	-0.653862968541596	0.259123829180043	0.194137275954516
AT3TE49415	0.430803650915415	0.146497302547054	-0.379491888056496	-0.976454053011949	0.426509607839352	0.352135379766622
AT5TE40265	0.351616403139115	0.35608951005163	-0.377698627454433	-0.717698787820758	0.0921785679957985	0.295512934088647
AT4TE16295	0.294059264072594	0.398252758304555	-0.336151973963885	-0.831447866733954	0.234436571028159	0.240851247292531
AT4TE17520	0.206037798122328	0.284608652877173	-0.471484538720128	-0.701791470211978	0.294951521789988	0.387678036142622
AT2TE38255	0.0899875507163062	-0.0448319647637554	-0.731272969996891	-1.07346336365395	0.602671802266181	1.15690894543211
AT5TE24050	0.0899875507163062	-0.0448319647637554	-0.731272969996891	-1.07346336365395	0.602671802266181	1.15690894543211
AT3TE56740	0.267074736445387	0.360452015036973	-0.336834345855962	-0.886642086331683	0.304336298342042	0.291613382363243
AT1TE15445	0.0681598955619371	0.673259942969871	-0.467317788057102	-0.59635192854503	0.243071914975534	0.0791779630947911
AT4TE16570	0.26530875348584	0.299074130093537	-0.380703380101842	-0.786142806940333	0.283975082248034	0.318488221214759
AT4TE14305	0.221686063926459	0.295318355574517	-0.429956477281305	-0.734906788011392	0.295074872822171	0.352783972969551
AT1TE50850	0.24373999686776	0.427751105330857	-0.411603552356595	-0.725395125912893	0.148010663680504	0.317496912390367
AT2TE58010	0.200635839790477	0.431098647949021	-0.490124660109862	-0.575853094403541	0.16060106543028	0.273642201343621
AT4G08116	0.183773494511997	0.430126609879508	-0.398550887405262	-0.949471959854943	0.269094406154442	0.465028336714257
AT2TE15520	0.344784399659309	0.1213783771507	-0.458119824983051	-0.882456314429895	0.357497556742562	0.516915805860371
AT5TE50235	0.390066526560199	0.307169316709757	-0.529253783958515	-0.399508115976646	0.0928380508705846	0.138688005794618
AT1TE52175	0.426226664880931	0.18547655590204	-0.367223437235452	-0.892937736856078	0.24108206474137	0.407375888567186
AT4TE13820	0.319113756347837	0.352043250167922	-0.367229546811171	-0.718646900148077	0.158831583638662	0.255887856804828
AT4TE09385	0.0451892575923729	0.605200181622951	-0.617200943292083	-0.540738152101831	0.0682227480194726	0.439326908159112
AT1TE47320	0.274567364168817	0.299386101546379	-0.430523940453538	-0.636464425163945	0.238270355156294	0.254764544745992
AT3TE57520	0.327967677142247	0.277490479655116	-0.385165812381072	-0.837381151398473	0.420338938601082	0.196749868381099
AT2TE18015	0.296432542198863	0.249937487311296	-0.405962002544113	-0.730101353826036	0.285483182250104	0.304210144609888
AT1TE52120	0.277468080192394	0.301424090186059	-0.475599280349168	-0.637100953549028	0.242099136101729	0.291708927418016
AT1TE47220	0.28938810961807	0.322767441442394	-0.36224041112054	-0.820381608869392	0.208045511231868	0.362420957697605
AT1TE47440	0.28938810961807	0.322767441442394	-0.36224041112054	-0.820381608869392	0.208045511231868	0.362420957697605
AT1TE46790	0.210497682973555	0.312762791272197	-0.437188911764855	-0.73381941904152	0.244162579080571	0.403585277480051
AT2TE20685	0.390016963341187	0.13228546563081	-0.484048363612693	-0.709006574318652	0.254339894259193	0.416412614700155
AT3TE57490	0.39511268115924	0.257458018959309	-0.386545723271436	-0.668189334414564	0.105585879019605	0.296578478547849
AT3TE57705	0.300648743682672	0.359597319804182	-0.323286257090206	-0.813107264551464	0.206990901136221	0.269156557018592
AT1TE52320	0.227399185243121	-0.264637450983798	-0.774621915370242	-1.0059221263226	0.805415787062374	1.01236652037115
AT5TE24025	0.089738877541472	-0.0450806379385895	-0.72063101618804	-1.07371203682879	0.602423129091346	1.1472616843226
AT3TE55425	0.273562732786724	0.238325755286956	-0.398423048748718	-0.860051690510932	0.420720070297463	0.325866180888509
AT2TE21460	0.311378016521532	0.446706415129011	-0.300657639093833	-0.997981444240978	0.469083448953333	0.0714712027309385
AT5TE81385	0.1430892463978	0.498742294114807	-0.60986064153871	-0.696286457483941	-0.0466564039441675	0.710971962454217
AT3TE54575	0.311780307621776	0.237823786396923	-0.419227863489224	-0.71041497716803	0.210936483693434	0.369102262945127
AT4G17870	-0.030241445200204	0.448429418439766	-0.634925612617616	-0.758383885965674	0.502591372320924	0.472530153022807
AT1G49270	-0.234506698105241	0.606487962461809	-1.31417557194831	-0.503123677916309	0.783652755460427	0.661665230047625
AT3TE90570	0.305487943791098	0.0105365149782877	-0.535409133696307	-0.990319204173146	0.544858231046087	0.664845648053983
AT1TE47710	0.215914969250612	0.280469049478681	-0.423054998593392	-0.807514502951621	0.310006800933486	0.424178681882234
AT3TE62700	0.273939580782127	0.436984189071712	-0.325423838319592	-0.71006985085047	0.0790774384755863	0.245492480840642
AT4TE15215	0.398218599014351	0.124008390422738	-0.41457449833657	-0.863233848302665	0.352516820283649	0.403064536918498
AT5TE42340	0.458607042885909	0.219250316180081	-0.423455204198151	-0.975341878510581	0.0666177881796095	0.654321935463133
AT3TE55255	0.359320881673238	0.305938334264043	-0.324260343365026	-0.836821826284726	0.282028593397881	0.213794360314596
AT1TE45165	0.18524654001015	0.354260620772084	-0.400171897130354	-0.946678765625696	0.306828155968894	0.500515346004923
AT4TE15295	0.183125624395419	0.371638408161138	-0.386844076161964	-0.806550210598253	0.316792316920145	0.321837937283512
AT3TE63035	0.22808049721351	0.441781155717306	-0.420661087325531	-0.634053982012277	0.0196381391612555	0.365215277245731
AT2TE11375	0.346385422364582	0.461530956595821	-0.234774028938419	-0.91483483447511	0.144158403607404	0.197534080845722
AT4TE13290	0.205310826611006	0.325703600300608	-0.388392193551118	-0.810989994806798	0.328926126181326	0.33944163526497
AT1TE46830	0.301499194161888	0.331622096414426	-0.357590684749274	-0.713051865723768	0.189378153408013	0.248143106488719
AT1TE45790	0.304672332746208	0.355529619097377	-0.336455904452079	-0.687085426509125	0.220836752115449	0.14250262700217
AT5TE44735	0.226893137814699	0.45752401593729	-0.379444760166821	-0.622727171022836	0.0714069893660003	0.246347788071663
AT5TE42940	0.208540533667103	0.423204461013874	-0.459124585556951	-0.566696561272131	0.0883477422062562	0.305728409941848
AT5TE41355	0.252234436362894	0.318522615554425	-0.452256828293523	-0.610206627959409	0.189040930581575	0.302665473754042
AT2TE22245	0.360262358366407	0.301661767348266	-0.312302766532648	-0.806796628176427	0.189037400068845	0.26813786892556
AT3TE47430	0.528116301025802	0.147309817761094	-0.362484385152982	-0.726480730492645	0.209346169445462	0.204192827413264
AT4TE15785	0.235502909851759	0.22121670353817	-0.466016792517188	-0.737251902165525	0.382128190342174	0.364420890950612
AT1TE52170	0.435621913418041	0.181391662304165	-0.351805552576252	-0.892766028001899	0.225869408412885	0.401688596443057
AT3TE57870	0.290578757088323	0.202904873875836	-0.444368085775977	-0.779267463860114	0.256400796294189	0.473751122377744
AT3TE57965	0.290578757088323	0.202904873875836	-0.444368085775977	-0.779267463860114	0.256400796294189	0.473751122377744
AT3G43150	0.191032897690923	0.567601282701171	-0.44671228210477	-0.702199657230408	-0.0240763878194112	0.414354146762494
AT3TE62020	0.234883555539481	0.289852857629979	-0.396345341704812	-0.759700007549622	0.291656148437953	0.339652787647024
AT3TE47035	0.37067842107248	0.43368713099661	-0.409728188446373	-0.450993310989107	0.0376974737743865	0.0186584735920032
AT1TE11380	0.138470948140556	0.674428226948651	-0.501397172524568	-0.476173576837589	0.209702310790201	-0.045030736517246
AT5TE45115	0.177923220201848	0.505779744065554	-0.530355625817252	-0.44444983966452	0.0604411125090891	0.230661388705283
AT5TE47485	0.242422773518852	0.333144689277011	-0.410118916731573	-0.716362219860496	0.154373583295387	0.396540090500821
AT1G48410	-0.153297555768008	0.621777287599533	-0.577390632575247	-0.899831845083246	0.297699030529921	0.71104371529705
AT3TE59105	0.267242173083098	0.252529373776319	-0.398493512633062	-0.764870457714331	0.370287885033703	0.273304538454267
AT2TE17795	0.255904751888643	0.246622734147197	-0.401029062136137	-0.784679407664498	0.330208895522098	0.352972088242701
AT5TE40455	0.305828429474694	0.2845469356668	-0.354834549259929	-0.777540838426782	0.222114788126405	0.319885234418813
AT5TE41070	0.266272395819279	0.332433836862501	-0.349717356182873	-0.736930599163493	0.273669304109321	0.214272418555266
AT2TE17455	0.2975562528548	0.489457211228173	-0.324688627049678	-0.620870499004569	0.168080637600626	-0.00953497562935368
AT5TE47115	0.283029711389885	0.276340837005218	-0.370923511209782	-0.736631989997646	0.289940250807749	0.25824470200458
AT5TE42440	0.254969366756679	0.324170443941787	-0.352845275170191	-0.774331442512008	0.307184419254284	0.24085248772945
AT2TE22505	0.258053873129068	0.285261933236999	-0.374521410006842	-0.772088561274606	0.273194587786799	0.330099577128584
AT5TE43765	0.271625702450381	0.474264228272558	-0.295882843197315	-0.769256285941655	0.249769513279951	0.0694796851360824
AT1TE48045	0.215878859586145	0.454294537482895	-0.455838445574215	-0.540345533018407	0.129600550674242	0.196410030849339
AT3TE51300	0.190772694770189	0.339966765738154	-0.396089242022114	-0.754717452033308	0.318594925328783	0.301472308218299
AT2TE11560	0.286383768981757	0.291487850374576	-0.36698740869384	-0.721756086375125	0.290207510871479	0.220664364841156
AT5TE41550	0.432149368535343	0.194462951125047	-0.331399700487005	-0.917988664963369	0.273459719949591	0.349316325840395
AT5TE42345	0.257474709068115	0.329404567190384	-0.415643249205708	-0.722739661334457	0.19249511935387	0.359008514927801
AT4TE15365	0.225049140661377	0.447528127283651	-0.332987373875079	-0.925836443393632	0.252997030897808	0.333249518425874
AT4TE26020	0.413438860124131	0.256109332909239	-0.448346648831386	-0.576930305690763	0.21256444182827	0.14316431966051
AT1TE37905	0.436040566337306	0.437656682176627	-0.271413832076039	-0.547664151604206	-0.104731023302643	0.0501117584689563
AT1G63630	-0.405531335995127	0.339318664515289	-0.905846951540695	-0.924148799843467	0.956645382818161	0.93956304004584
AT3TE63940	0.363411461224114	0.252698865936811	-0.576077102791158	-0.410001051583297	0.189669197306468	0.180298629907059
AT4TE17505	0.325281045284459	0.175303777790749	-0.420088090908477	-0.728866425349837	0.30623621338318	0.342133479799926
AT3TE60425	0.329865192179687	0.408468356182151	-0.280837702086261	-0.797337864789567	0.245900121429628	0.0939418970843597
AT5TE35810	0.143961600993905	0.599187154253266	-0.579541484247252	-0.490721276751981	-0.0109947012270588	0.338108706979121
AT5TE41050	0.36287138740204	0.137084713872488	-0.412700307672253	-0.83420389963174	0.306400668797918	0.440547437231544
AT5TE38650	0.339788595117449	0.193158250372639	-0.381542325791969	-0.771798625973837	0.285098647125839	0.335295459149879
AT1TE47235	0.330927714064181	0.307772852217122	-0.31980827439911	-0.772568268908939	0.197420781746645	0.256255195280104
AT1TE47455	0.330927714064181	0.307772852217122	-0.31980827439911	-0.772568268908939	0.197420781746645	0.256255195280104
AT2TE11935	0.397819534891099	0.142668838700503	-0.376516810500078	-0.866613914158741	0.373168170605448	0.329474180461764
AT1TE42445	0.208195614930803	0.617035631448579	-0.446885220174511	-0.619268665126901	-0.140083152485424	0.381005791407452
AT1TE51990	0.283197172262202	0.246058115920022	-0.387894095630138	-0.740493051192997	0.348623775225306	0.250508083415603
AT1TE70805	0.274519042042426	0.305561003246062	-0.39593101696426	-0.656258754881764	0.224661980651165	0.247447745906371
AT3TE55395	0.24666279466919	0.308316322149278	-0.361891377353134	-0.755644569609581	0.32080454631992	0.241752283824331
AT5TE42130	0.284750658016087	0.317359032154545	-0.435995937696521	-0.625168886619385	0.15367170311186	0.305383431033414
AT3TE50605	0.195216258997363	0.360659656239088	-0.379654858572884	-0.786430228145106	0.30286009087726	0.307349080604276
AT3G50250	0.279521478560266	0.675087922615237	-0.37410245219174	-0.465428304855922	-0.234903637498553	0.11982499337071
AT2TE11330	0.189603599847402	0.344295667744513	-0.37137097321081	-0.797418214331843	0.311703896487915	0.323186023462819
AT4TE68040	0.387700454550055	0.271644574942256	-0.422842818467966	-0.515004497483071	0.0530199282247246	0.225482358234004
AT2TE21055	0.395672019795349	0.256688399528908	-0.312538150327237	-0.763517091152377	0.190048689749858	0.233646132405502
AT3TE48180	0.370533153772485	0.306941723570699	-0.513288362163662	-0.395292257250537	0.0287446522040611	0.202361089866958
AT2TE17730	0.288126374536368	0.306072434224324	-0.349944224293488	-0.708934001391286	0.25862290851579	0.206056508408293
AT3TE59180	0.284072736634581	0.300725895559298	-0.33872844050309	-0.757502800986623	0.239072719135361	0.27235989016047
AT4TE17470	0.259113200694363	0.320757192543599	-0.362666438758694	-0.67216125700944	0.245657016617288	0.209300285912889
AT1TE54260	0.177483313703946	-0.0485326012687333	-0.589031612899298	-1.0912119938638	0.785227741840199	0.766065152487688
AT1TE39880	0.263444916947639	0.249061174531954	-0.574128281965624	-0.574584082356336	0.253392855599756	0.382813417242613
AT2TE16560	0.324655788108677	0.336692323952084	-0.285788021543832	-0.835426742604151	0.241897249731055	0.217969402356168
AT3TE50260	0.34207346069199	0.307763933662534	-0.373269745341977	-0.58258119579043	0.201028392497321	0.104985154280568
AT5TE43205	0.155674592749562	0.829887686925317	-0.370807809321057	-0.535816764823794	-0.206969342683932	0.128031637153903
AT5TE42190	0.279482021441739	0.266550692944136	-0.360429713713966	-0.732336743728689	0.296467151614491	0.250266591442287
AT5TE47000	0.369579038304451	0.0271722171451643	-0.531291336412774	-0.774721968449332	0.31270280435719	0.596559245055303
AT1TE31770	0.354614299962645	0.405741542784488	-0.333130308280594	-0.60089676168115	0.195956877095878	-0.0222856498812689
AT2TE27460	0.0947232469622143	0.570653816403409	-0.500115110113999	-0.619208531106902	0.0175664278146535	0.43638015004062
AT1TE62585	0.156832321579879	0.291913057058787	-0.465058970573628	-0.666416882663576	0.284838960915424	0.397891513683112
AT5TE55160	0.220209504241623	0.332901280010299	-0.555585438216018	-0.572383675310403	0.110892468953248	0.463965860321249
AT3G29080	0.0571450544850514	0.474704772634235	-0.605188542323252	-0.571313835551297	0.302770935528275	0.34188161522699
AT1TE55540	0.256860110569655	0.181376924743134	-0.553917042928807	-0.710759135517245	0.245447322606217	0.580991820527044
AT2TE22185	0.0300815750689889	0.321319445105326	-0.56244603400364	-0.708385435357343	0.364717950255807	0.554712498930867
AT3TE52370	0.147590664694761	0.431283497109083	-0.376322276005686	-0.7085851636906	0.279609294195289	0.226423983697151
AT1TE42150	0.189149524444449	-0.31136180107532	-0.710973662685423	-1.21324618130145	0.90287101508228	1.14356110553546
AT3TE65970	0.159922414972103	0.508886395152231	-0.398958414299332	-0.652356665837289	0.290710662448602	0.0917956075636894
AT5TE43825	0.2367064481385	0.285122026431225	-0.386738475240284	-0.700561584790517	0.250857021968111	0.314614563492967
AT3TE47625	0.0813069363400256	0.314188259738019	-0.556758609988234	-0.661928192726577	0.399919165180728	0.423272441456039
AT4TE19075	0.384555710554826	0.272752455700203	-0.320827887087002	-0.681433759353965	0.159863950385263	0.185089529800676
AT5TE41865	0.256593586320449	0.241924599720344	-0.383964819074714	-0.748100392877474	0.33805412780884	0.295492898102552
AT5TE40260	0.3246289196364	0.226024214720873	-0.373649445916641	-0.754178698283031	0.203976785397286	0.37319822444511
AT3TE44730	0.328635375762993	0.452801184009241	-0.274484197486345	-0.653492250443026	0.188138876688294	-0.0415989885311525
AT1TE51595	0.166884720984179	0.365849180268082	-0.479197023422762	-0.616077585928824	0.184985025760689	0.377555682338635
AT4TE13465	0.323897356486897	0.162232078797489	-0.416198655174888	-0.735319154339722	0.319243944540203	0.346144429690019
AT1G12680	-0.193398866586011	0.574367855624768	-0.63145552965018	-0.887306641525978	0.254443596947903	0.883349585189495
AT3TE59185	0.257380148999752	0.28006949236196	-0.360351664299074	-0.772676250398908	0.289476682229843	0.306101591106422
AT1TE45475	0.279288865120765	0.282324095691886	-0.356419910221893	-0.705009043570739	0.269738684447372	0.230077308532611
AT5TE43670	0.292125167254898	0.265580269852796	-0.343356167971729	-0.825404112579339	0.258878508612833	0.352176334830542
AT1TE50400	0.21626338853393	0.396116999307011	-0.401671979545683	-0.693291133507598	0.168193694605364	0.314389030606977
AT1TE50315	0.184456333591699	0.31416560399742	-0.550990688511591	-0.528105024173243	0.179677867139407	0.400795907956304
AT1TE50775	0.184456333591699	0.31416560399742	-0.550990688511591	-0.528105024173243	0.179677867139407	0.400795907956304
AT1TE39225	0.116385391964977	0.853113382990552	-0.260856637791763	-0.661989103370349	0.124899971239513	-0.17155300503293
AT2TE21420	0.204479132912915	0.310726220778362	-0.39513457030397	-0.701605212850243	0.236800328105208	0.344734101357728
AT1TE44775	0.125164393081589	0.605622665615164	-0.426242298263478	-0.65182482394794	0.0236118674505406	0.323668196064125
AT2TE21765	0.195539983350807	0.427746734111128	-0.425070183099793	-0.557295911945197	0.0615402542305628	0.297539123352488
AT3TE59170	0.278569578594759	0.299917690878909	-0.333199569157145	-0.747645610592187	0.234781679757127	0.267576230518538
AT5TE48020	0.296078419750499	0.446399706465032	-0.290079091810247	-0.632579834742725	0.000886118870887742	0.179294681466555
AT1TE48375	0.484983862580227	-0.00828826697966534	-0.46027104153656	-0.804505849239049	0.344490267212421	0.443591027962627
AT3TE61075	0.261697629702333	0.342044572132037	-0.387687819260213	-0.661352015664587	0.0792489172992799	0.36604871579115
AT2TE16265	0.228503013846774	0.256011094271443	-0.381383413749486	-0.779981355314163	0.318651381518269	0.358199279427163
AT1TE50860	0.217300600885336	0.391143172797689	-0.332632659893758	-0.700461251858203	0.23748835947908	0.187161778589854
AT2TE81015	0.442799352576839	0.227951539763094	-0.471771433070757	-0.506045483249513	0.176915260272926	0.130150763707408
AT1TE51050	0.208647660216435	0.295462237019185	-0.392104418699089	-0.697842252803573	0.265927963613738	0.319908810653308
AT3TE44720	0.32746685576975	0.449157202006861	-0.271645691042082	-0.644230290886911	0.184494894685914	-0.0452429705335327
AT4TE11950	0.173904761798072	0.578760860163507	-0.394136481205074	-0.536019850597522	0.0877917760347167	0.0896989338063037
AT3TE57860	0.246586945183338	0.228472683944375	-0.412928738566347	-0.751370156246933	0.262788978025508	0.426450287660057
AT1TE47035	0.242253500168497	0.310978723652445	-0.354773342173823	-0.701074060900426	0.248359983120329	0.254255196132977
AT1TE22850	0.048698763864186	0.592986948840716	-0.495260510023732	-0.681097963762159	-0.0166099425715771	0.55128270365257
AT5TE47475	0.341377004582167	0.278852426360684	-0.343842308643643	-0.682674655280039	0.112464698732246	0.293822834248584
AT1TE49845	0.239000393089272	0.270239337328512	-0.366660929594561	-0.753189016137945	0.270759122655363	0.339851092659357
AT1TE55795	0.12747843949376	0.523520075342086	-0.534375166449943	-0.652944251856891	-0.0747497706695484	0.611070674140535
AT5TE43260	0.267547971663905	0.27539417787743	-0.354999915130797	-0.701331549279557	0.259333481673874	0.254055833195149
AT3TE51135	0.289835518463999	0.428160088784825	-0.281198424337738	-0.695801458638142	0.211519955819568	0.0474843199074861
AT4TE18695	0.190870242240605	0.350350819188431	-0.392978363407645	-0.678476886757045	0.189146964112602	0.341087224623047
AT1TE44605	0.403674480187215	0.0911460129203991	-0.421278630074966	-0.773210460042124	0.252902407553378	0.446766189456097
AT3TE61175	0.331253920541283	0.109227598312065	-0.422657215387094	-0.857715386455253	0.364299174302589	0.475591908686415
AT1TE46635	-0.00852030885137189	0.578349208363701	-0.566189496091658	-0.579570000053257	0.103249928300917	0.472680668331675
AT4TE21090	0.00684133729291148	0.596414277992572	-0.611540765572821	-0.496799682032954	0.0856680423104361	0.419416790009851
AT3TE60465	0.28509859357535	0.337289769110997	-0.370386396941855	-0.598785227331391	0.15822653398766	0.188556727599236
AT1TE39390	0.160683672416768	0.499020847100586	-0.630506224927633	-0.513690297577435	0.539232396842378	-0.0547403938546651
AT5TE45065	0.31851415568091	0.179281093112964	-0.353846301649815	-0.879795038516503	0.399025948893112	0.336820142479329
AT5TE44055	0.245342250011163	0.25654484585152	-0.3872206549722	-0.683906980245345	0.258471150796078	0.31076938855878
AT1TE41030	0.25628623958336	0.189835493922079	-0.525148978698212	-0.652085507369564	0.221486954855251	0.509625797707089
AT1TE45150	0.324434984931782	0.121836573652674	-0.385220962967217	-0.94281485273768	0.446432710446391	0.435331546674051
AT4G37430	0.413403161601323	0.846206659364549	-0.493128907931252	-0.09405427737192	-0.256135825653886	-0.416290810008812
AT1TE52135	0.231404270887117	0.28366827247414	-0.438252831926005	-0.659938051004317	0.271219737250131	0.311898602318934
AT5TE41045	0.359824408234267	0.138194774043109	-0.389402022251389	-0.802047331528994	0.270239307575196	0.423190863927813
AT1TE48660	0.243879349271143	0.282934781167176	-0.355945741103486	-0.72757025774319	0.289252312147569	0.267449556260782
AT2TE17695	0.254633168258787	0.376104241555254	-0.28546546243196	-0.818559994253425	0.201243584219345	0.272044462652003
AT5TE41265	0.220944561794548	0.297106786941299	-0.377941039254155	-0.679411587938148	0.252404677359749	0.286896601096707
AT3TE87750	0.36102334409566	0.293315387405315	-0.553668177723964	-0.350049490586452	0.075537625706346	0.173841311103091
AT5TE42470	0.22603735753558	0.33167006334477	-0.327566234894579	-0.77881494306104	0.329245372395354	0.21942838467991
AT4TE16380	0.145870812486821	0.359963212565807	-0.402966475240499	-0.699168759943257	0.205131206603289	0.39117000352784
AT3TE50680	0.249948727965457	0.347564927141821	-0.304732914000724	-0.831538917308984	0.241790504579583	0.296967671622848
AT4TE62590	0.368559218392619	0.374129781856013	-0.393007483075179	-0.440248158467373	0.0187640700388254	0.0718025712550894
AT2TE10985	0.318015503988935	0.142509740647991	-0.391705295698207	-0.787776952371344	0.383747220171406	0.33520978326122
AT1TE49295	0.264242837941078	0.163546532948702	-0.437376598899169	-0.760695492463382	0.268406330667863	0.501876389804913
AT2TE16605	0.268606228508556	0.23044199835342	-0.357983809152541	-0.815149701676503	0.286487841600625	0.38759744236644
AT2TE12430	0.343415230141885	0.491230753206479	-0.224255705770355	-0.767004184359346	0.00914352676072472	0.147470380020613
AT5TE46215	0.264310979926572	0.277118479893554	-0.334286874976339	-0.774564208598386	0.325390508311559	0.242031115443039
AT1TE57220	0.191158111761776	0.337359384990123	-0.46588956241035	-0.604043376874627	0.170221563043038	0.371193879490042
AT2TE10955	0.323555650110947	0.312768299166828	-0.279376099359693	-0.904762465761697	0.22138675757796	0.326427858265657
AT4TE15790	0.189421656313808	0.248888432392611	-0.480124362644951	-0.657706602161056	0.364258168539184	0.335262707560403
AT3TE57785	0.270341820427351	0.259379263601371	-0.365484614936127	-0.682268838060255	0.288313356817811	0.229719012149847
AT5TE38645	0.340089199821641	0.268945269569155	-0.28518490668386	-0.926843039666652	0.287483223736519	0.3155102532232
AT1TE51040	0.273455831920604	0.293334461810485	-0.346666196219493	-0.641864377353693	0.215045769463513	0.206694510378579
AT3TE59420	0.395499441841638	0.113769485364706	-0.407061199347051	-0.728102939083179	0.274299058548131	0.35159615267575
AT1TE41170	0.231785370498867	0.570688742894308	-0.371578131557671	-0.421799974838809	0.0107704303913998	-0.0198664373880941
AT3TE53075	0.274425817750038	0.472619219420364	-0.290611893177349	-0.737961521776691	0.128965047339447	0.152563330444189
AT1TE49755	0.20662372048546	0.254255796620333	-0.562615286190296	-0.533677553048101	0.185357757501228	0.450055564631374
AT4TE20950	0.389740608317465	0.181770676902548	-0.339849300195679	-0.805255160411139	0.335866888222931	0.237726287163875
AT4TE09315	0.285312938513598	0.414407658624998	-0.353749844772448	-0.587985241411369	0.143960629326307	0.0980538597189122
AT2TE15425	0.313153135651955	0.176487002649882	-0.387581180449056	-0.77292270148218	0.28412201320786	0.386741730421537
AT3TE50750	0.276568047434314	0.105675867009367	-0.542239252423609	-0.651295858084983	0.327314292723392	0.483976903341524
AT3TE61615	0.213213656906452	0.262512555965651	-0.388486642260409	-0.733816848448535	0.267191621682221	0.379385656154616
AT5TE39810	0.300375972232461	0.172930695573307	-0.383478094347588	-0.802107945940151	0.341429206359491	0.370850166122482
AT1TE48835	0.241731798890008	0.275936030371762	-0.352030751547229	-0.731420570635434	0.290103956081028	0.275679536839867
AT5TE42680	0.27903640335116	0.315846939953611	-0.322780440422001	-0.665031284120662	0.227719858407118	0.165208522830776
AT5TE47200	0.260011292635999	0.291206642744783	-0.348990135763614	-0.666429171684973	0.214977543968516	0.249223828099288
AT2TE77265	0.0413925703925244	0.814271119293929	-0.263537003396763	-0.777930674737886	0.158577053614657	0.0272269348335339
AT2TE17430	0.198095352661127	0.325024101594526	-0.454648674666954	-0.573492582934565	0.197666728388851	0.307355074957018
AT3TE55155	0.310797510292021	0.330024034682301	-0.285539557881235	-0.725216730742464	0.166725238398886	0.203209505250493
AT5TE50790	0.44540681252097	0.276694608818513	-0.311842423499927	-0.588632074100166	0.0224834123341626	0.155889663926445
AT2TE17405	0.162029736188677	0.396874411800168	-0.372199200154276	-0.749386099531955	0.175591912908716	0.387089238788665
AT2TE77260	0.0408230406079912	0.81199268226052	-0.265815440430172	-0.76824739681971	0.156298616581248	0.0249484978001249
AT2TE19400	0.351746761260475	0.147846542363702	-0.380683703631336	-0.762391767681887	0.263890136310055	0.379592031378992
AT1TE46700	0.293375285964805	0.307145463270572	-0.286418899019177	-0.825093663288053	0.244308097136361	0.266683715935494
AT4TE23575	0.269722720949476	0.365518697154474	-0.313495328691496	-0.796718135568336	0.160460099040812	0.314511947115072
AT5TE40255	0.294799699346489	0.10757647310578	-0.420081909711769	-0.800355309314906	0.386615484032292	0.431445562542111
AT5TE45060	0.330483484248408	0.192028970142221	-0.341045662109359	-0.789282173932609	0.331740573086117	0.276074808565221
AT2TE21555	0.300507765358919	0.447469860603361	-0.291145717847595	-0.604359780446616	0.135042772314808	0.012485100017118
AT5TE43060	0.195147868537664	0.294240398488784	-0.37114967370915	-0.73258700596913	0.300501748895751	0.313846663756078
AT5G15360	0.312248941824723	0.643515093496782	-0.256816823461524	-0.670506794898663	0.140890061191945	-0.169330478153266
AT3TE59855	0.254043858661239	0.286306119628199	-0.436534964806251	-0.577815209031831	0.201296097580805	0.272704097967836
AT1TE36890	0.527892260020185	0.109778538941509	-0.324916132553835	-0.70492335760655	0.219378492967362	0.172790198231329
AT2TE07145	0.344852369164379	0.380058268709249	-0.568455128459346	-0.536191811483052	-0.219963323131429	0.599699625200198
AT4TE22725	0.23700362611474	0.43866457637616	-0.40763994818184	-0.493071431212764	0.166339410167474	0.0587037667362278
AT3TE54675	0.353182422508782	0.0727449797581219	-0.424267909799664	-0.833220090875375	0.348823524528111	0.482737073880024
AT3TE53605	0.106788634895675	0.444176771512522	-0.499478374690726	-0.573776740911445	0.0894127365939621	0.432876972600013
AT5TE27075	0.353155639174883	0.298090752660119	-0.497993485181254	-0.387454199400791	0.00039060210580999	0.233810690641238
AT2TE21350	0.204934718775439	0.662069796361461	-0.322919918370589	-0.572642227496363	-0.244080070731433	0.272637701461482
AT2TE17640	0.319115973938491	0.176881647919675	-0.359987121543693	-0.779020564436706	0.339291881018449	0.303718183103783
AT4G14504	0.182305008137455	0.0845903301429392	-0.460211405452715	-1.19907698051527	0.775739516021418	0.616653531666173
AT5TE36790	0.38955870918719	0.0614785041704931	-0.385039330368372	-0.896519367673426	0.395737110398516	0.434784374285599
AT5G10340	0.24705927113696	0.69320412934454	-0.310377798226586	-0.388413733111594	-0.290180972170058	0.0487091030267397
AT5TE40100	0.186368072329946	0.375937339979899	-0.440859930651605	-0.547681862202552	0.134752802488849	0.291483578055459
AT4TE14035	0.278862903299428	0.234624128480695	-0.35381517406811	-0.699400945265992	0.284801610892291	0.254927476661688
AT5TE37420	0.204076672581872	0.371345497371522	-0.356096018265626	-0.64051233965144	0.142134060317925	0.279052127645754
AT3TE61555	0.303369523634879	0.0955637063619079	-0.391614933508027	-0.914302069977774	0.501602747615665	0.405381025873343
AT1TE56170	0.449671652948592	0.142535345508003	-0.375169764247094	-0.595593341088216	0.211690775079042	0.16686533179967
AT1TE47110	0.120560559332271	0.30511711768432	-0.414745992294515	-0.753246232491621	0.339595598220782	0.402718949548765
AT1TE46190	0.214837954993577	0.276612438386335	-0.361306701620387	-0.735186840059038	0.298489815990044	0.306553332309473
AT3TE48535	0.214014894370909	0.574508380822379	-0.364011171542836	-0.587642838658266	-0.0760517628659949	0.239182497873808
AT4TE18890	0.292529531349503	0.364771637988927	-0.285773637409752	-0.696606460074031	0.0780655267020087	0.247013401443342
AT1TE37265	0.228970366997801	0.435032211412803	-0.417309054747259	-0.555263129311784	0.0141314987486014	0.294438106899834
AT2TE15590	0.339840601152273	0.287630743809276	-0.285761884900076	-0.793190688807407	0.200669345060549	0.250811883685389
AT5TE48825	0.308706594210761	0.59748074796033	-0.487167093744904	-0.355982923857597	-0.290591648575902	0.22755432400731
AT1TE47325	0.140478961318321	0.277756301447322	-0.396081094794697	-0.812079486094259	0.357553569092728	0.432371749030587
AT1TE58825	0.215396443504371	0.181400210816891	-0.423640266055457	-0.744040118100614	0.326952429085264	0.443931300749544
AT2TE19575	0.26960567201723	0.296044425097039	-0.321585464117344	-0.740032628505743	0.188822981293107	0.307145014215711
AT3TE40135	0.232865217965896	-0.120634632533428	-0.696376500004412	-0.890496422659114	0.398870555194675	1.07577178203638
AT3TE59490	0.346686145597216	0.328678446223247	-0.342562738087319	-0.5715610287803	0.105440560178788	0.133318614868372
AT5TE79270	0.210859897253417	0.504225757886955	-0.402571542422988	-0.489500099791017	0.0269465414032624	0.150039445670373
AT3TE52470	0.330531692294272	0.168941099368165	-0.373473739261975	-0.801624109918301	0.236236892834595	0.439388164683239
AT2TE24385	0.259826190230212	0.215568889717563	-0.376384441341147	-0.694753407139846	0.282274153910675	0.313468614622538
AT2TE54185	0.283497144341656	-0.232646291905771	-0.720831055140301	-0.831973751015442	0.641177976559072	0.860775977160787
AT5TE42975	0.237939118884913	0.261682406917295	-0.365749463329324	-0.679152339772177	0.243390079012668	0.301890198286621
AT2G45310	-0.374499460297573	0.608985758890938	-0.515450831503697	-1.84852056593865	1.35033004724881	0.779155051600172
AT2TE23435	0.238120783753122	-0.31649034722769	-0.851158404138177	-0.845181485075214	0.58543745354139	1.18927199914657
AT2TE21045	0.231159685567793	0.278194731685213	-0.362657117245355	-0.694547532633679	0.23714956139565	0.310700671230373
AT2TE16000	0.275032369249129	0.404034798870851	-0.278923913815113	-0.693829430629881	0.237725576388998	0.0559605999360198
AT5TE40545	0.323974959303648	0.359209349166951	-0.244287545312538	-0.75430903222407	0.103857138634829	0.211555130431178
AT5TE37395	0.42212667658808	0.198531054835252	-0.362138509490144	-0.675001703496788	0.0974298726351446	0.319052608928457
AT5TE37415	0.42212667658808	0.198531054835252	-0.362138509490144	-0.675001703496788	0.0974298726351446	0.319052608928457
AT1G02790	-0.325049089445292	0.353330402841976	-0.876253478369621	-0.76244995817439	0.920262910344348	0.690159212802978
AT2TE56025	0.277733516381666	0.105244250872898	-0.555951961936628	-0.593596064586032	0.283071571340939	0.483498687927161
AT2TE21300	0.421526889288111	0.137692959616377	-0.374434053248259	-0.851078684591726	0.269919468384856	0.396373420550642
AT3G43160	0.156301441501105	0.693470512519793	-0.387254015284732	-0.376907326019033	-0.159371428876863	0.0737608161597336
AT5TE42350	0.179563491006525	0.355121879461624	-0.38089631055279	-0.800274952365326	0.291119293742701	0.355366598707266
AT4TE19825	0.20441337594778	0.63085566209823	-0.485137743847426	-0.361587018413381	-0.129010601817349	0.140466326032146
AT5TE38625	0.310489282354	0.129373133415729	-0.385467057531056	-0.854738812117371	0.387441074047924	0.412902379830777
AT3TE50905	0.375358154483207	0.167569796018636	-0.385420332515141	-0.692386001616345	0.162416158241054	0.372462225388592
AT1TE45815	0.130832461315237	0.48623875232656	-0.376389937660228	-0.65501147293959	0.0844008413706199	0.329929355587401
AT5TE45090	0.201985026611251	0.393287361579603	-0.398115040268442	-0.554022433324263	0.0514944141905218	0.305370671211328
AT4TE17500	0.294022034943715	0.269145538960599	-0.323150355852944	-0.679114703466084	0.2053592871953	0.233738198219413
AT2TE23175	0.265714114755353	0.251054076567994	-0.339580856266274	-0.781217756442908	0.276198950766963	0.327831470618873
AT3TE63540	0.248715746265523	0.245941140222763	-0.360736550268863	-0.680539735079508	0.251059442091968	0.295559956768122
AT1TE48470	0.420328128862012	0.0180399813413903	-0.437154300130192	-0.766952470115603	0.344043073894625	0.421695586147768
AT5TE32800	0.35964967165139	0.281197613544979	-0.554931873071133	-0.330650228449793	0.0581304050851745	0.186604411239383
AT1TE14865	0.28168534194702	0.364138582190142	-0.480045625710781	-0.35954291143859	0.102224451638152	0.0915401613740592
AT3TE47450	0.456048586265581	0.0946299381654985	-0.382394760891222	-0.667158024053359	0.188557668974312	0.310316591539191
AT4TE15030	0.282257436194834	0.282929541627583	-0.324441398449116	-0.647053286757982	0.209021413640061	0.197286293744616
AT1TE46265	0.239318898246804	0.2990661059521	-0.33988612135636	-0.658120876057053	0.252127980023383	0.207494013191123
AT1TE51020	0.179585050004365	0.238959113871898	-0.403853047229521	-0.725064041004966	0.29694055008617	0.413432374272061
AT2TE16645	0.175258733023281	0.435261791139895	-0.328373953041229	-0.696091790074094	0.130279297999472	0.283665920952677
AT2TE12810	0.402156736342362	0.419681049201684	-0.279985066492317	-0.665133886330227	-0.187675779339845	0.310956946618341
AT5G52080	0.238760073672679	0.370955757282679	-0.325857609284085	-0.846891654663175	0.272329757894417	0.290703675097485
AT2TE16490	0.288500825602267	0.175171055037207	-0.389316510235565	-0.7618513113781	0.272596599111232	0.414899341862958
AT2TE16805	0.184693015980338	0.197396960240544	-0.408697293663053	-0.87740000320966	0.357108769942599	0.546898550709232
AT5TE43660	0.20436563126174	0.531860954550567	-0.419277260659659	-0.485557335258394	0.151131492407427	0.0174765176983165
AT2TE16910	0.244237892187469	0.427428905606984	-0.341564267911567	-0.599069286121	0.0063241390162414	0.262642617221877
AT3TE67580	0.343311137329136	0.288159423018717	-0.471825115341051	-0.395599811578123	0.00908953943852175	0.226864827132797
AT2TE12285	0.165604587841921	0.381471626688553	-0.379476274559313	-0.621304438810734	0.137213888021627	0.316490610817942
AT4TE15990	0.285615459594791	0.327346220735853	-0.274072672796313	-0.761748844564854	0.172960082906354	0.24989975412417
AT1TE65365	0.230003978099452	0.210249581692558	-0.523200090740174	-0.53139176776876	0.334470432972743	0.279867865744183
AT5TE37355	0.220869585098319	0.340816289875576	-0.351073373775906	-0.643631201849713	0.112619161617436	0.320399539034291
AT4TE14065	0.306672768045015	0.312729536014652	-0.358786692667449	-0.558509443760377	0.13468138582517	0.163212446542992
AT2TE21805	0.295668716055261	0.385049906367829	-0.369625980505166	-0.611445903502892	0.234032341808668	0.0663209197762988
AT4TE21695	0.33686869303355	0.44685832087544	-0.286370084216733	-0.606341609922334	-0.0952315039618323	0.20421618419191
AT3TE51305	0.31965422698473	0.0687238820614979	-0.423279562772246	-0.771457076255292	0.386265725777688	0.420092804203621
AT5TE52885	0.189223774410776	0.342314942544688	-0.512910932758389	-0.478345993501749	0.21506180618103	0.244656403123647
AT2TE10945	0.350856702085752	0.256040332432562	-0.262879568531448	-0.865059655501906	0.193561287533782	0.327480901981254
AT4TE15025	0.281556963318828	0.282467346183706	-0.317083597118955	-0.640384826053674	0.201828760630255	0.191615353039838
AT2TE18860	0.271211048262485	0.249560208565702	-0.324083684595667	-0.895119215219359	0.390997425036472	0.307434217950366
AT3TE52335	0.19378006759754	0.240944123716645	-0.361723489812844	-0.841009294494054	0.375480493790922	0.392528099201796
AT3TE61650	0.140590929921006	0.687744765646825	-0.441656443236274	-0.343324497354088	-0.174035497160265	0.130680742182795
AT2TE19585	0.265274723287501	0.190119179294276	-0.364895524265149	-0.810090328285339	0.357298053751105	0.36229389621761
AT4TE08465	0.228991255100096	0.293547948102532	-0.340523277591526	-0.64839849517212	0.217488094290298	0.248894475270724
AT2TE16665	0.247672318820845	0.278615276300654	-0.316320087542234	-0.790321302778187	0.234001197314413	0.346352597884509
AT1TE48220	0.43568945642977	-0.00508281702963664	-0.442795464895765	-0.747341522605817	0.324975309121054	0.434555038980392
AT3TE51170	0.0882210842300246	0.497672078619425	-0.508362765386216	-0.532070453852072	0.177036292420826	0.277503763968012
AT1TE48225	0.275078474111231	0.324272083036837	-0.275961566176449	-0.768658993328495	0.206513689459472	0.238756312897399
AT5TE70790	0.221125782263705	0.351301320331881	-0.405038227301609	-0.582596333019568	0.218000011774551	0.197207445951042
AT1TE44525	0.270081744542475	0.284448009230122	-0.292973425980177	-0.793159296863807	0.282985232178774	0.248617736892617
AT1TE27830	0.389032627109655	0.200708298776561	-0.500729792003002	-0.392128479133909	0.131978461758131	0.17113888349256
AT2TE17155	0.225432879904762	0.435959440483291	-0.269243205845738	-0.692966871502955	0.0753688961230878	0.225448860837551
AT1TE51645	0.201880995954399	0.252460428786476	-0.368330093882982	-0.704492608167085	0.284923986189916	0.333557291119277
AT3TE50760	0.237628350031203	0.263554472932681	-0.353150727775724	-0.644457586515475	0.241507601433868	0.254917889893445
AT4TE16945	0.286006123186075	0.346458068856283	-0.267416632648185	-0.648676927715941	0.157347467424611	0.126281900897155
AT4TE15235	0.281021195206401	0.309063220712387	-0.32735020286275	-0.720466622929727	0.130326466344249	0.327405943529444
AT1TE47730	0.252949057683596	0.318086458254426	-0.341904251296198	-0.587450682257858	0.247591902438872	0.11072751517716
AT5TE41895	0.26122086450912	0.329144964953633	-0.286309497979465	-0.749701777749038	0.138691351489053	0.3069540947767
AT3TE51370	0.279095538633314	0.431550530480193	-0.312616655316683	-0.522018840093406	0.141850298122144	-0.0178608718255635
AT1TE48700	0.23320239714177	0.371314487599221	-0.297878602897729	-0.72581546711165	0.0894571882308934	0.329719997037493
AT3TE50555	0.367734737855544	0.0570477537633014	-0.46189907366684	-0.660050822524381	0.26038746965736	0.436779934915016
AT2TE27465	0.131775902821312	0.469778100831451	-0.455756465874101	-0.52103798943711	0.0466762713745794	0.328564180283868
AT2TE19120	0.228590044164637	0.361819402653257	-0.307722610950838	-0.678901226241457	0.115866924336576	0.280347466037828
AT2TE15490	0.253734476279869	0.299815879730476	-0.298975300631735	-0.728076519917179	0.264444545139028	0.209056919399542
AT3TE54695	0.174657554677093	0.329460127174444	-0.348883065085559	-0.691223933327331	0.210617182852614	0.325372133708736
AT1TE52855	0.400171391832851	0.110622631202546	-0.365145563769975	-0.760774493280809	0.236478865434121	0.378647168581271
AT2TE20435	0.0020187923724464	0.571576426239227	-0.559480894394678	-0.484443574383739	0.0643117136975011	0.406017536469243
AT2TE21755	0.27742854554581	0.400665208615825	-0.306459245408826	-0.556132756353747	-0.0395337514748189	0.224031999075754
AT3G28220	0.3347305422931	0.114323352157857	-0.415537049462881	-0.772092281376778	0.439290644709809	0.299284791678894
AT5TE40920	0.297710277423862	0.293375876876667	-0.310166743935078	-0.744481988336652	0.197643323759326	0.265919254211871
AT3TE65950	0.35626167974976	0.490842236548893	-0.274966400718967	-0.582198656116288	0.190741804878762	-0.180680664342162
AT5TE42360	0.331614612485769	0.335751577786949	-0.231703795384213	-0.711188873664257	0.152440631237189	0.123085847538563
AT5TE54255	0.169135298683695	0.482245744818975	-0.47816281975479	-0.355505931340996	0.0874419424113508	0.0948457651817591
AT5TE43175	0.34822479883905	0.0353748128176505	-0.39948111250246	-0.875890067452364	0.474969631899235	0.416801936398883
AT3TE57110	0.195174569731611	0.234150612136899	-0.367325802945876	-0.740433416971545	0.316258180256744	0.362175857792165
AT2TE87285	0.133238330159298	0.509728805574348	-0.451732668381927	-0.398975694009854	0.09988192932963	0.107859297328503
AT2TE16010	0.141227489817123	0.275581124479805	-0.377475493875943	-0.756977520245062	0.382667487493935	0.334976912330138
AT4TE25810	0.188425207778876	0.416964967756355	-0.40972365580485	-0.434810306736303	0.131419696215975	0.107724090789944
AT5TE55155	0.173662083915076	0.519925911888633	-0.432375244179095	-0.444049272424294	0.0494974680642359	0.133339052735444
AT5TE39210	0.303108250677171	0.336414797855843	-0.261107841057864	-0.70271269723823	0.1530340809873	0.171263408775777
AT2TE13585	0.39110517945069	0.122850591971499	-0.323826609974125	-0.804664424952312	0.283194116987532	0.331341146516719
AT4TE08475	0.220951618851489	0.278880589251546	-0.343549310054939	-0.653136405413333	0.240095460320592	0.256758047044642
AT1TE51690	0.401061600290346	0.186417362064841	-0.31754835611402	-0.63901616488471	0.117346947338648	0.251738611304893
AT3TE54180	0.192539311743975	0.40895061348944	-0.371602942918738	-0.554057879539013	0.0162728046990051	0.307898092525335
AT1TE48370	0.266637712368052	0.297477995893519	-0.27742274200339	-0.801880926759125	0.237870540313024	0.277317420187924
AT1TE48475	0.266637712368052	0.297477995893519	-0.27742274200339	-0.801880926759125	0.237870540313024	0.277317420187924
AT1TE86795	0.26797380720649	0.317273021163155	-0.48770402794726	-0.377164742166796	0.110829128434224	0.168792813310182
AT5TE46210	0.122056725539956	0.601171450382251	-0.417172121576911	-0.536660466080942	-0.125004578081828	0.355608989817471
AT2TE23505	0.245834035219749	0.143980911794712	-0.402621773427258	-0.732965401856097	0.355548830659121	0.390223397609773
AT1TE51370	0.223341886924789	0.20426566598919	-0.385230219030085	-0.684587361625653	0.282984940120334	0.35922508762142
AT5TE44675	0.223057649539257	0.351337995244587	-0.34519619444352	-0.78241881705165	0.118837630313992	0.434381736397335
AT2TE26785	0.167066095351618	0.292144269436376	-0.473809828412698	-0.60934765226875	0.164884126584452	0.459062989309002
AT4TE21095	0.350926415354335	0.352905384581204	-0.210867139822174	-0.70683126238179	0.095636867752134	0.118229734516294
AT5TE93635	0.134290604742061	0.508572038946246	-0.449676137078972	-0.3944448664306	0.110125062277639	0.0911332975436228
AT5TE46025	0.24932998842851	0.230591856411697	-0.42551507819942	-0.684810440142833	0.266384335483195	0.364019338018849
AT4TE50995	0.255501858270865	0.288683755880021	-0.384431987976404	-0.558109300076266	0.161335802875652	0.237019871026131
AT1TE01910	0.32317100161136	0.306937234497056	-0.512145036721737	-0.322433724231635	0.118154458950775	0.0863160658941808
AT2TE40200	0.289939692744447	0.307064420991075	-0.45565277262439	-0.382320022826544	0.107129619100812	0.133839062614603
AT2TE06025	0.33720160310644	0.281321383477326	-0.448182654901032	-0.398052173956795	0.00540354583895031	0.222308296435108
AT4TE16390	0.163847000291726	0.402303899717255	-0.495373367949696	-0.507591761896379	-0.00667884754830084	0.443493077385389
AT4TE22095	0.338037988505318	0.125931471512629	-0.400397225145305	-0.734528804705476	0.401958287494379	0.268998282338451
AT2TE42170	0.276697589776091	0.326391015727157	-0.459700401602239	-0.372725833997539	0.1164372842312	0.112900345865324
AT5TE38635	0.280627053344324	0.400938911460919	-0.227976042931866	-0.705104425177154	0.105697298276864	0.145817205026917
AT5TE39105	0.251182429521158	0.30945566954874	-0.345057349038699	-0.573968266959703	0.173879226530921	0.184508290397583
AT4TE13850	0.278780097781359	0.280079633365652	-0.322929019721808	-0.617545355430122	0.155996918366476	0.225617725638445
AT4TE20745	0.241066337684652	0.258212396397507	-0.337827144306045	-0.652159920505289	0.227267700272201	0.26344063045698
AT4TE09560	0.134612253980086	0.36352749377976	-0.43546736201195	-0.596116295617664	0.109309535903616	0.424134373966149
AT3TE55410	0.220891864864805	0.27906152235621	-0.35451746535835	-0.633762235310801	0.189693649112723	0.298632664335415
AT3TE62000	0.17296329339023	0.370389343440809	-0.582533397007279	-0.473562675445795	0.0514879805603448	0.461255455061691
AT5G28237	0.459388113829176	0.126381951081013	-0.324869675194034	-0.630551715464849	0.205033987702191	0.164617338046503
AT3TE54700	0.171410561119439	0.323897555662677	-0.342133419956015	-0.690977771774781	0.215649561650896	0.322153513297787
AT3TE50550	0.337234890977932	0.125797296032511	-0.431209070483208	-0.60873856064808	0.188478313411874	0.388437130708974
AT1G20400	0.13525652260026	0.749014288199016	-0.354934747279263	-0.602611785103237	-0.360188158462984	0.433463880046212
AT3TE59100	0.242172328144861	0.212700118593263	-0.357866213616099	-0.672198523490517	0.2884005273255	0.286791763042988
AT1G27930	-0.243122827422821	0.472620121898554	-0.470134488323556	-1.3779467386738	0.786561628566508	0.832022303955117
AT1TE47080	0.311883064925818	0.303299345255484	-0.254582737462979	-0.738122409270511	0.192515871034203	0.185006865517989
AT3TE61535	0.290539447463399	0.12188407672976	-0.357822495626317	-0.821630479499191	0.437096377636525	0.329933073295829
AT1G46696	0.213665481815473	0.502791010529244	-0.440749009218794	-0.392906719640103	-0.00495376759777244	0.122153004111951
AT3TE54670	0.352569257682891	0.0679475307484694	-0.381923186403965	-0.812420936929977	0.341412884826928	0.432414450075649
AT4TE19875	0.276864670550212	0.430210780205545	-0.250821956969773	-0.664421203961924	0.168284229817083	0.0398834803588581
AT3TE64705	0.00503737508087543	0.452802102064163	-0.487394787076944	-0.690421528368485	0.370496025345475	0.349480812954915
AT4TE50640	0.118873285540493	0.535441847634425	-0.445705070599328	-0.464301451498974	-0.0313228532345526	0.287014242157937
AT1TE47545	0.230005889287339	0.245997483555085	-0.357559377499141	-0.647050836800595	0.21230587512524	0.31630096633207
AT4TE18360	0.31373032361318	0.26882122977071	-0.271297802778317	-0.770162835277075	0.173479558647779	0.285429526023723
AT5TE40170	0.413102972348106	0.180515288844385	-0.279411780434017	-0.739324682563296	0.136394087895718	0.288724113909106
AT4TE17885	0.293463115569345	0.266905176862407	-0.286137016835179	-0.725824071444334	0.170472681237131	0.281120114610626
AT5G36550	0.417585372015694	0.355054618724122	-0.31062680249202	-0.40596764541562	-0.00882210702017616	-0.0472234358119987
AT1TE27810	0.355170292657604	0.171343038639019	-0.519266110349184	-0.405663811261293	0.154019706908166	0.244396883405685
AT1TE52000	0.239481988010242	0.201420333608473	-0.34257800337166	-0.758646922622214	0.310456663432802	0.349865940942356
AT2TE10980	0.280390328277329	0.211942914235006	-0.326600448239974	-0.694730902185865	0.280731206769715	0.248266901143785
AT4TE23735	0.239630189831264	0.524541218279847	-0.275746181466866	-0.5373164901367	0.136959306043282	-0.0880680425508302
AT3G12630	-0.360951603276806	0.242670565572938	-0.695490343392563	-1.21356608243797	1.26276959347131	0.764567870063081
AT1TE37215	0.0859783192980625	0.475456943190645	-0.504286579913099	-0.519126796981494	0.0255759084081273	0.43640220599776
AT3TE58710	0.171810899473581	0.414793535705545	-0.394249325138672	-0.567570309610551	0.0628758385143406	0.312339361055759
AT2TE21750	0.287900072752988	0.380924980455651	-0.275414806470749	-0.57396840194899	-0.0229173489262209	0.203475504137323
AT4TE08945	0.200974546942957	0.378905006482389	-0.304001999681738	-0.636681147582303	0.123486154306871	0.237317439531823
AT3TE49715	0.330273361636102	0.212136190974814	-0.307830120981187	-0.709516811460698	0.16922088777989	0.305716492051083
AT3TE67780	0.12046855733036	0.506650832741547	-0.445221427278572	-0.401280150101625	0.107393973120255	0.111988214188035
AT1TE47250	0.404236853125502	0.0973579124710477	-0.43549728888161	-0.677317211879336	0.451447444586953	0.159772290577445
AT1TE47470	0.404236853125502	0.0973579124710477	-0.43549728888161	-0.677317211879336	0.451447444586953	0.159772290577445
AT1TE72615	0.167202573028651	0.228835002943553	-0.551817005784261	-0.578888283806165	0.392685387771857	0.341982325846368
AT4TE15015	0.222151367732467	0.294414023742346	-0.37500646264224	-0.553265787411515	0.21726702867819	0.194439829900746
AT5TE37215	0.496906101087969	0.0807768404843081	-0.325061549561891	-0.660407804899139	0.21396322350488	0.193823189383869
AT3TE55375	0.186313013200955	0.262052055402119	-0.360578971845321	-0.677495043395565	0.293729928629729	0.295979018008087
AT5TE37375	0.47818785458273	0.185996899275361	-0.326926422466456	-0.63623552538004	-0.00624755808213351	0.305224752070536
AT1TE20110	0.136234672750634	0.502836282627309	-0.430378271848163	-0.395672344161319	0.0934987763661699	0.0934808842653645
AT4TE15945	0.235127365186726	0.313509661438143	-0.306494718282535	-0.626087728365727	0.1805433389593	0.203402081064096
AT5TE39060	0.200698801144691	0.290941553204215	-0.380932134280606	-0.626563856569032	0.221989636521881	0.293865999978848
AT5TE39045	0.299562287328559	0.181329949132026	-0.294252150574048	-0.944337446329987	0.373844960717076	0.383852399726372
AT2TE17205	0.272550129715437	0.384500476745897	-0.303979837421098	-0.596394067034737	-0.0337777288269709	0.277101026821473
AT1TE49960	0.331239674110096	0.304838634877584	-0.350098636588947	-0.52489265281557	0.135669079845556	0.103243900571277
AT5TE42900	0.224692709143557	0.274959850813252	-0.329333639225549	-0.647418099943673	0.242195312933099	0.234903866279309
AT5TE44755	0.0910009199091251	0.378697520896661	-0.464312169830622	-0.771183123670049	0.100203790360058	0.665593062334829
AT1TE37210	0.18230250886513	0.442235344574017	-0.546507566861831	-0.470394096894343	-0.0827018308612475	0.475065641178275
AT1TE47640	0.231624189386572	0.240561836312109	-0.360385360198054	-0.742638160774085	0.185655501905588	0.445181993367868
AT2TE30025	0.18348871061475	0.545854075280419	-0.33842986804544	-0.476590957140148	0.131726812759652	-0.0460487734692308
AT1TE79030	0.32980796317896	0.28485662416013	-0.294836466726546	-0.714999982366883	0.249666528140126	0.145505333614213
AT5TE45105	0.18805335207371	0.395334454314006	-0.42831847932325	-0.504788164306204	0.117669507189778	0.23204933005196
AT5TE46910	0.172201636844472	0.495391160198522	-0.42084016695214	-0.460194900569769	0.133433889625354	0.0800083808535605
AT4TE15005	0.253127574763177	0.276478100391234	-0.320260838724963	-0.6093293687653	0.197198929943818	0.202785602392032
AT5TE40440	0.279122893071976	0.233627233603452	-0.298135545098567	-0.78379276491358	0.2715512261619	0.297626957174819
AT3TE57720	0.252772913009124	0.122242601704855	-0.558004240489338	-0.582071103248028	0.287833391661143	0.477226437362244
AT4TE09550	0.263485697092513	0.312586022981117	-0.258191518144242	-0.922125634434549	0.268697257338019	0.335548175167144
AT5TE41300	0.208865141969424	0.36628658813102	-0.31648576924583	-0.663049739397433	0.0674518009219351	0.336931977620884
AT1TE05585	0.35391751580433	0.267754928387963	-0.424681215165164	-0.459122065685436	0.17923817170036	0.0828926649579484
AT1TE39395	0.195639560204762	0.379500647771776	-0.370037528133814	-0.788894318419714	0.0578990327861115	0.525892605790877
AT4TE21910	0.260534733369607	0.22376193984365	-0.3395154050916	-0.681815798461876	0.197428610917864	0.339605919422359
AT5TE87980	0.188012809325906	0.399339921686797	-0.418281302436014	-0.413215568723087	0.154006267790926	0.0901378723554771
AT2TE20440	0.260685724467344	0.140108326198497	-0.4004230469106	-0.665373395335385	0.368308077453539	0.296694314126606
AT2TE15880	0.253043701324788	0.29218933300228	-0.307174560677421	-0.617642977264792	0.192912128451351	0.186672375163791
AT5TE87975	0.187605743591634	0.399204492264266	-0.418224782877454	-0.412541255814551	0.154440413629244	0.0895153892068645
AT5TE31125	0.256991172902707	0.446889393289089	-0.456840803458276	-0.382764077843352	0.230687551015251	-0.094963235905416
AT5TE33035	0.386202590730644	0.273553679607435	-0.338775429346631	-0.482048043190019	-0.028315908089855	0.189383110288428
AT2TE17595	0.333466808360773	0.0956140817421467	-0.354454832389271	-0.801163889609201	0.332000223850548	0.394537608045008
AT4TE18825	0.309032749709273	0.357484514500051	-0.24934394370057	-0.580846340234938	0.0977682095845278	0.0659048101416548
AT5TE41110	0.172707183557007	0.354943095759291	-0.420152749114832	-0.511332929411218	0.0974812507274709	0.306354148482281
AT2TE13895	0.434018157662582	0.275432300794831	-0.358445930382667	-0.380674430836123	0.0891992620556312	-0.0595293592942543
AT3TE84475	0.357772256626868	0.218411390347478	-0.510969885633823	-0.345125004677113	0.142793885775969	0.137117357560617
AT2TE39495	0.313024229738311	0.341745633560672	-0.475276302797385	-0.297716393683157	0.0649257745343803	0.0532970586471748
AT2TE22510	0.226886977801959	0.295018950071922	-0.338475071935283	-0.70058525534569	0.259397794358033	0.257756605049062
AT5TE55655	0.390741297558399	0.163262990293257	-0.331415056702317	-0.600225171437593	0.153145974152759	0.224489966135499
AT4TE14285	0.279628573069099	0.253159306073346	-0.302456145546918	-0.741851871201751	0.238527331974614	0.272992805631608
AT1TE87630	0.526816722161747	0.0524159052742572	-0.357391325470633	-0.586725095405003	0.197327952506946	0.167555840932689
AT2TE25095	0.39115557875458	0.0865107030645742	-0.33303538498129	-0.792351805608655	0.263464742341897	0.384256166428898
AT4TE04220	0.279923827077173	0.293175875603376	-0.475559238729845	-0.361570152280004	0.124039336223376	0.139990352105929
AT2TE16580	0.173394201463697	0.46778395287404	-0.285450160423771	-0.620062873617435	0.0240234311447622	0.240311448558709
AT1TE58000	0.13193222052206	0.48770944678091	-0.44554254675378	-0.383973228243105	0.116990789239507	0.0928833184544064
AT5TE42365	0.316764071910539	0.315976251805631	-0.231116368541837	-0.690866431717167	0.156384738774415	0.132857737768418
AT2TE17790	0.306476983982444	0.562612614646476	-0.229256657964527	-0.464458622743547	-0.218047656001296	0.0426733380804514
AT4TE13505	0.207899110217507	0.255378587753263	-0.342822307657746	-0.66599802599371	0.254478797754409	0.291063837926279
AT1TE52865	0.278371210035788	0.281535934015006	-0.26419911270348	-0.767220096324717	0.196538926241356	0.274973138736046
AT5TE43750	0.334859309787426	0.00507967203080639	-0.435915745984898	-0.751467201752888	0.415306689949597	0.432137275969955

## Sheet: Fig. 1d
group	sample	size	id	RPM
Col	rep1	20-nt	AT1G63230	3.80047356994135
Col	rep1	20-nt	AT2G19570	1.29073174349609
Col	rep1	20-nt	AT2G45310	11.835321697596
Col	rep1	20-nt	AT3G11420	4.73268305948568
Col	rep1	21-nt	AT1G63230	58.9434162863217
Col	rep1	21-nt	AT2G19570	18.6438886201464
Col	rep1	21-nt	AT2G45310	61.5405406518016
Col	rep1	21-nt	AT3G11420	77.4439046097657
Col	rep1	22-nt	AT1G63230	77.8024268637175
Col	rep1	22-nt	AT2G19570	14.3056101570817
Col	rep1	22-nt	AT2G45310	39.940962387832
Col	rep1	22-nt	AT3G11420	77.013660695267
Col	rep1	23-nt	AT1G63230	4.30243914498698
Col	rep1	23-nt	AT2G19570	4.94780501673503
Col	rep1	23-nt	AT2G45310	12.8025530417805
Col	rep1	23-nt	AT3G11420	4.73268305948568
Col	rep1	24-nt	AT1G63230	3.87219523048829
Col	rep1	24-nt	AT2G19570	7.31414654647787
Col	rep1	24-nt	AT2G45310	24.7390250836752
Col	rep1	24-nt	AT3G11420	10.7560978624675
Col	rep2	20-nt	AT1G63230	4.69718136684425
Col	rep2	20-nt	AT2G45310	35.2291312446492
Col	rep2	20-nt	AT3G11420	7.5878128834629
Col	rep2	21-nt	AT1G63230	124.837624286558
Col	rep2	21-nt	AT2G19570	38.8423393424273
Col	rep2	21-nt	AT2G45310	148.775331179326
Col	rep2	21-nt	AT3G11420	114.90116652101
Col	rep2	22-nt	AT1G63230	94.3056744087531
Col	rep2	22-nt	AT2G19570	11.3817193251943
Col	rep2	22-nt	AT2G45310	74.8052120929073
Col	rep2	22-nt	AT3G11420	100.80951402315
Col	rep2	23-nt	AT1G63230	1.98724819417893
Col	rep2	23-nt	AT2G19570	2.70993317266532
Col	rep2	23-nt	AT2G45310	21.1374787467895
Col	rep2	23-nt	AT3G11420	5.41986634533064
Col	rep2	24-nt	AT1G63230	10.2977460561282
Col	rep2	24-nt	AT2G19570	8.12979951799596
Col	rep2	24-nt	AT2G45310	16.8148101444076
Col	rep2	24-nt	AT3G11420	5.41986634533064
Lat52-RTL1	rep1	20-nt	AT1G63230	1.34389625780063
Lat52-RTL1	rep1	20-nt	AT2G19570	1.25988699310067
Lat52-RTL1	rep1	20-nt	AT2G45310	5.7954801682631
Lat52-RTL1	rep1	20-nt	AT3G11420	4.03163837792216
Lat52-RTL1	rep1	21-nt	AT1G63230	42.4162122328826
Lat52-RTL1	rep1	21-nt	AT2G19570	7.05536716136377
Lat52-RTL1	rep1	21-nt	AT2G45310	44.4462429471258
Lat52-RTL1	rep1	21-nt	AT3G11420	43.3401125626632
Lat52-RTL1	rep1	22-nt	AT1G63230	32.8410710853175
Lat52-RTL1	rep1	22-nt	AT2G19570	4.28361577654229
Lat52-RTL1	rep1	22-nt	AT2G45310	29.5177411749165
Lat52-RTL1	rep1	22-nt	AT3G11420	25.1977398620135
Lat52-RTL1	rep1	23-nt	AT1G63230	2.26779658758121
Lat52-RTL1	rep1	23-nt	AT2G19570	0.755932195860404
Lat52-RTL1	rep1	23-nt	AT2G45310	3.73067657301027
Lat52-RTL1	rep1	23-nt	AT3G11420	7.05536716136377
Lat52-RTL1	rep1	24-nt	AT1G63230	2.01581918896108
Lat52-RTL1	rep1	24-nt	AT2G19570	2.26779658758121
Lat52-RTL1	rep1	24-nt	AT2G45310	8.36499449295206
Lat52-RTL1	rep1	24-nt	AT3G11420	8.06327675584431
Lat52-RTL1	rep2	20-nt	AT1G63230	1.90741779711745
Lat52-RTL1	rep2	20-nt	AT2G19570	0.476854449279362
Lat52-RTL1	rep2	20-nt	AT2G45310	3.82284674898279
Lat52-RTL1	rep2	20-nt	AT3G11420	9.53708898558723
Lat52-RTL1	rep2	21-nt	AT1G63230	12.716086857153
Lat52-RTL1	rep2	21-nt	AT2G19570	1.43056334783809
Lat52-RTL1	rep2	21-nt	AT2G45310	6.68492715355752
Lat52-RTL1	rep2	21-nt	AT3G11420	20.0278868697332
Lat52-RTL1	rep2	22-nt	AT2G19570	1.90741779711745
Lat52-RTL1	rep2	22-nt	AT2G45310	1.90741779711745
Lat52-RTL1	rep2	22-nt	AT3G11420	6.67596228991106
Lat52-RTL1	rep2	23-nt	AT1G63230	1.43056334783809
Lat52-RTL1	rep2	23-nt	AT2G19570	2.38427224639681
Lat52-RTL1	rep2	23-nt	AT2G45310	2.39504915695052
Lat52-RTL1	rep2	23-nt	AT3G11420	10.490797884146
Lat52-RTL1	rep2	24-nt	AT1G63230	0.953708898558723
Lat52-RTL1	rep2	24-nt	AT2G19570	3.81483559423489
Lat52-RTL1	rep2	24-nt	AT2G45310	5.74581000114674
Lat52-RTL1	rep2	24-nt	AT3G11420	13.3519245798221
Mgh3-RTL1	rep1	20-nt	AT1G63230	9.01852012672696
Mgh3-RTL1	rep1	20-nt	AT2G19570	3.18300710355069
Mgh3-RTL1	rep1	20-nt	AT2G45310	49.1996346993463
Mgh3-RTL1	rep1	20-nt	AT3G11420	23.3420520927051
Mgh3-RTL1	rep1	21-nt	AT1G63230	208.48696528257
Mgh3-RTL1	rep1	21-nt	AT2G19570	48.2756077371855
Mgh3-RTL1	rep1	21-nt	AT2G45310	284.181738911399
Mgh3-RTL1	rep1	21-nt	AT3G11420	202.651452259394
Mgh3-RTL1	rep1	22-nt	AT1G63230	142.174317291931
Mgh3-RTL1	rep1	22-nt	AT2G19570	18.567541437379
Mgh3-RTL1	rep1	22-nt	AT2G45310	126.270316198803
Mgh3-RTL1	rep1	22-nt	AT3G11420	132.625295981279
Mgh3-RTL1	rep1	23-nt	AT1G63230	3.18300710355069
Mgh3-RTL1	rep1	23-nt	AT2G19570	1.06100236785023
Mgh3-RTL1	rep1	23-nt	AT2G45310	29.7205861277471
Mgh3-RTL1	rep1	23-nt	AT3G11420	12.7320284142028
Mgh3-RTL1	rep1	24-nt	AT1G63230	1.06100236785023
Mgh3-RTL1	rep1	24-nt	AT2G19570	10.6100236785023
Mgh3-RTL1	rep1	24-nt	AT2G45310	41.2152735805629
Mgh3-RTL1	rep1	24-nt	AT3G11420	9.54902131065208
Mgh3-RTL1	rep2	20-nt	AT1G63230	10.7119752011603
Mgh3-RTL1	rep2	20-nt	AT2G19570	3.65182632687884
Mgh3-RTL1	rep2	20-nt	AT2G45310	21.6798703913082
Mgh3-RTL1	rep2	20-nt	AT3G11420	13.1465747767638
Mgh3-RTL1	rep2	21-nt	AT1G63230	186.486646450297
Mgh3-RTL1	rep2	21-nt	AT2G19570	48.2041075148007
Mgh3-RTL1	rep2	21-nt	AT2G45310	171.148975877406
Mgh3-RTL1	rep2	21-nt	AT3G11420	200.120082712961
Mgh3-RTL1	rep2	22-nt	AT1G63230	127.570417661283
Mgh3-RTL1	rep2	22-nt	AT2G19570	17.2852625895422
Mgh3-RTL1	rep2	22-nt	AT2G45310	81.5574059426098
Mgh3-RTL1	rep2	22-nt	AT3G11420	115.397711929371
Mgh3-RTL1	rep2	23-nt	AT1G63230	5.59941834352987
Mgh3-RTL1	rep2	23-nt	AT2G19570	2.92146106150308
Mgh3-RTL1	rep2	23-nt	AT2G45310	31.4057064111581
Mgh3-RTL1	rep2	23-nt	AT3G11420	10.2251137152608
Mgh3-RTL1	rep2	24-nt	AT1G63230	6.57328738838192
Mgh3-RTL1	rep2	24-nt	AT2G19570	10.2251137152608
Mgh3-RTL1	rep2	24-nt	AT2G45310	49.6648380455523
Mgh3-RTL1	rep2	24-nt	AT3G11420	20.4502274305215
Col	rep1	20-nt	AT1G24530	1.72097565799479
Col	rep1	20-nt	AT3G06890	1.72097565799479
Col	rep1	20-nt	AT4G35280	1.72097565799479
Col	rep1	20-nt	AT5G23030	12.9073174349609
Col	rep1	21-nt	AT1G24530	41.303415791875
Col	rep1	21-nt	AT3G06890	38.7219523048828
Col	rep1	21-nt	AT4G35280	15.9190248364518
Col	rep1	21-nt	AT5G23030	182.853663661947
Col	rep1	22-nt	AT1G24530	27.9658544424154
Col	rep1	22-nt	AT3G06890	24.9541470409245
Col	rep1	22-nt	AT4G35280	20.2214639814388
Col	rep1	22-nt	AT5G23030	134.666345238093
Col	rep1	23-nt	AT1G24530	9.89561003347006
Col	rep1	23-nt	AT3G06890	2.58146348699219
Col	rep1	23-nt	AT4G35280	1.29073174349609
Col	rep1	23-nt	AT5G23030	9.46536611897136
Col	rep1	24-nt	AT1G24530	20.6517078959375
Col	rep1	24-nt	AT3G06890	3.44195131598959
Col	rep1	24-nt	AT4G35280	4.30243914498698
Col	rep1	24-nt	AT5G23030	21.0819518104362
Col	rep2	20-nt	AT1G24530	9.75575942159515
Col	rep2	20-nt	AT3G06890	2.16794653813226
Col	rep2	20-nt	AT5G23030	22.7634386503887
Col	rep2	21-nt	AT1G24530	68.2903159511661
Col	rep2	21-nt	AT3G06890	63.9544228749015
Col	rep2	21-nt	AT4G35280	35.7711178791822
Col	rep2	21-nt	AT5G23030	236.306172656416
Col	rep2	22-nt	AT1G24530	40.1070109554467
Col	rep2	22-nt	AT3G06890	37.9390644173145
Col	rep2	22-nt	AT4G35280	34.6871446101161
Col	rep2	22-nt	AT5G23030	166.931883436184
Col	rep2	23-nt	AT1G24530	15.1756257669258
Col	rep2	23-nt	AT3G06890	5.41986634533064
Col	rep2	23-nt	AT4G35280	4.33589307626451
Col	rep2	23-nt	AT5G23030	9.75575942159515
Col	rep2	24-nt	AT1G24530	21.6794653813226
Col	rep2	24-nt	AT3G06890	8.67178615252902
Col	rep2	24-nt	AT4G35280	2.16794653813226
Col	rep2	24-nt	AT5G23030	13.0076792287935
Lat52-RTL1	rep1	20-nt	AT1G24530	3.02372878344162
Lat52-RTL1	rep1	20-nt	AT3G06890	0.503954797240269
Lat52-RTL1	rep1	20-nt	AT4G35280	3.02372878344162
Lat52-RTL1	rep1	20-nt	AT5G23030	8.56723155308458
Lat52-RTL1	rep1	21-nt	AT1G24530	33.2610166178578
Lat52-RTL1	rep1	21-nt	AT3G06890	48.8836153323061
Lat52-RTL1	rep1	21-nt	AT4G35280	20.1581918896108
Lat52-RTL1	rep1	21-nt	AT5G23030	122.964970526626
Lat52-RTL1	rep1	22-nt	AT1G24530	26.7096042537343
Lat52-RTL1	rep1	22-nt	AT3G06890	28.7254234426954
Lat52-RTL1	rep1	22-nt	AT4G35280	22.1740110785719
Lat52-RTL1	rep1	22-nt	AT5G23030	80.6327675584431
Lat52-RTL1	rep1	23-nt	AT1G24530	4.53559317516243
Lat52-RTL1	rep1	23-nt	AT4G35280	2.51977398620135
Lat52-RTL1	rep1	23-nt	AT5G23030	10.5830507420457
Lat52-RTL1	rep1	24-nt	AT1G24530	21.6700562813316
Lat52-RTL1	rep1	24-nt	AT3G06890	4.53559317516243
Lat52-RTL1	rep1	24-nt	AT4G35280	4.28361577654229
Lat52-RTL1	rep1	24-nt	AT5G23030	21.1661014840913
Lat52-RTL1	rep2	20-nt	AT1G24530	5.72225339135234
Lat52-RTL1	rep2	20-nt	AT3G06890	5.72225339135234
Lat52-RTL1	rep2	20-nt	AT4G35280	2.86112669567617
Lat52-RTL1	rep2	20-nt	AT5G23030	12.3982156812634
Lat52-RTL1	rep2	21-nt	AT1G24530	56.2688250149647
Lat52-RTL1	rep2	21-nt	AT3G06890	60.0836606091996
Lat52-RTL1	rep2	21-nt	AT4G35280	30.5186847538791
Lat52-RTL1	rep2	21-nt	AT5G23030	229.843844552652
Lat52-RTL1	rep2	22-nt	AT1G24530	26.7038491596442
Lat52-RTL1	rep2	22-nt	AT3G06890	27.657558058203
Lat52-RTL1	rep2	22-nt	AT4G35280	12.3982156812634
Lat52-RTL1	rep2	22-nt	AT5G23030	165.945348349218
Lat52-RTL1	rep2	23-nt	AT1G24530	6.67596228991106
Lat52-RTL1	rep2	23-nt	AT3G06890	1.90741779711745
Lat52-RTL1	rep2	23-nt	AT4G35280	1.90741779711745
Lat52-RTL1	rep2	23-nt	AT5G23030	10.490797884146
Lat52-RTL1	rep2	24-nt	AT1G24530	26.7038491596442
Lat52-RTL1	rep2	24-nt	AT3G06890	9.53708898558723
Lat52-RTL1	rep2	24-nt	AT4G35280	1.90741779711745
Lat52-RTL1	rep2	24-nt	AT5G23030	24.7964313625268
Mgh3-RTL1	rep1	20-nt	AT3G06890	2.12200473570046
Mgh3-RTL1	rep1	20-nt	AT5G23030	9.54902131065208
Mgh3-RTL1	rep1	21-nt	AT1G24530	24.4030544605553
Mgh3-RTL1	rep1	21-nt	AT3G06890	20.1590449891544
Mgh3-RTL1	rep1	21-nt	AT4G35280	3.18300710355069
Mgh3-RTL1	rep1	21-nt	AT5G23030	61.5381373353134
Mgh3-RTL1	rep1	22-nt	AT1G24530	12.7320284142028
Mgh3-RTL1	rep1	22-nt	AT3G06890	3.18300710355069
Mgh3-RTL1	rep1	22-nt	AT5G23030	50.9281136568111
Mgh3-RTL1	rep1	23-nt	AT1G24530	1.06100236785023
Mgh3-RTL1	rep1	23-nt	AT3G06890	1.06100236785023
Mgh3-RTL1	rep1	23-nt	AT5G23030	5.30501183925116
Mgh3-RTL1	rep1	24-nt	AT1G24530	7.42701657495162
Mgh3-RTL1	rep1	24-nt	AT3G06890	1.06100236785023
Mgh3-RTL1	rep1	24-nt	AT4G35280	2.12200473570046
Mgh3-RTL1	rep1	24-nt	AT5G23030	14.8540331499032
Mgh3-RTL1	rep2	20-nt	AT1G24530	2.92146106150308
Mgh3-RTL1	rep2	21-nt	AT1G24530	16.0680358382669
Mgh3-RTL1	rep2	21-nt	AT3G06890	23.3716884920246
Mgh3-RTL1	rep2	21-nt	AT4G35280	5.84292212300615
Mgh3-RTL1	rep2	21-nt	AT5G23030	73.0365265375769
Mgh3-RTL1	rep2	22-nt	AT1G24530	16.0680358382669
Mgh3-RTL1	rep2	22-nt	AT3G06890	10.2251137152608
Mgh3-RTL1	rep2	22-nt	AT5G23030	33.5968022072854
Mgh3-RTL1	rep2	23-nt	AT5G23030	4.38219159225461
Mgh3-RTL1	rep2	24-nt	AT1G24530	5.84292212300615
Mgh3-RTL1	rep2	24-nt	AT3G06890	1.46073053075154
Mgh3-RTL1	rep2	24-nt	AT5G23030	5.84292212300615

## Sheet: Supp. Fig. 1b
	Ct				2^(-delta delta Ct)
sample	RTL1	RTL1	MGH3	MGH3	RTL1	RTL1
Col-0 pollen	35.0574	35.0777	24.6467	24.7134	0.000734615	0.000758648
Lat52-RTL1 biorep1 pollen	25.7035	25.625	24.5684	24.6247	0.455305	0.499913
Lat52-RTL1 biorep2 pollen	26.5377	26.277	24.5852	24.5859	0.258367	0.309692
Mgh3-RTL1 biorep1 pollen	26.754	26.8005	24.7122	24.7524	0.242874	0.241791
Mgh3-RTL1 biorep2 pollen	26.5547	26.5254	24.7274	24.7831	0.281787	0.298887

## Sheet: Supp. Fig. 1c
Genes that lost siRNA in MGH3-RTL1			Genes that lost siRNA in Lat52-RTL1
Locus Identifier	Sperm	VN	Locus Identifier	Sperm	VN
AT3G47410	2955.55	83.9468	AT3G13400	138.875	7207.62
AT1G80120	1416.71	28.1649	AT5G26700	70.9314	6865.85
AT5G23030	547.37	6.98267	AT1G02790	55.6734	5407.09
AT5G67080	520.747	4.1349	AT5G07430	39.5179	4634.45
AT3G47290	364.86	3.14802	AT1G10770	62.6965	4516.73
AT3G06890	336.373	6.01358	AT2G26450	8.18708	1194.6
AT1G24530	171.267	3.19172	AT3G43860	6.31122	983.849
AT2G37670	149.538	41.4855	AT1G04470	5.3377	897.683
AT4G13000	116.147	2.75461	AT2G39770	2.93934	654.116
AT3G53950	115.179	4.0713	AT1G04540	5.60619	636.249
Data from Borg et al. (2021)

## Sheet: Fig. 2a
superfamily	comparison	count	superfamily size
DNA	NA	NA	1829
DNA/En-Spm	Down Lat52-RTL1	3	941
DNA/En-Spm	Down Mgh3-RTL1	1	941
DNA/Harbinger	Down Mgh3-RTL1	1	379
DNA/HAT	Down Lat52-RTL1	2	1035
DNA/HAT	Down Mgh3-RTL1	4	1035
DNA/Mariner	NA	NA	151
DNA/MuDR	Down Mgh3-RTL1	34	5410
DNA/MuDR	Down Lat52-RTL1	48	5410
DNA/Pogo	NA	NA	344
DNA/Tc1	NA	NA	95
LINE?	Down Mgh3-RTL1	1	81
LINE/L1	Down Mgh3-RTL1	4	1366
LINE/L1	Down Lat52-RTL1	14	1366
LTR/Copia	Down Lat52-RTL1	25	1781
LTR/Copia	Down Mgh3-RTL1	7	1781
LTR/Gypsy	Down Lat52-RTL1	555	4181
LTR/Gypsy	Down Mgh3-RTL1	115	4181
RathE1_cons	NA	NA	213
RathE2_cons	NA	NA	74
RathE3_cons	NA	NA	104
RC/Helitron	Down Mgh3-RTL1	28	12945
RC/Helitron	Down Lat52-RTL1	92	12945
SINE	NA	NA	131
Unassigned	Down Lat52-RTL1	1	129

## Sheet: Fig. 2b
family	comparison	count	family size
ARNOLD1	NA	NA	39
ARNOLD2	NA	NA	68
ARNOLD3	NA	NA	45
ARNOLD4	NA	NA	23
ARNOLDY1	NA	NA	237
ARNOLDY2	NA	NA	288
AT9MU1	NA	NA	10
AT9NMU1	NA	NA	45
AT9TSD1	NA	NA	55
ATCOPIA1	NA	NA	11
ATCOPIA10	NA	NA	7
ATCOPIA11	NA	NA	26
ATCOPIA12	NA	NA	15
ATCOPIA13	NA	NA	35
ATCOPIA14	NA	NA	7
ATCOPIA15	NA	NA	14
ATCOPIA16	NA	NA	12
ATCOPIA17	NA	NA	16
ATCOPIA18	NA	NA	2
ATCOPIA18A	NA	NA	2
ATCOPIA19	NA	NA	4
ATCOPIA2	NA	NA	6
ATCOPIA20	NA	NA	6
ATCOPIA21	NA	NA	14
ATCOPIA22	NA	NA	14
ATCOPIA23	NA	NA	8
ATCOPIA24	NA	NA	27
ATCOPIA25	NA	NA	9
ATCOPIA26	NA	NA	19
ATCOPIA27	NA	NA	19
ATCOPIA28	NA	NA	81
ATCOPIA29	NA	NA	19
ATCOPIA3	NA	NA	8
ATCOPIA30	NA	NA	33
ATCOPIA31	NA	NA	8
ATCOPIA31A	NA	NA	5
ATCOPIA32	NA	NA	8
ATCOPIA32B	NA	NA	10
ATCOPIA33	NA	NA	6
ATCOPIA34	NA	NA	16
ATCOPIA35	NA	NA	22
ATCOPIA36	NA	NA	14
ATCOPIA37	NA	NA	32
ATCOPIA38	NA	NA	9
ATCOPIA38A	NA	NA	2
ATCOPIA38B	NA	NA	5
ATCOPIA39	NA	NA	5
ATCOPIA4	NA	NA	11
ATCOPIA40	NA	NA	6
ATCOPIA41	NA	NA	39
ATCOPIA42	NA	NA	35
ATCOPIA43	NA	NA	29
ATCOPIA44	NA	NA	12
ATCOPIA45	NA	NA	20
ATCOPIA46	NA	NA	7
ATCOPIA47	NA	NA	4
ATCOPIA48	NA	NA	15
ATCOPIA49	NA	NA	34
ATCOPIA5	NA	NA	16
ATCOPIA50	NA	NA	17
ATCOPIA51	NA	NA	14
ATCOPIA52	NA	NA	7
ATCOPIA53	NA	NA	5
ATCOPIA54	NA	NA	18
ATCOPIA55	NA	NA	9
ATCOPIA56	NA	NA	16
ATCOPIA57	NA	NA	48
ATCOPIA58	NA	NA	18
ATCOPIA59	NA	NA	20
ATCOPIA6	NA	NA	8
ATCOPIA60	NA	NA	4
ATCOPIA61	NA	NA	12
ATCOPIA62	NA	NA	16
ATCOPIA63	NA	NA	11
ATCOPIA64	NA	NA	13
ATCOPIA65	NA	NA	34
ATCOPIA65A	NA	NA	9
ATCOPIA66	NA	NA	20
ATCOPIA67	NA	NA	15
ATCOPIA68	NA	NA	43
ATCOPIA69	NA	NA	25
ATCOPIA7	NA	NA	5
ATCOPIA70	NA	NA	8
ATCOPIA71	NA	NA	9
ATCOPIA72	NA	NA	4
ATCOPIA73	NA	NA	3
ATCOPIA74	NA	NA	7
ATCOPIA75	NA	NA	20
ATCOPIA76	NA	NA	7
ATCOPIA77	NA	NA	6
ATCOPIA78	NA	NA	24
ATCOPIA79	NA	NA	7
ATCOPIA80	NA	NA	7
ATCOPIA81	NA	NA	6
ATCOPIA82	NA	NA	7
ATCOPIA83	NA	NA	7
ATCOPIA84	NA	NA	10
ATCOPIA85	NA	NA	7
ATCOPIA86	NA	NA	7
ATCOPIA87	NA	NA	19
ATCOPIA88	NA	NA	8
ATCOPIA89	NA	NA	12
ATCOPIA8A	NA	NA	12
ATCOPIA8B	NA	NA	8
ATCOPIA9	NA	NA	9
ATCOPIA90	NA	NA	6
ATCOPIA91	NA	NA	7
ATCOPIA92	NA	NA	8
ATCOPIA93	NA	NA	10
ATCOPIA94	NA	NA	39
ATCOPIA95	NA	NA	72
ATCOPIA96	NA	NA	16
ATCOPIA97	NA	NA	10
ATDNA12T3_2	NA	NA	660
ATDNA12T3A	NA	NA	22
ATDNA1T9A	NA	NA	36
ATDNA2T9A	NA	NA	48
ATDNA2T9B	NA	NA	26
ATDNA2T9C	NA	NA	242
ATDNAI26T9	NA	NA	25
ATDNAI27T9A	NA	NA	116
ATDNAI27T9B	NA	NA	43
ATDNAI27T9C	NA	NA	108
ATDNATA1	NA	NA	28
ATENSPM1	NA	NA	30
ATENSPM10	NA	NA	81
ATENSPM11	NA	NA	47
ATENSPM1A	NA	NA	77
ATENSPM2	NA	NA	114
ATENSPM3	NA	NA	98
ATENSPM4	NA	NA	50
ATENSPM5	NA	NA	111
ATENSPM6	NA	NA	151
ATENSPM7	NA	NA	74
ATENSPM8	NA	NA	11
ATENSPM9	NA	NA	97
ATGP1	Down Lat52-RTL1	90	144
ATGP1	Down Mgh3-RTL1	1	144
ATGP10	Down Lat52-RTL1	2	165
ATGP10	Down Mgh3-RTL1	3	165
ATGP2	Down Mgh3-RTL1	29	48
ATGP2N	Down Mgh3-RTL1	45	54
ATGP3	Down Lat52-RTL1	1	60
ATGP3	Down Mgh3-RTL1	1	60
ATGP5	Down Mgh3-RTL1	1	86
ATGP6	NA	NA	25
ATGP7	Down Lat52-RTL1	2	47
ATGP8	NA	NA	92
ATGP9B	NA	NA	27
ATGP9LTR	NA	NA	10
ATHAT1	NA	NA	105
ATHAT10	NA	NA	35
ATHAT2	NA	NA	19
ATHAT3	NA	NA	23
ATHAT7	NA	NA	20
ATHATN1	NA	NA	69
ATHATN10	NA	NA	48
ATHATN2	NA	NA	46
ATHATN3	NA	NA	70
ATHATN3A	NA	NA	20
ATHATN4	NA	NA	56
ATHATN5	NA	NA	42
ATHATN6	NA	NA	43
ATHATN7	NA	NA	71
ATHATN8	NA	NA	15
ATHATN9	NA	NA	12
ATHILA	Down Mgh3-RTL1	2	198
ATHILA	Down Lat52-RTL1	34	198
ATHILA0_I	Down Mgh3-RTL1	1	138
ATHILA0_I	Down Lat52-RTL1	19	138
ATHILA2	Down Lat52-RTL1	98	413
ATHILA3	Down Lat52-RTL1	31	243
ATHILA3	Down Mgh3-RTL1	2	243
ATHILA4	Down Mgh3-RTL1	2	250
ATHILA4	Down Lat52-RTL1	43	250
ATHILA4A	Down Lat52-RTL1	22	310
ATHILA4B_LTR	Down Lat52-RTL1	40	143
ATHILA4C	Down Lat52-RTL1	3	206
ATHILA4C	Down Mgh3-RTL1	1	206
ATHILA4D_LTR	Down Lat52-RTL1	1	106
ATHILA5	Down Lat52-RTL1	2	131
ATHILA6A	Down Mgh3-RTL1	1	247
ATHILA6A	Down Lat52-RTL1	67	247
ATHILA6B	Down Lat52-RTL1	15	134
ATHILA7	NA	NA	134
ATHILA7A	NA	NA	31
ATHILA8A	NA	NA	97
ATHILA8B	Down Lat52-RTL1	2	78
ATHPOGO	NA	NA	25
ATHPOGON1	NA	NA	174
ATHPOGON2	NA	NA	27
ATHPOGON3	NA	NA	118
ATIS112A	NA	NA	173
ATLANTYS1	Down Mgh3-RTL1	5	153
ATLANTYS1	Down Lat52-RTL1	41	153
ATLANTYS2	Down Lat52-RTL1	32	179
ATLANTYS2	Down Mgh3-RTL1	3	179
ATLANTYS3	Down Lat52-RTL1	8	142
ATLANTYS3	Down Mgh3-RTL1	4	142
ATLINE1_1	NA	NA	61
ATLINE1_2	NA	NA	41
ATLINE1_3A	NA	NA	160
ATLINE1_4	NA	NA	102
ATLINE1_5	NA	NA	91
ATLINE1_6	NA	NA	129
ATLINE1A	NA	NA	289
ATLINE2	NA	NA	138
ATLINEIII	NA	NA	196
ATMU1	NA	NA	59
ATMU10	NA	NA	87
ATMU11	NA	NA	20
ATMU2	NA	NA	64
ATMU3	NA	NA	15
ATMU3N1	NA	NA	19
ATMU4	NA	NA	14
ATMU5	NA	NA	24
ATMU6	NA	NA	26
ATMU6N1	NA	NA	39
ATMU7	NA	NA	32
ATMU8	NA	NA	9
ATMU9	NA	NA	16
ATMUN1	NA	NA	107
ATMUN2	NA	NA	6
ATMUNX1	NA	NA	155
ATN9_1	NA	NA	65
ATRE1	NA	NA	22
ATREP1	NA	NA	498
ATREP10	NA	NA	63
ATREP10A	NA	NA	279
ATREP10B	NA	NA	491
ATREP10C	NA	NA	123
ATREP10D	NA	NA	1295
ATREP11	NA	NA	841
ATREP11A	NA	NA	95
ATREP12	NA	NA	22
ATREP13	NA	NA	106
ATREP14	NA	NA	47
ATREP15	NA	NA	1003
ATREP16	NA	NA	47
ATREP17	NA	NA	34
ATREP18	NA	NA	391
ATREP19	NA	NA	189
ATREP2	NA	NA	164
ATREP2A	NA	NA	116
ATREP3	NA	NA	1439
ATREP4	NA	NA	832
ATREP5	NA	NA	624
ATREP6	NA	NA	181
ATREP7	NA	NA	164
ATREP8	NA	NA	75
ATREP9	NA	NA	201
ATSINE2A	NA	NA	33
ATSINE4	NA	NA	98
ATTIR16T3A	NA	NA	106
ATTIRTA1	NA	NA	95
ATTIRX1A	NA	NA	63
ATTIRX1B	NA	NA	44
ATTIRX1C	NA	NA	39
ATTIRX1D	NA	NA	28
BOMZH1	NA	NA	28
BOMZH2	NA	NA	47
BRODYAGA1	NA	NA	251
BRODYAGA1A	NA	NA	586
BRODYAGA2	NA	NA	525
DRL1	NA	NA	1
DT1	NA	NA	123
ENDOVIR1	NA	NA	15
HARBINGER	NA	NA	90
HELITRON1	NA	NA	130
HELITRON2	NA	NA	194
HELITRON3	NA	NA	53
HELITRON4	NA	NA	199
HELITRON5	NA	NA	56
HELITRONY1A	NA	NA	271
HELITRONY1B	NA	NA	414
HELITRONY1C	NA	NA	120
HELITRONY1D	NA	NA	756
HELITRONY1E	NA	NA	447
HELITRONY2	NA	NA	198
HELITRONY3	NA	NA	1399
HELITRONY3A	NA	NA	49
LIMPET1	NA	NA	116
META1	NA	NA	138
RathE1_cons	NA	NA	213
RathE2_cons	NA	NA	74
RathE3_cons	NA	NA	104
ROMANIAT5	NA	NA	49
RP1_AT	NA	NA	87
SADHU	NA	NA	16
SIMPLEGUY1	NA	NA	116
SIMPLEHAT1	NA	NA	56
SIMPLEHAT2	NA	NA	73
TA1_AT	NA	NA	3
TA1-2	NA	NA	4
TA11	NA	NA	157
TA12	NA	NA	2
TAG1	NA	NA	28
TAG2	NA	NA	86
TAG3N1	NA	NA	97
TAT1_ATH	Down Lat52-RTL1	2	87
TAT1_ATH	Down Mgh3-RTL1	14	87
TNAT1A	NA	NA	162
TNAT2A	NA	NA	38
TSCL	NA	NA	81
Unassigned	NA	NA	113
VANDAL1	NA	NA	80
VANDAL10	NA	NA	13
VANDAL11	NA	NA	18
VANDAL12	NA	NA	37
VANDAL13	NA	NA	38
VANDAL14	NA	NA	25
VANDAL15	NA	NA	6
VANDAL16	NA	NA	42
VANDAL17	NA	NA	178
VANDAL18	NA	NA	14
VANDAL18NA	NA	NA	24
VANDAL18NB	NA	NA	19
VANDAL1N1	NA	NA	52
VANDAL2	NA	NA	43
VANDAL20	NA	NA	51
VANDAL21	NA	NA	64
VANDAL22	NA	NA	48
VANDAL2N1	NA	NA	51
VANDAL3	NA	NA	177
VANDAL4	NA	NA	102
VANDAL5	NA	NA	85
VANDAL5A	NA	NA	56
VANDAL6	NA	NA	89
VANDAL7	NA	NA	36
VANDAL8	NA	NA	123
VANDAL9	NA	NA	43
VANDALNX1	NA	NA	14
VANDALNX2	NA	NA	37

## Sheet: Fig. 2c
group	sample	size	id	RPM
Col	rep1	20-nt	AT3TE46670	2.55784309608621
Col	rep1	21-nt	AT3TE46670	12.7085447464626
Col	rep1	22-nt	AT3TE46670	15.5014300930394
Col	rep1	23-nt	AT3TE46670	19.0294301919287
Col	rep1	24-nt	AT3TE46670	60.9395329276384
Col	rep2	20-nt	AT3TE46670	4.25437828643074
Col	rep2	21-nt	AT3TE46670	18.7528459521709
Col	rep2	22-nt	AT3TE46670	27.1758602394493
Col	rep2	23-nt	AT3TE46670	17.2947935079501
Col	rep2	24-nt	AT3TE46670	41.6909126962061
Lat52-RTL1	rep1	20-nt	AT3TE46670	1.16494190930061
Lat52-RTL1	rep1	21-nt	AT3TE46670	7.61778071508391
Lat52-RTL1	rep1	22-nt	AT3TE46670	12.3076848491613
Lat52-RTL1	rep1	23-nt	AT3TE46670	11.2651031646306
Lat52-RTL1	rep1	24-nt	AT3TE46670	32.1218771941759
Lat52-RTL1	rep2	20-nt	AT3TE46670	1.02514169506077
Lat52-RTL1	rep2	21-nt	AT3TE46670	10.8841074339116
Lat52-RTL1	rep2	22-nt	AT3TE46670	14.2637656577341
Lat52-RTL1	rep2	23-nt	AT3TE46670	10.093768869676
Lat52-RTL1	rep2	24-nt	AT3TE46670	25.2364726483218
Mgh3-RTL1	rep1	20-nt	AT3TE46670	5.48803474770532
Mgh3-RTL1	rep1	21-nt	AT3TE46670	17.6590051097889
Mgh3-RTL1	rep1	22-nt	AT3TE46670	25.5163642451406
Mgh3-RTL1	rep1	23-nt	AT3TE46670	15.6805539944586
Mgh3-RTL1	rep1	24-nt	AT3TE46670	60.238833835644
Mgh3-RTL1	rep2	20-nt	AT3TE46670	4.84305207470672
Mgh3-RTL1	rep2	21-nt	AT3TE46670	23.5947420440704
Mgh3-RTL1	rep2	22-nt	AT3TE46670	38.2936351558639
Mgh3-RTL1	rep2	23-nt	AT3TE46670	17.9078259417485
Mgh3-RTL1	rep2	24-nt	AT3TE46670	37.7153319387393
Col	rep1	20-nt	AT4TE21060	6.34351627536881
Col	rep1	21-nt	AT4TE21060	18.4961428599076
Col	rep1	22-nt	AT4TE21060	30.8842419388515
Col	rep1	23-nt	AT4TE21060	85.9379090429734
Col	rep1	24-nt	AT4TE21060	258.856810475231
Col	rep2	20-nt	AT4TE21060	14.7753144386597
Col	rep2	21-nt	AT4TE21060	27.2741766149536
Col	rep2	22-nt	AT4TE21060	42.5231873721951
Col	rep2	23-nt	AT4TE21060	89.7659943579042
Col	rep2	24-nt	AT4TE21060	209.159796489885
Lat52-RTL1	rep1	20-nt	AT4TE21060	11.7958179616044
Lat52-RTL1	rep1	21-nt	AT4TE21060	16.680702206734
Lat52-RTL1	rep1	22-nt	AT4TE21060	24.7450876631323
Lat52-RTL1	rep1	23-nt	AT4TE21060	66.0306773084063
Lat52-RTL1	rep1	24-nt	AT4TE21060	302.45527495351
Lat52-RTL1	rep2	20-nt	AT4TE21060	16.4129486606362
Lat52-RTL1	rep2	21-nt	AT4TE21060	19.2656827180051
Lat52-RTL1	rep2	22-nt	AT4TE21060	35.1674434090138
Lat52-RTL1	rep2	23-nt	AT4TE21060	85.2917127323443
Lat52-RTL1	rep2	24-nt	AT4TE21060	364.859459612712
Mgh3-RTL1	rep1	20-nt	AT4TE21060	2.52794424163996
Mgh3-RTL1	rep1	21-nt	AT4TE21060	6.00421239966446
Mgh3-RTL1	rep1	22-nt	AT4TE21060	6.69927505084314
Mgh3-RTL1	rep1	23-nt	AT4TE21060	8.50213027429426
Mgh3-RTL1	rep1	24-nt	AT4TE21060	50.6169216623206
Mgh3-RTL1	rep2	20-nt	AT4TE21060	1.89675859418087
Mgh3-RTL1	rep2	21-nt	AT4TE21060	4.80609559227871
Mgh3-RTL1	rep2	22-nt	AT4TE21060	9.88520172075488
Mgh3-RTL1	rep2	23-nt	AT4TE21060	5.70181555373555
Mgh3-RTL1	rep2	24-nt	AT4TE21060	30.433736315996

## Sheet: Fig. 2d
	size	sample	group	RPM
Down in Lat52-RTL1	20-nt	rep2	nrpd1a	247.250899358435
Down in Lat52-RTL1	20-nt	rep2	FTL	1574.89844724688
Down in Lat52-RTL1	20-nt	rep1	Col	2577.95536416215
Down in Lat52-RTL1	20-nt	rep2	Col	6663.89325385142
Down in Lat52-RTL1	20-nt	rep1	nrpd1a	1208.03704535887
Down in Lat52-RTL1	20-nt	rep1	FTL	2652.83156811082
Down in Lat52-RTL1	20-nt	rep1	Lat52-RTL1	1959.27420082373
Down in Lat52-RTL1	20-nt	rep2	Lat52-RTL1	1758.9126372835
Down in Lat52-RTL1	20-nt	rep1	Mgh3-RTL1	3575.96471501836
Down in Lat52-RTL1	20-nt	rep2	Mgh3-RTL1	3755.01846663936
Down in Lat52-RTL1	21-nt	rep2	nrpd1a	2085.73397229739
Down in Lat52-RTL1	21-nt	rep2	FTL	6104.09140820915
Down in Lat52-RTL1	21-nt	rep1	Col	11465.0071463381
Down in Lat52-RTL1	21-nt	rep2	Col	21507.3885271621
Down in Lat52-RTL1	21-nt	rep1	nrpd1a	7667.28767426922
Down in Lat52-RTL1	21-nt	rep1	FTL	9611.08172548978
Down in Lat52-RTL1	21-nt	rep1	Lat52-RTL1	7802.92201583869
Down in Lat52-RTL1	21-nt	rep2	Lat52-RTL1	6927.2211909264
Down in Lat52-RTL1	21-nt	rep1	Mgh3-RTL1	16736.6643986913
Down in Lat52-RTL1	21-nt	rep2	Mgh3-RTL1	20986.2175202887
Down in Lat52-RTL1	22-nt	rep2	nrpd1a	1850.64098956181
Down in Lat52-RTL1	22-nt	rep2	FTL	8190.93633157776
Down in Lat52-RTL1	22-nt	rep1	Col	17068.6964659453
Down in Lat52-RTL1	22-nt	rep2	Col	24856.3308793708
Down in Lat52-RTL1	22-nt	rep1	nrpd1a	4941.68072874212
Down in Lat52-RTL1	22-nt	rep1	FTL	10549.4508857523
Down in Lat52-RTL1	22-nt	rep1	Lat52-RTL1	9599.53770009048
Down in Lat52-RTL1	22-nt	rep2	Lat52-RTL1	7184.23171956717
Down in Lat52-RTL1	22-nt	rep1	Mgh3-RTL1	20254.680877886
Down in Lat52-RTL1	22-nt	rep2	Mgh3-RTL1	24159.0397768661
Down in Lat52-RTL1	23-nt	rep2	nrpd1a	1085.20797747411
Down in Lat52-RTL1	23-nt	rep2	FTL	9328.36581333772
Down in Lat52-RTL1	23-nt	rep1	Col	23944.8788011227
Down in Lat52-RTL1	23-nt	rep2	Col	24170.1681038417
Down in Lat52-RTL1	23-nt	rep1	nrpd1a	3769.31033626088
Down in Lat52-RTL1	23-nt	rep1	FTL	13687.0907561186
Down in Lat52-RTL1	23-nt	rep1	Lat52-RTL1	14791.5783624997
Down in Lat52-RTL1	23-nt	rep2	Lat52-RTL1	12445.2514596896
Down in Lat52-RTL1	23-nt	rep1	Mgh3-RTL1	19905.4625585318
Down in Lat52-RTL1	23-nt	rep2	Mgh3-RTL1	19771.5143270784
Down in Lat52-RTL1	24-nt	rep2	nrpd1a	7836.63606233877
Down in Lat52-RTL1	24-nt	rep2	FTL	31185.921248881
Down in Lat52-RTL1	24-nt	rep1	Col	63631.7191267097
Down in Lat52-RTL1	24-nt	rep2	Col	48337.6374394355
Down in Lat52-RTL1	24-nt	rep1	nrpd1a	10439.0826503617
Down in Lat52-RTL1	24-nt	rep1	FTL	33470.9042189988
Down in Lat52-RTL1	24-nt	rep1	Lat52-RTL1	47832.8925603989
Down in Lat52-RTL1	24-nt	rep2	Lat52-RTL1	39176.2575755912
Down in Lat52-RTL1	24-nt	rep1	Mgh3-RTL1	54977.8808624195
Down in Lat52-RTL1	24-nt	rep2	Mgh3-RTL1	58052.4840728023
Down in Lat52-RTL1	25-nt	rep2	nrpd1a	215.594185526574
Down in Lat52-RTL1	25-nt	rep2	FTL	498.069617781239
Down in Lat52-RTL1	25-nt	rep1	Col	641.25837612072
Down in Lat52-RTL1	25-nt	rep2	Col	428.773647981298
Down in Lat52-RTL1	25-nt	rep1	nrpd1a	315.470081890105
Down in Lat52-RTL1	25-nt	rep1	FTL	522.789601030833
Down in Lat52-RTL1	25-nt	rep1	Lat52-RTL1	883.537632555498
Down in Lat52-RTL1	25-nt	rep2	Lat52-RTL1	449.73878861732
Down in Lat52-RTL1	25-nt	rep1	Mgh3-RTL1	864.567116263598
Down in Lat52-RTL1	25-nt	rep2	Mgh3-RTL1	547.16511654661
Down in Mgh3-RTL1	20-nt	rep2	nrpd1a	677.315096478241
Down in Mgh3-RTL1	20-nt	rep2	FTL	3388.68262527237
Down in Mgh3-RTL1	20-nt	rep1	Col	2098.45704028286
Down in Mgh3-RTL1	20-nt	rep2	Col	5109.85963773982
Down in Mgh3-RTL1	20-nt	rep1	nrpd1a	1132.83881357467
Down in Mgh3-RTL1	20-nt	rep1	FTL	3272.68879542673
Down in Mgh3-RTL1	20-nt	rep1	Lat52-RTL1	2265.88775799571
Down in Mgh3-RTL1	20-nt	rep2	Lat52-RTL1	3032.65572351378
Down in Mgh3-RTL1	20-nt	rep1	Mgh3-RTL1	823.661443173974
Down in Mgh3-RTL1	20-nt	rep2	Mgh3-RTL1	784.207062374005
Down in Mgh3-RTL1	21-nt	rep2	nrpd1a	2956.13718624796
Down in Mgh3-RTL1	21-nt	rep2	FTL	7498.791596087
Down in Mgh3-RTL1	21-nt	rep1	Col	9854.03315464613
Down in Mgh3-RTL1	21-nt	rep2	Col	18069.6304999604
Down in Mgh3-RTL1	21-nt	rep1	nrpd1a	10267.5948052321
Down in Mgh3-RTL1	21-nt	rep1	FTL	12847.3300035314
Down in Mgh3-RTL1	21-nt	rep1	Lat52-RTL1	11283.9665454597
Down in Mgh3-RTL1	21-nt	rep2	Lat52-RTL1	15383.8539375618
Down in Mgh3-RTL1	21-nt	rep1	Mgh3-RTL1	4646.55992357704
Down in Mgh3-RTL1	21-nt	rep2	Mgh3-RTL1	4527.37418399822
Down in Mgh3-RTL1	22-nt	rep2	nrpd1a	2640.11541070568
Down in Mgh3-RTL1	22-nt	rep2	FTL	10991.9931912097
Down in Mgh3-RTL1	22-nt	rep1	Col	14392.0914211643
Down in Mgh3-RTL1	22-nt	rep2	Col	21704.8069419961
Down in Mgh3-RTL1	22-nt	rep1	nrpd1a	7801.58262847486
Down in Mgh3-RTL1	22-nt	rep1	FTL	11578.1486802783
Down in Mgh3-RTL1	22-nt	rep1	Lat52-RTL1	13286.6256100321
Down in Mgh3-RTL1	22-nt	rep2	Lat52-RTL1	16956.0739570042
Down in Mgh3-RTL1	22-nt	rep1	Mgh3-RTL1	5383.48304387617
Down in Mgh3-RTL1	22-nt	rep2	Mgh3-RTL1	5651.11914778918
Down in Mgh3-RTL1	23-nt	rep2	nrpd1a	1392.92570653387
Down in Mgh3-RTL1	23-nt	rep2	FTL	18247.5626738664
Down in Mgh3-RTL1	23-nt	rep1	Col	22101.5469797958
Down in Mgh3-RTL1	23-nt	rep2	Col	22307.0738720086
Down in Mgh3-RTL1	23-nt	rep1	nrpd1a	3190.22229794869
Down in Mgh3-RTL1	23-nt	rep1	FTL	16651.821167137
Down in Mgh3-RTL1	23-nt	rep1	Lat52-RTL1	19288.8265242587
Down in Mgh3-RTL1	23-nt	rep2	Lat52-RTL1	25884.6523178471
Down in Mgh3-RTL1	23-nt	rep1	Mgh3-RTL1	3990.85738333873
Down in Mgh3-RTL1	23-nt	rep2	Mgh3-RTL1	3561.00949617485
Down in Mgh3-RTL1	24-nt	rep2	nrpd1a	12305.3241728573
Down in Mgh3-RTL1	24-nt	rep2	FTL	41435.6039927835
Down in Mgh3-RTL1	24-nt	rep1	Col	71504.7182276814
Down in Mgh3-RTL1	24-nt	rep2	Col	56435.0942302076
Down in Mgh3-RTL1	24-nt	rep1	nrpd1a	23989.672274134
Down in Mgh3-RTL1	24-nt	rep1	FTL	54588.7312535937
Down in Mgh3-RTL1	24-nt	rep1	Lat52-RTL1	79142.4112015363
Down in Mgh3-RTL1	24-nt	rep2	Lat52-RTL1	87947.8621124344
Down in Mgh3-RTL1	24-nt	rep1	Mgh3-RTL1	20772.0909901956
Down in Mgh3-RTL1	24-nt	rep2	Mgh3-RTL1	18101.8576996093
Down in Mgh3-RTL1	25-nt	rep2	nrpd1a	224.729012029956
Down in Mgh3-RTL1	25-nt	rep2	FTL	775.576896788844
Down in Mgh3-RTL1	25-nt	rep1	Col	712.870109347499
Down in Mgh3-RTL1	25-nt	rep2	Col	439.754622388919
Down in Mgh3-RTL1	25-nt	rep1	nrpd1a	297.183213076702
Down in Mgh3-RTL1	25-nt	rep1	FTL	738.812115956807
Down in Mgh3-RTL1	25-nt	rep1	Lat52-RTL1	1425.31554761112
Down in Mgh3-RTL1	25-nt	rep2	Lat52-RTL1	927.169373442301
Down in Mgh3-RTL1	25-nt	rep1	Mgh3-RTL1	448.70458567878
Down in Mgh3-RTL1	25-nt	rep2	Mgh3-RTL1	173.599789561901

## Sheet: Fig. 3a
WT FTL	nrpd1a FTL	WT Col-0	Lat52-RTL1	Mgh3-RTL1	DMR
0.3023503528	0.2601087528	0.3222889283	0.2168700849	0.3695229943	Hypo CHH in Lat52-RTL1
0.1315761	0.05002608889	0.2001652778	0.1037266286	0.09321596528	Hypo CHH in Lat52-RTL1
0.4809463131	0.338558195	0.551278175	0.3532189688	0.5019740244	Hypo CHH in Lat52-RTL1
0.3976019956	0.3005396901	0.4372495571	0.3311332505	0.3973121319	Hypo CHH in Lat52-RTL1
0.1807200938	0.1779779906	0.3180067125	0.1827264667	0.2240329375	Hypo CHH in Lat52-RTL1
0.4013754795	0.2908622432	0.4569288898	0.3093329614	0.3311347386	Hypo CHH in Lat52-RTL1
0.3225091791	0.2213378657	0.4017686393	0.2384786938	0.3900956515	Hypo CHH in Lat52-RTL1
0.251524527	0.2003897401	0.2898742155	0.1656867732	0.1925514378	Hypo CHH in Lat52-RTL1
0.1800986757	0.07771461757	0.2269024608	0.07702671486	0.1805970351	Hypo CHH in Lat52-RTL1
0.1351794672	0.08467508281	0.1644688797	0.08388516563	0.1188532469	Hypo CHH in Lat52-RTL1
0.3595436341	0.2196947844	0.4019544242	0.2477228927	0.268741789	Hypo CHH in Lat52-RTL1
0.2840958964	0.129194175	0.2413353214	0.05821397143	0.2756198929	Hypo CHH in Lat52-RTL1
0.2556352043	0.1418657622	0.2633025909	0.1489337109	0.4155843826	Hypo CHH in Lat52-RTL1
0.3567179278	0.2286012082	0.3785837526	0.2608246959	0.357058717	Hypo CHH in Lat52-RTL1
0.1911699314	0.1474739884	0.2093313849	0.0957448314	0.1815450128	Hypo CHH in Lat52-RTL1
0.3640617337	0.167263668	0.3030112012	0.1823020473	0.2853899343	Hypo CHH in Lat52-RTL1
0.2146311538	0.1866168769	0.2713988324	0.1488020538	0.2017170692	Hypo CHH in Lat52-RTL1
0.1898666819	0.198607464	0.3105252862	0.1841596138	0.2280688017	Hypo CHH in Lat52-RTL1
0.5494581885	0.4282071488	0.5802067623	0.4497416615	0.5186715328	Hypo CHH in Lat52-RTL1
0.2981608242	0.2472287629	0.2931197726	0.156610629	0.2816983	Hypo CHH in Lat52-RTL1
0.3282946975	0.2668586047	0.3800049118	0.2942881867	0.3048366976	Hypo CHH in Lat52-RTL1
0.29764705	0.306327992	0.4948222609	0.35925595	0.333505	Hypo CHH in Lat52-RTL1
0.3856585163	0.2198135227	0.3733302702	0.2483868106	0.3664305638	Hypo CHH in Lat52-RTL1
0.4535775227	0.3635010909	0.5932858864	0.4389136136	0.41303125	Hypo CHH in Lat52-RTL1
0.39712408	0.190191774	0.3545727	0.22953011	0.37699446	Hypo CHH in Lat52-RTL1
0.3268975709	0.261542003	0.4608351554	0.2757311415	0.3923436519	Hypo CHH in Lat52-RTL1
0.3494098907	0.2338509648	0.3065492778	0.1371984963	0.2309219685	Hypo CHH in Lat52-RTL1
0.5943352703	0.4630953514	0.6289884595	0.4295065405	0.4850549459	Hypo CHH in Lat52-RTL1
0.2975357176	0.2287945	0.3774492686	0.2722955255	0.373938488	Hypo CHH in Lat52-RTL1
0.5503074837	0.39515695	0.5199568315	0.3884616652	0.5581617995	Hypo CHH in Lat52-RTL1
0.1964285417	0.07877103667	0.1730261097	0.05507195806	0.03266514194	Hypo CHH in Lat52-RTL1
0.3064796798	0.1723442106	0.3628433309	0.2325496818	0.317090783	Hypo CHH in Lat52-RTL1
0.183161808	0.05356386122	0.2959258886	0.13236705	0.2249749833	Hypo CHH in Lat52-RTL1
0.3097304792	0.3327945366	0.3907738438	0.2228069474	0.3580115676	Hypo CHH in Lat52-RTL1
0.323064359	0.3170748462	0.4505268462	0.2804825242	0.4189355821	Hypo CHH in Lat52-RTL1
0.5803244375	0.3841903125	0.6110315937	0.4278540937	0.4518615625	Hypo CHH in Lat52-RTL1
0.269359262	0.3348268465	0.4210554056	0.3325551638	0.3836804648	Hypo CHH in Lat52-RTL1
0.3270828187	0.2789057645	0.2842771159	0.2283714757	0.3804718121	Hypo CHH in Lat52-RTL1
0.2446885786	0.1087306548	0.3135944214	0.18651755	0.312325025	Hypo CHH in Lat52-RTL1
0.3137962645	0.1956519738	0.3293639701	0.2081850692	0.2848669692	Hypo CHH in Lat52-RTL1
0.2760109671	0.2494054756	0.3638805805	0.207448978	0.2502397378	Hypo CHH in Lat52-RTL1
0.443348365	0.2889105664	0.3960822085	0.2370812696	0.3674069443	Hypo CHH in Lat52-RTL1
0.2250773424	0.1131951541	0.2816220259	0.1273834118	0.2306773965	Hypo CHH in Lat52-RTL1
0.4539280057	0.2847815984	0.536235459	0.3541979442	0.4627243016	Hypo CHH in Lat52-RTL1
0.6684651864	0.5955125932	0.6320926949	0.4612066102	0.697725	Hypo CHH in Lat52-RTL1
0.4278482982	0.2501677544	0.3531927544	0.128450207	0.3807254737	Hypo CHH in Lat52-RTL1
0.573791125	0.398017	0.5716894688	0.4463044609	0.5910519062	Hypo CHH in Lat52-RTL1
0.4180745909	0.3247225444	0.4245812443	0.2458384718	0.4807895952	Hypo CHH in Lat52-RTL1
0.533530217	0.3633428872	0.4643077312	0.3226180545	0.4768345955	Hypo CHH in Lat52-RTL1
0.3735158235	0.2569442294	0.3839375529	0.2679358151	0.4299525462	Hypo CHH in Lat52-RTL1
0.0870065375	0.058763825	0.1371296833	0.02506963125	0.1053419313	Hypo CHH in Lat52-RTL1
0.37512515	0.2813817583	0.3786951208	0.2341976317	0.372445635	Hypo CHH in Lat52-RTL1
0.3987250435	0.3146768261	0.5685913913	0.3706552609	0.4965063043	Hypo CHH in Lat52-RTL1
0.4457520019	0.2791497491	0.53514038	0.2780737943	0.5238697736	Hypo CHH in Lat52-RTL1
0.2778108167	0.1776050405	0.2915340167	0.1734652571	0.3139753381	Hypo CHH in Lat52-RTL1
0.2622488851	0.1818992917	0.3675599654	0.2901186296	0.3555130833	Hypo CHH in Lat52-RTL1
0.2584867569	0.2419134098	0.3397296078	0.2297393863	0.3395382078	Hypo CHH in Lat52-RTL1
0.5079509487	0.3605528205	0.4965542564	0.3353325128	0.3611770667	Hypo CHH in Lat52-RTL1
0.3035267397	0.1835613845	0.3891042026	0.2748466972	0.2998363207	Hypo CHH in Lat52-RTL1
0.4876253731	0.293354813	0.5539396833	0.4059080111	0.4447680972	Hypo CHH in Lat52-RTL1
0.6310647761	0.5067254328	0.6377348438	0.5457183179	0.5629337164	Hypo CHH in Lat52-RTL1
0.1984813083	0.1432271278	0.2937875556	0.1123359083	0.1892359	Hypo CHH in Lat52-RTL1
0.443577278	0.2726535085	0.5125958144	0.3556051483	0.424210072	Hypo CHH in Lat52-RTL1
0.3515516752	0.2509117712	0.3816422936	0.2567889048	0.293950412	Hypo CHH in Lat52-RTL1
0.5095733122	0.3712562568	0.5348639452	0.4223622845	0.4990490896	Hypo CHH in Lat52-RTL1
0.3261089093	0.2093787326	0.3200348209	0.2211149509	0.3814708981	Hypo CHH in Lat52-RTL1
0.2963383055	0.2174751337	0.3524317538	0.2394359807	0.3820474418	Hypo CHH in Lat52-RTL1
0.3317006819	0.2780715133	0.3786714	0.2100282277	0.3002039337	Hypo CHH in Lat52-RTL1
0.1619406424	0.1528825593	0.2761219847	0.1338008559	0.1169639492	Hypo CHH in Lat52-RTL1
0.3779908734	0.2449469911	0.4459584899	0.2412051671	0.3684673038	Hypo CHH in Lat52-RTL1
0.3145386714	0.2533203	0.3331394636	0.2417049117	0.358030774	Hypo CHH in Lat52-RTL1
0.3720644089	0.2341080778	0.3372459	0.2276670344	0.3173847822	Hypo CHH in Lat52-RTL1
0.3397593532	0.2705795102	0.4684153722	0.2293562598	0.4035058034	Hypo CHH in Lat52-RTL1
0.4418095527	0.3082537989	0.538352528	0.3513274387	0.4230386	Hypo CHH in Lat52-RTL1
0.5594158142	0.4254331038	0.5622564645	0.385013032	0.540206845	Hypo CHH in Lat52-RTL1
0.2560473905	0.2122614042	0.3112097736	0.195880585	0.1639324605	Hypo CHH in Lat52-RTL1
0.3870180412	0.3058753437	0.4430672766	0.2619638267	0.3709852863	Hypo CHH in Lat52-RTL1
0.5168148239	0.4343866901	0.6709431862	0.4670453556	0.5328126855	Hypo CHH in Lat52-RTL1
0.4330017741	0.2980779025	0.397225325	0.2687222421	0.4445846583	Hypo CHH in Lat52-RTL1
0.3661734697	0.3082986706	0.3367965851	0.1899812729	0.3284826679	Hypo CHH in Lat52-RTL1
0.2914067849	0.192743416	0.3162964519	0.1876683538	0.2754578443	Hypo CHH in Lat52-RTL1
0.4701452389	0.3534483895	0.4863639525	0.2944467265	0.4607244546	Hypo CHH in Lat52-RTL1
0.2126589784	0.09408827838	0.2591748378	0.0665389027	0.2015204486	Hypo CHH in Lat52-RTL1
0.4385391723	0.2687056308	0.4391675462	0.3021714754	0.3538684	Hypo CHH in Lat52-RTL1
0.1345296733	0.1524161773	0.3635605333	0.2847167769	0.24553154	Hypo CHH in Lat52-RTL1
0.4408733235	0.2510581783	0.4660425	0.2561742812	0.3715212468	Hypo CHH in Lat52-RTL1
0.3960342549	0.3215604944	0.4462439927	0.2922470221	0.3832659396	Hypo CHH in Lat52-RTL1
0.17591565	0.1369684211	0.2321059737	0.1205122	0.1946026263	Hypo CHH in Lat52-RTL1
0.1203206955	0.1125000136	0.3250638636	0.1274006091	0.1236280455	Hypo CHH in Lat52-RTL1
0.1517585932	0.08029182667	0.2637240789	0.03904155652	0.1576677304	Hypo CHH in Lat52-RTL1
0.2974672113	0.2534591845	0.3340776349	0.1491046676	0.4157130704	Hypo CHH in Lat52-RTL1
0.3091071	0.1456521739	0.3421716818	0.1561838333	0.2160866143	Hypo CHH in Lat52-RTL1
0.2976281272	0.1942606932	0.2921264408	0.164479834	0.3270114495	Hypo CHH in Lat52-RTL1
0.06086219778	0.09516158444	0.1805464467	0.05861029778	0.1154430756	Hypo CHH in Lat52-RTL1
0.280904675	0.2294280093	0.3346653682	0.1786222596	0.2988495303	Hypo CHH in Lat52-RTL1
0.4331500139	0.2735776111	0.4941335014	0.3082471528	0.4233409722	Hypo CHH in Lat52-RTL1
0.2481044307	0.2431726977	0.2552498705	0.1487166489	0.2327468295	Hypo CHH in Lat52-RTL1
0.3430981324	0.2774698549	0.4168979606	0.1852346549	0.360922662	Hypo CHH in Lat52-RTL1
0.5234633462	0.4568187564	0.5787926154	0.4247661872	0.5079977449	Hypo CHH in Lat52-RTL1
0.3558687344	0.3144076203	0.5160479391	0.4060213125	0.4817800938	Hypo CHH in Lat52-RTL1
0.450072458	0.2413489754	0.3966364536	0.2046908087	0.4005198841	Hypo CHH in Lat52-RTL1
0.3697461407	0.3473023191	0.3684320066	0.2482215397	0.3080691774	Hypo CHH in Lat52-RTL1
0.4460247625	0.3346247605	0.4497082093	0.3428995721	0.4322408802	Hypo CHH in Lat52-RTL1
0.3005608761	0.2681925039	0.3567239813	0.2324526413	0.2788319587	Hypo CHH in Lat52-RTL1
0.1000129593	0.1165059853	0.1730925063	0.07532834483	0.1813725294	Hypo CHH in Lat52-RTL1
0.4234560481	0.3264058028	0.4971819411	0.248825472	0.3756417112	Hypo CHH in Lat52-RTL1
0.3612510633	0.2183530667	0.393222355	0.259070135	0.4206985083	Hypo CHH in Lat52-RTL1
0.2382990603	0.1927318779	0.2348836915	0.1334346779	0.2608367324	Hypo CHH in Lat52-RTL1
0.2985751667	0.2401134833	0.3683556167	0.1814380308	0.2315284115	Hypo CHH in Lat52-RTL1
0.3113884329	0.2106572429	0.2729128071	0.1407481094	0.2457673871	Hypo CHH in Lat52-RTL1
0.3883174405	0.2524013135	0.5147635676	0.361901027	0.2937050541	Hypo CHH in Lat52-RTL1
0.1882857408	0.122897439	0.3219742041	0.1397320878	0.1479667061	Hypo CHH in Lat52-RTL1
0.1443424676	0.1253722382	0.2237541941	0.09441596765	0.1802583824	Hypo CHH in Lat52-RTL1
0.2153318462	0.1974141179	0.4365382051	0.1916178641	0.2217483	Hypo CHH in Lat52-RTL1
0.2269015095	0.184664854	0.2173446319	0.097704255	0.07168793294	Hypo CHH in Lat52-RTL1
0.1735348795	0.1767564639	0.2524522916	0.1132804747	0.1939845422	Hypo CHH in Lat52-RTL1
0.1561279956	0.1766568467	0.2071561178	0.1212958733	0.2701899933	Hypo CHH in Lat52-RTL1
0.2567998059	0.1481637485	0.2974175441	0.1338057382	0.1908894603	Hypo CHH in Lat52-RTL1
0.3259901049	0.2216476512	0.3415501379	0.2294542993	0.3336568851	Hypo CHH in Lat52-RTL1
0.03749444762	0.1186109167	0.1566179857	0.03564231905	0.101094931	Hypo CHH in Lat52-RTL1
0.2438323913	0.2064038631	0.2158158903	0.1097017068	0.259578335	Hypo CHH in Lat52-RTL1
0.1348938862	0.1039727354	0.1903685969	0.09562713846	0.1406988246	Hypo CHH in Lat52-RTL1
0.2663175386	0.2025251	0.2983370793	0.128776	0.2907992793	Hypo CHH in Lat52-RTL1
0.2071046733	0.1530833367	0.2362113225	0.1004081563	0.1687633644	Hypo CHH in Lat52-RTL1
0.3348758008	0.2707054137	0.4364575726	0.2687666573	0.3222176137	Hypo CHH in Lat52-RTL1
0.5009551591	0.3039023068	0.4842435455	0.3288523875	0.4091998864	Hypo CHH in Lat52-RTL1
0.383237127	0.306206619	0.4628454672	0.3212134937	0.4008462492	Hypo CHH in Lat52-RTL1
0.4861803953	0.3591845758	0.4851256035	0.3229589502	0.3987572398	Hypo CHH in Lat52-RTL1
0.448332	0.2764368158	0.5833609474	0.2698641842	0.32866995	Hypo CHH in Lat52-RTL1
0.2604274375	0.1976769464	0.2862175768	0.253274625	0.3911995268	Hypo CHH in Lat52-RTL1
0.44829472	0.3754643637	0.4650517106	0.3405326553	0.4877305796	Hypo CHH in Lat52-RTL1
0.3863102857	0.2630773536	0.4458873698	0.2458144071	0.4064269857	Hypo CHH in Lat52-RTL1
0.1610074773	0.1234636818	0.1937153205	0.1009709409	0.1690218648	Hypo CHH in Lat52-RTL1
0.310548125	0.2163548281	0.4043692273	0.2414998563	0.3088365937	Hypo CHH in Lat52-RTL1
0.28448464	0.1284867725	0.3370033075	0.12229951	0.21502187	Hypo CHH in Lat52-RTL1
0.1947105243	0.1527331676	0.2642868514	0.1388331162	0.2292833459	Hypo CHH in Lat52-RTL1
0.3642621972	0.2253024732	0.3340635254	0.2837100521	0.2949279662	Hypo CHH in Lat52-RTL1
0.1604975444	0.130831975	0.2950556639	0.1635950056	0.2965833361	Hypo CHH in Lat52-RTL1
0.1797443564	0.1417116085	0.2329024729	0.05772444237	0.07908554576	Hypo CHH in Lat52-RTL1
0.2635803	0.1557238978	0.3270472273	0.1739795918	0.280089225	Hypo CHH in Lat52-RTL1
0.4447054886	0.3030484571	0.4433731029	0.30989128	0.4120609714	Hypo CHH in Lat52-RTL1
0.2738726722	0.1950172379	0.3777954841	0.2470819018	0.3287564485	Hypo CHH in Lat52-RTL1
0.4455906343	0.4279117971	0.4903899686	0.3477211899	0.4420338102	Hypo CHH in Lat52-RTL1
0.5107164	0.37647011	0.5542151	0.3482001	0.5830868	Hypo CHH in Lat52-RTL1
0.2351895687	0.2538611412	0.2952005741	0.2110777235	0.2574518253	Hypo CHH in Lat52-RTL1
0.4061189729	0.3122860833	0.37871225	0.2666765062	0.372695125	Hypo CHH in Lat52-RTL1
0.4946193469	0.2689836571	0.4626021581	0.3520047418	0.4918319592	Hypo CHH in Lat52-RTL1
0.3971577125	0.2350596238	0.515515181	0.4071084359	0.3823773494	Hypo CHH in Lat52-RTL1
0.05898689118	0.05727764722	0.2957525053	0.09728257667	0.09358483077	Hypo CHH in Lat52-RTL1
0.07264777879	0.1240930151	0.1803458733	0.06486869273	0.09761532907	Hypo CHH in Lat52-RTL1
0.4598469193	0.3365508904	0.5688997831	0.3992303855	0.535408494	Hypo CHH in Lat52-RTL1
0.091808235	0.0656148325	0.2674032333	0.042054865	0.02928292083	Hypo CHH in Lat52-RTL1
0.2524231987	0.1216880227	0.231604948	0.1233443904	0.2125988667	Hypo CHH in Lat52-RTL1
0.2690003682	0.1866810015	0.328080303	0.1566889652	0.2680021803	Hypo CHH in Lat52-RTL1
0.2856129803	0.3470632672	0.4464283934	0.2416201593	0.3224940541	Hypo CHH in Lat52-RTL1
0.3011615933	0.2627317962	0.3535959107	0.2294965317	0.3131112269	Hypo CHH in Lat52-RTL1
0.1312497	0.1036454759	0.1908877915	0.06343201538	0.09778534231	Hypo CHH in Lat52-RTL1
0.08537790476	0.07864347857	0.1500249829	0.02804878293	0.09079729444	Hypo CHH in Lat52-RTL1
0.05715779655	0.07549953889	0.2647898759	0.057070685	0.1318636148	Hypo CHH in Lat52-RTL1
0.1058051903	0.1440130363	0.2385689815	0.1259404516	0.3127965234	Hypo CHH in Lat52-RTL1
0.3273539108	0.2807298769	0.4193521385	0.3057765385	0.3709305631	Hypo CHH in Lat52-RTL1
0.3188982034	0.3670245031	0.4101553621	0.2416454746	0.1534298983	Hypo CHH in Lat52-RTL1
0.2955031569	0.2117948892	0.4035342769	0.2181610646	0.2877009492	Hypo CHH in Lat52-RTL1
0.2670356167	0.1842780815	0.2392829889	0.1108394759	0.2379408333	Hypo CHH in Lat52-RTL1
0.1578982891	0.1501486696	0.2848056935	0.1117644957	0.2216934543	Hypo CHH in Lat52-RTL1
0.1711556617	0.185882425	0.2051032867	0.1331326661	0.1903673183	Hypo CHH in Lat52-RTL1
0.1596471311	0.1073330197	0.1934598918	0.08557221311	0.1966657105	Hypo CHH in Lat52-RTL1
0.3016214343	0.1766319284	0.3666636833	0.1867673175	0.2858488182	Hypo CHH in Lat52-RTL1
0.1828410367	0.25009422	0.2863331367	0.1508731852	0.2995069867	Hypo CHH in Lat52-RTL1
0.261056768	0.245698382	0.282666082	0.18427158	0.209339618	Hypo CHH in Lat52-RTL1
0.3923106765	0.2993960676	0.5068553529	0.2406387	0.2313015588	Hypo CHH in Lat52-RTL1
0.2397110522	0.2738287739	0.299770913	0.1506015217	0.2578358174	Hypo CHH in Lat52-RTL1
0.3752317824	0.1438822941	0.2348671441	0.1140102294	0.2492616353	Hypo CHH in Lat52-RTL1
0.2423060926	0.1910117981	0.3983038333	0.2795815481	0.3143894315	Hypo CHH in Lat52-RTL1
0.12708875	0.091011285	0.2735351656	0.1639005533	0.1232858419	Hypo CHH in Lat52-RTL1
0.1285789906	0.1246562031	0.3220855	0.1783946375	0.213882725	Hypo CHH in Lat52-RTL1
0.2819053081	0.2443129133	0.3169074748	0.1975674519	0.2850522556	Hypo CHH in Lat52-RTL1
0.4900789905	0.3029196086	0.50965247	0.3397827824	0.3771653846	Hypo CHH in Lat52-RTL1
0.4595762239	0.3285614858	0.4699289037	0.32724395	0.431185509	Hypo CHH in Lat52-RTL1
0.3541395778	0.4180593069	0.4735258448	0.3381821293	0.4124543966	Hypo CHH in Lat52-RTL1
0.2447441989	0.2017384597	0.3463270812	0.2434510075	0.2741415188	Hypo CHH in Lat52-RTL1
0.3645808782	0.2287356491	0.4537172909	0.3038537818	0.3541977545	Hypo CHH in Lat52-RTL1
0.2759445027	0.152161372	0.2903942227	0.1041301315	0.1816545027	Hypo CHH in Lat52-RTL1
0.498852625	0.421545963	0.5226928814	0.4057160746	0.4709551864	Hypo CHH in Lat52-RTL1
0.4033536533	0.2445515356	0.3932147286	0.2949735247	0.4444672325	Hypo CHH in Lat52-RTL1
0.1742559745	0.1405636234	0.2387751176	0.07495303596	0.1675182106	Hypo CHH in Lat52-RTL1
0.2877511133	0.2394244117	0.3535227312	0.142220182	0.3082740016	Hypo CHH in Lat52-RTL1
0.2253916819	0.132419125	0.2537581042	0.1266356361	0.2291872507	Hypo CHH in Lat52-RTL1
0.2706965909	0.1523497073	0.3247646127	0.1169502951	0.2743120556	Hypo CHH in Lat52-RTL1
0.2838735263	0.2334902737	0.3999303947	0.2059356447	0.1890602947	Hypo CHH in Lat52-RTL1
0.1875747781	0.1806325117	0.2616581969	0.109646639	0.242995379	Hypo CHH in Lat52-RTL1
0.1015533892	0.0938028	0.2956654729	0.08604079487	0.2205528912	Hypo CHH in Lat52-RTL1
0.3159241887	0.168918266	0.2977183333	0.06016551064	0.2296343237	Hypo CHH in Lat52-RTL1
0.2695667544	0.2008011105	0.2699719439	0.114731293	0.2572570825	Hypo CHH in Lat52-RTL1
0.2160689233	0.08565373023	0.3009044419	0.1558644941	0.2274371349	Hypo CHH in Lat52-RTL1
0.3506360198	0.2613049919	0.2417315965	0.1590258628	0.1956012093	Hypo CHH in Lat52-RTL1
0.4146621865	0.2245699392	0.3356446446	0.28037925	0.2950856143	Hypo CHH in Lat52-RTL1
0.2994693597	0.2977225972	0.3212501569	0.1881320625	0.2533951472	Hypo CHH in Lat52-RTL1
0.2661076875	0.2990071919	0.397189711	0.2990081316	0.30060655	Hypo CHH in Lat52-RTL1
0.1322497451	0.1598787216	0.1974223863	0.02175108235	0.2370236863	Hypo CHH in Lat52-RTL1
0.4162513333	0.2454855952	0.448492381	0.267314031	0.3975300476	Hypo CHH in Lat52-RTL1
0.1857373818	0.1533135477	0.2218725682	0.09492985227	0.215002375	Hypo CHH in Lat52-RTL1
0.5325712453	0.2887446434	0.3761186818	0.3319432766	0.439038417	Hypo CHH in Lat52-RTL1
0.2096624885	0.116998618	0.266294059	0.201625818	0.1281882951	Hypo CHH in Lat52-RTL1
0.2194665049	0.1971785033	0.3042320806	0.1704961211	0.2223892802	Hypo CHH in Lat52-RTL1
0.2462740767	0.14042545	0.2955183667	0.15363196	0.2233577767	Hypo CHH in Lat52-RTL1
0.4455019055	0.3348984689	0.5090931585	0.3385241598	0.4474531159	Hypo CHH in Lat52-RTL1
0.4735766753	0.3378296533	0.5040099474	0.2569858282	0.4179777222	Hypo CHH in Lat52-RTL1
0.1193247667	0.1007054	0.1910331289	0.07778141667	0.1059536311	Hypo CHH in Lat52-RTL1
0.4090142933	0.2800411573	0.4276201195	0.2484372835	0.3781259311	Hypo CHH in Lat52-RTL1
0.233850125	0.1737018719	0.3501250344	0.1759589219	0.2377741531	Hypo CHH in Lat52-RTL1
0.2152474126	0.1264123291	0.3037255592	0.189503	0.2765349777	Hypo CHH in Lat52-RTL1
0.148046507	0.1541941648	0.2130938873	0.1264680641	0.1388526676	Hypo CHH in Lat52-RTL1
0.2416925397	0.2454927707	0.2984069517	0.1030605293	0.2535729017	Hypo CHH in Lat52-RTL1
0.2812751108	0.1614587222	0.32967381	0.1790212049	0.1923364728	Hypo CHH in Lat52-RTL1
0.3018399788	0.1504744636	0.308993303	0.1215935182	0.2556414424	Hypo CHH in Lat52-RTL1
0.3997406741	0.2426086111	0.4623294754	0.2995544766	0.412731425	Hypo CHH in Lat52-RTL1
0.08556163846	0.0354666	0.1434829256	0.03401271795	0.1051644615	Hypo CHH in Lat52-RTL1
0.2666880622	0.02756343333	0.2569120044	0.09068586977	0.2910901444	Hypo CHH in Lat52-RTL1
0.1695178724	0.1042478386	0.2236537325	0.08003856988	0.1484121506	Hypo CHH in Lat52-RTL1
0.112833925	0.131168321	0.1638740161	0.09683461359	0.1230553593	Hypo CHH in Lat52-RTL1
0.1178154471	0.1559035325	0.2376707937	0.1437404615	0.1355149981	Hypo CHH in Lat52-RTL1
0.147742	0.2011513222	0.2527017933	0.1066745333	0.1862564133	Hypo CHH in Lat52-RTL1
0.2927666116	0.1435299159	0.326534758	0.1519337667	0.3078105275	Hypo CHH in Lat52-RTL1
0.09910982619	0.05521445714	0.1382070643	0.0323903025	0.07079186905	Hypo CHH in Lat52-RTL1
0.3939372877	0.220310611	0.4570582192	0.2921522699	0.4176368699	Hypo CHH in Lat52-RTL1
0.3535723275	0.2632927451	0.4124086902	0.2473176353	0.3667215647	Hypo CHH in Lat52-RTL1
0.3871240569	0.2619819615	0.4902201385	0.2837916508	0.3888807846	Hypo CHH in Lat52-RTL1
0.150167	0.1204929444	0.2324455844	0.07187497111	0.2352161289	Hypo CHH in Lat52-RTL1
0.2207375956	0.2106740177	0.295260769	0.2000738301	0.2157986398	Hypo CHH in Lat52-RTL1
0.3431771814	0.2273746338	0.3045180543	0.1999495714	0.332193605	Hypo CHH in Lat52-RTL1
0.5284167654	0.3148849506	0.5296455062	0.3272510889	0.466422284	Hypo CHH in Lat52-RTL1
0.2855709593	0.2738212271	0.3906228441	0.2492034983	0.3688353831	Hypo CHH in Lat52-RTL1
0.2347108359	0.2247801051	0.2417769325	0.1873978641	0.2807304051	Hypo CHH in Lat52-RTL1
0.1763858028	0.1760168611	0.2255533889	0.04421795556	0.1585210889	Hypo CHH in Lat52-RTL1
0.432655	0.3085948347	0.4410898105	0.3499128411	0.4767201368	Hypo CHH in Lat52-RTL1
0.5095901727	0.3160355449	0.4669242085	0.3348438429	0.4394894322	Hypo CHH in Lat52-RTL1
0.2131018964	0.07235005636	0.2153119582	0.03926440204	0.1745695923	Hypo CHH in Lat52-RTL1
0.1246151484	0.1640867435	0.31637535	0.1434487581	0.1920878468	Hypo CHH in Lat52-RTL1
0.3472321618	0.263235373	0.3314528427	0.2408174438	0.3466961157	Hypo CHH in Lat52-RTL1
0.2509572857	0.2326468786	0.3240810357	0.1336070071	0.2439122357	Hypo CHH in Lat52-RTL1
0.2155555315	0.1969022562	0.3370756014	0.1827675644	0.2683790877	Hypo CHH in Lat52-RTL1
0.1838175576	0.1692589064	0.2493219516	0.1096887488	0.2056182927	Hypo CHH in Lat52-RTL1
0.1277558231	0.05598290769	0.1489979889	0.02051281282	0.08507925128	Hypo CHH in Lat52-RTL1
0.2487095145	0.1122332779	0.2674958093	0.1280647756	0.2524324314	Hypo CHH in Lat52-RTL1
0.273069132	0.2437304767	0.3067991777	0.1647593845	0.2159398466	Hypo CHH in Lat52-RTL1
0.25349101	0.1197958125	0.2448262725	0.03390576	0.1595273675	Hypo CHH in Lat52-RTL1
0.3686786407	0.3157490398	0.375911378	0.265994565	0.3472969374	Hypo CHH in Lat52-RTL1
0.263516653	0.162626107	0.232307994	0.072135369	0.2576296143	Hypo CHH in Lat52-RTL1
0.140602239	0.095990527	0.187884233	0.058049273	0.105618601	Hypo CHH in Lat52-RTL1
0.1468830453	0.09073127358	0.1756067774	0.08180323113	0.1368646689	Hypo CHH in Lat52-RTL1
0.4006392647	0.2166563118	0.3405060324	0.1756494882	0.3167419029	Hypo CHH in Lat52-RTL1
0.1033125817	0.0631352	0.1461314231	0.04440105962	0.1103175442	Hypo CHH in Lat52-RTL1
0.2858557234	0.08287548298	0.2270593936	0.07770121471	0.2191698913	Hypo CHH in Lat52-RTL1
0.1952738994	0.1087718138	0.174789434	0.07379075409	0.1431725145	Hypo CHH in Lat52-RTL1
0.2149565674	0.1074860233	0.2173854951	0.07613615814	0.1954956047	Hypo CHH in Lat52-RTL1
0.1596524563	0.1103399825	0.1693134232	0.05806121553	0.1544257709	Hypo CHH in Lat52-RTL1
0.301603514	0.1774005372	0.3016483791	0.1524813465	0.2987667977	Hypo CHH in Lat52-RTL1
0.3760841731	0.1733849946	0.3779103323	0.215808329	0.4018460011	Hypo CHH in Lat52-RTL1
0.307860644	0.1808628	0.2771456621	0.1503626535	0.2658313725	Hypo CHH in Lat52-RTL1
0.2985292875	0.2514135156	0.2291506375	0.1495928344	0.3142111042	Hypo CHH in Lat52-RTL1
0.1997864523	0.1644113895	0.2135728453	0.07394897093	0.1324845174	Hypo CHH in Lat52-RTL1
0.1801454657	0.2080527944	0.2416034676	0.09574698981	0.1899305204	Hypo CHH in Lat52-RTL1
0.5080989656	0.4109373098	0.5526268525	0.4220648451	0.4274085591	Hypo CHH in Lat52-RTL1
0.1820385458	0.1684751042	0.3783353569	0.1023882917	0.1925481125	Hypo CHH in Lat52-RTL1
0.3415799033	0.3302729217	0.3823574151	0.2024439439	0.3535659007	Hypo CHH in Lat52-RTL1
0.2124421458	0.1673590754	0.1941511615	0.1164849415	0.202496775	Hypo CHH in Lat52-RTL1
0.1732450176	0.1213558216	0.2275910686	0.1006104294	0.158029251	Hypo CHH in Lat52-RTL1
0.2577629509	0.2222898822	0.2940736882	0.2105008351	0.269599873	Hypo CHH in Lat52-RTL1
0.1016383756	0.1463261183	0.2286120232	0.0756153878	0.05998107317	Hypo CHH in Lat52-RTL1
0.1434908429	0.1313173214	0.2987050807	0.1299995926	0.103015848	Hypo CHH in Lat52-RTL1
0.1593520356	0.1461613384	0.1706313824	0.079403264	0.1697641056	Hypo CHH in Lat52-RTL1
0.151309782	0.1471470855	0.2252978094	0.1088912279	0.09728428601	Hypo CHH in Lat52-RTL1
0.0874375027	0.1028888342	0.1598122355	0.05713292019	0.1351853009	Hypo CHH in Lat52-RTL1
0.1651678505	0.104402103	0.1651632356	0.08423607	0.1887158465	Hypo CHH in Lat52-RTL1
0.08729433653	0.07352701445	0.1244504106	0.04756568651	0.1060524257	Hypo CHH in Lat52-RTL1
0.3272734252	0.1614068226	0.2626806472	0.1202375994	0.2627961786	Hypo CHH in Lat52-RTL1
0.1213556932	0.1023797091	0.1802260977	0.05360466591	0.09399430682	Hypo CHH in Lat52-RTL1
0.1845349926	0.1265957866	0.1822510364	0.08628724706	0.1269122116	Hypo CHH in Lat52-RTL1
0.2979581554	0.2030230614	0.3381726337	0.1903713482	0.2791305843	Hypo CHH in Lat52-RTL1
0.2993562672	0.183099235	0.2806675672	0.1337504197	0.3472216885	Hypo CHH in Lat52-RTL1
0.2870169216	0.1958842757	0.3242820973	0.07419048857	0.2435581459	Hypo CHH in Lat52-RTL1
0.2062780379	0.139883469	0.3256017034	0.1193746517	0.1861788483	Hypo CHH in Lat52-RTL1
0.2005715333	0.1083759901	0.2058567353	0.1415395627	0.1420841621	Hypo CHH in Lat52-RTL1
0.3693779028	0.2790399722	0.4491723521	0.2028532894	0.3930218742	Hypo CHH in Lat52-RTL1
0.310784472	0.1391581554	0.3280107949	0.1997977863	0.1989316583	Hypo CHH in Lat52-RTL1
0.342511449	0.2508061224	0.260929598	0.1194646633	0.2105660837	Hypo CHH in Lat52-RTL1
0.3250919806	0.2791914695	0.3928874444	0.2162010685	0.3053578115	Hypo CHH in Lat52-RTL1
0.2042698711	0.1688328467	0.2181919778	0.07696777556	0.2299447711	Hypo CHH in Lat52-RTL1
0.4100121345	0.3256333354	0.423858585	0.3509352301	0.3584269009	Hypo CHH in Lat52-RTL1
0.09980944375	0.1016127646	0.2113655979	0.08066195625	0.1428192188	Hypo CHH in Lat52-RTL1
0.2652427803	0.1738368706	0.2701675733	0.2219088608	0.1936756908	Hypo CHH in Lat52-RTL1
0.2735488689	0.1737231187	0.3366436104	0.2487154904	0.3079626733	Hypo CHH in Lat52-RTL1
0.2819164174	0.2095951635	0.2961910362	0.1791741415	0.2674366762	Hypo CHH in Lat52-RTL1
0.04423722778	0.03961111481	0.1219806611	0.03179412593	0.05094928519	Hypo CHH in Lat52-RTL1
0.1292019904	0.1638158346	0.2469705308	0.06532163462	0.09240087451	Hypo CHH in Lat52-RTL1
0.1880750754	0.1142569507	0.167465697	0.09449989403	0.1545037955	Hypo CHH in Lat52-RTL1
0.1588540271	0.1567421657	0.1873210514	0.03559031077	0.1304281014	Hypo CHH in Lat52-RTL1
0.1516320016	0.1368636472	0.1722796016	0.1041490315	0.1341269598	Hypo CHH in Lat52-RTL1
0.1807451947	0.2019612059	0.2300545494	0.1141104179	0.1663051671	Hypo CHH in Lat52-RTL1
0.3297169464	0.1580170429	0.3072838929	0.13981405	0.2080828143	Hypo CHH in Lat52-RTL1
0.2378493758	0.19132635	0.2451260016	0.1305545774	0.2731165484	Hypo CHH in Lat52-RTL1
0.1983384827	0.1760016605	0.2848617296	0.1106460272	0.1641232531	Hypo CHH in Lat52-RTL1
0.1378988556	0.07520064444	0.1537761093	0.07411177778	0.1443335759	Hypo CHH in Lat52-RTL1
0.2261603275	0.1515711425	0.3208112025	0.1427442125	0.2745293575	Hypo CHH in Lat52-RTL1
0.4437580891	0.2393530911	0.3942050693	0.298983604	0.3608984	Hypo CHH in Lat52-RTL1
0.383516775	0.2159051434	0.371701878	0.2371296684	0.3207418817	Hypo CHH in Lat52-RTL1
0.1291903704	0.1461660481	0.1852924278	0.07412476481	0.1217092981	Hypo CHH in Lat52-RTL1
0.09543202807	0.1293289789	0.1931809137	0.07560745714	0.1263885439	Hypo CHH in Lat52-RTL1
0.144255998	0.138526494	0.213322298	0.125281797	0.157814281	Hypo CHH in Lat52-RTL1
0.1700301583	0.1636058917	0.2286203813	0.1135746833	0.1620269729	Hypo CHH in Lat52-RTL1
0.1348572162	0.1279157851	0.2240004311	0.06187632692	0.08531770685	Hypo CHH in Lat52-RTL1
0.1688320156	0.1272976297	0.1649045961	0.07880315078	0.1101839023	Hypo CHH in Lat52-RTL1
0.1256821422	0.1526618017	0.1839477111	0.1010479411	0.1201497178	Hypo CHH in Lat52-RTL1
0.1268727448	0.06180077069	0.2436676914	0.08849254138	0.1456420828	Hypo CHH in Lat52-RTL1
0.1968744915	0.1481248797	0.1656791242	0.0473810125	0.1641038725	Hypo CHH in Lat52-RTL1
0.1722796918	0.1175186664	0.1820650525	0.07502447213	0.147388582	Hypo CHH in Lat52-RTL1
0.06759685714	0.02430554167	0.1584033824	0.05537632258	0	Hypo CHH in Lat52-RTL1
0.1544030953	0.08723068	0.1729616718	0.03691824588	0.1005741224	Hypo CHH in Lat52-RTL1
0.1393372354	0.1089157614	0.1646502987	0.04443849157	0.09763622892	Hypo CHH in Lat52-RTL1
0.1435451253	0.1185265816	0.226760454	0.07862477143	0.1020113835	Hypo CHH in Lat52-RTL1
0.1251111272	0.1219608833	0.1073932211	0.04207362105	0.1746157579	Hypo CHH in Lat52-RTL1
0.1454407737	0.09059029343	0.1370628255	0.05575681898	0.09420639927	Hypo CHH in Lat52-RTL1
0.08490653488	0.07507435313	0.3400793333	0.04358975128	0.1710535163	Hypo CHH in Lat52-RTL1
0.1846262348	0.1122117313	0.1730285392	0.05964189562	0.1429538473	Hypo CHH in Lat52-RTL1
0.1490155277	0.0897736624	0.2359741229	0.03885946091	0.09264731282	Hypo CHH in Lat52-RTL1
0.193350807	0.1070004559	0.1753689781	0.05816745562	0.1651370858	Hypo CHH in Lat52-RTL1
0.1719467261	0.1022448707	0.1892171536	0.05662153517	0.1481840102	Hypo CHH in Lat52-RTL1
0.1575269769	0.170962317	0.2082441071	0.08476286964	0.1713693607	Hypo CHH in Lat52-RTL1
0.2451019976	0.1191546774	0.180930589	0.03832921618	0.1511339908	Hypo CHH in Lat52-RTL1
0.1847668	0.08487149315	0.1670564734	0.06121033487	0.2110633024	Hypo CHH in Lat52-RTL1
0.2037821876	0.09271865495	0.1873812531	0.07450365221	0.1067250225	Hypo CHH in Lat52-RTL1
0.1143285624	0.02261653217	0.1936212128	0.02508703761	0.1385523068	Hypo CHH in Lat52-RTL1
0.1663057854	0.08250503049	0.1457245927	0.03676272439	0.1153787415	Hypo CHH in Lat52-RTL1
0.1185697283	0.05407127159	0.1052031629	0.04376486182	0.1126049711	Hypo CHH in Lat52-RTL1
0.1866010232	0.05534759118	0.21047614	0.06168831169	0.1440435215	Hypo CHH in Lat52-RTL1
0.118608773	0.07203085075	0.1900457945	0.05495215104	0.1475176743	Hypo CHH in Lat52-RTL1
0.1420433417	0.09234891497	0.1616516356	0.05584014815	0.1229319861	Hypo CHH in Lat52-RTL1
0.0958139	0.03091057895	0.1726573871	0.03300709375	0.1085136818	Hypo CHH in Lat52-RTL1
0.2167767147	0.1376026627	0.287731251	0.1552088078	0.1586503618	Hypo CHH in Lat52-RTL1
0.1262850579	0.1087728899	0.1573488545	0.06066172771	0.1059609982	Hypo CHH in Lat52-RTL1
0.1778598839	0.09073245977	0.1777495793	0.04085984419	0.1458318325	Hypo CHH in Lat52-RTL1
0.1745379338	0.1808407031	0.1799048947	0.06008813673	0.1271068764	Hypo CHH in Lat52-RTL1
0.1547689453	0.08508451786	0.1713598298	0.09862283011	0.1847982989	Hypo CHH in Lat52-RTL1
0.11481088	0.1466912561	0.1872356677	0.04765841972	0.1752737197	Hypo CHH in Lat52-RTL1
0.1111931818	0.1515377635	0.1435755311	0.0904480956	0.1259982105	Hypo CHH in Lat52-RTL1
0.1101817112	0.1186391288	0.1831839058	0.1029529226	0.128659721	Hypo CHH in Lat52-RTL1
0	0.09848481818	0.2276577907	0.07222216667	0.03703703704	Hypo CHH in Lat52-RTL1
0.1598902105	0.1512729519	0.1389290023	0.09733116894	0.1049121722	Hypo CHH in Lat52-RTL1
0.2649330842	0.1199305088	0.2656532895	0.1028913123	0.184330207	Hypo CHH in Lat52-RTL1
0.1661455211	0.09539103944	0.2145276094	0.1129174169	0.15337876	Hypo CHH in Lat52-RTL1
0.2266980035	0.1290976105	0.416690259	0.1345474429	0.2931769316	Hypo CHH in Lat52-RTL1
0.1822018852	0.09223877816	0.2866855519	0.2126349918	0.1462821868	Hypo CHH in Lat52-RTL1
0.1496026325	0.1518677547	0.1650634538	0.106584858	0.1283057833	Hypo CHH in Lat52-RTL1
0.1447270593	0.1406463051	0.264789339	0.06900041563	0.09733894237	Hypo CHH in Lat52-RTL1
0.178426586	0.177138338	0.228602408	0.115212346	0.2280633898	Hypo CHH in Lat52-RTL1
0.1741367719	0.149446829	0.2519416542	0.08648436875	0.1509056667	Hypo CHH in Lat52-RTL1
0.243995394	0.1479485123	0.2492573414	0.1236102209	0.1594447864	Hypo CHH in Lat52-RTL1
0.2241440149	0.1743546473	0.2552350662	0.1461637986	0.2275606649	Hypo CHH in Lat52-RTL1
0.1305979538	0.07840764308	0.1817605	0.05437437258	0.13490079	Hypo CHH in Lat52-RTL1
0.1628058396	0.1272029012	0.2054441303	0.07206708629	0.130000356	Hypo CHH in Lat52-RTL1
0.1432036429	0.1722058848	0.1863443643	0.079845475	0.1027944893	Hypo CHH in Lat52-RTL1
0.1800180629	0.1153330029	0.1954220529	0.08892284118	0.12848898	Hypo CHH in Lat52-RTL1
0.1750829328	0.1742503673	0.3023286875	0.1755143754	0.2418998948	Hypo CHH in Lat52-RTL1
0.1906280648	0.144604656	0.2875357541	0.0990384551	0.1415925627	Hypo CHH in Lat52-RTL1
0.09851846727	0.1559758897	0.1786698618	0.1107330681	0.1229326149	Hypo CHH in Lat52-RTL1
0.1096611763	0.1148472114	0.1875957093	0.1023671602	0.1125482939	Hypo CHH in Lat52-RTL1
0.1480921024	0.1346808696	0.2754263398	0.1453937779	0.1379623492	Hypo CHH in Lat52-RTL1
0.089285625	0.1487395294	0.2802520588	0.1187499375	0.109821375	Hypo CHH in Lat52-RTL1
0.2036812667	0.1909089897	0.2712352315	0.1338731315	0.1630510852	Hypo CHH in Lat52-RTL1
0.06522108989	0.09929837551	0.1826183375	0.0486526	0.1075046065	Hypo CHH in Lat52-RTL1
0.0677120194	0.1337444694	0.2100151404	0.09265719756	0.1985066131	Hypo CHH in Lat52-RTL1
0.1005732557	0.135747358	0.1833251581	0.1037938597	0.1544000034	Hypo CHH in Lat52-RTL1
0.1728930805	0.1671507478	0.1820777735	0.100909926	0.2263532486	Hypo CHH in Lat52-RTL1
0.1483393187	0.164635152	0.2342381493	0.071357116	0.170510812	Hypo CHH in Lat52-RTL1
0.1574272	0.196868788	0.2739221807	0.09601555926	0.1496977944	Hypo CHH in Lat52-RTL1
0.1701942544	0.1656716863	0.1933520644	0.1124792862	0.1872656631	Hypo CHH in Lat52-RTL1
0.1237179615	0.08245613158	0.22866672	0.01234566667	0.4015151818	Hypo CHH in Lat52-RTL1
0.1425170192	0.1262015683	0.2131661913	0.1110483871	0.1853024606	Hypo CHH in Lat52-RTL1
0.07768381429	0.07809877714	0.1984893571	0.04020614286	0.12442231	Hypo CHH in Lat52-RTL1
0.3772405465	0.3869202455	0.4736890832	0.2939050307	0.3224526673	Hypo CHH in Lat52-RTL1
0.1789913027	0.1402483243	0.2296587622	0.09009341081	0.1825560946	Hypo CHH in Lat52-RTL1
0.4627928237	0.3821944446	0.4957256171	0.371854465	0.4326187638	Hypo CHH in Lat52-RTL1
0.204642998	0.2083898686	0.2522500902	0.106985926	0.03847079167	Hypo CHH in Lat52-RTL1
0.2358128672	0.1183138115	0.2001014918	0.0527248459	0.2030518902	Hypo CHH in Lat52-RTL1
0.1448895985	0.1081694288	0.1633698227	0.0879147697	0.1555449591	Hypo CHH in Lat52-RTL1
0.1733007902	0.09043238043	0.1776475379	0.04496954894	0.1562008945	Hypo CHH in Lat52-RTL1
0.069472435	0.0455824625	0.1413319025	0.0254654875	0.041535655	Hypo CHH in Lat52-RTL1
0.1699920024	0.1285844366	0.1716529618	0.08644916341	0.1311396398	Hypo CHH in Lat52-RTL1
0.1765216659	0.1638502104	0.2196914195	0.1242919841	0.1328918091	Hypo CHH in Lat52-RTL1
0.2255866103	0.1354718721	0.2976756684	0.08050359338	0.1669872706	Hypo CHH in Lat52-RTL1
0.1844589778	0.1215562648	0.226338137	0.0941202037	0.1544362204	Hypo CHH in Lat52-RTL1
0.1598644974	0.1108795903	0.1530674716	0.07484959831	0.09393344155	Hypo CHH in Lat52-RTL1
0.1465296027	0.09802566486	0.2381901108	0.05716929	0.02670528649	Hypo CHH in Lat52-RTL1
0.1268469726	0.1108629358	0.2142488337	0.1122612347	0.1126341253	Hypo CHH in Lat52-RTL1
0.1402261109	0.09535123818	0.1905084891	0.06942126	0.08378228727	Hypo CHH in Lat52-RTL1
0.4056935184	0.3065961132	0.4607613158	0.2931665684	0.4512618605	Hypo CHH in Lat52-RTL1
0.4369258889	0.434781	0.6469313226	0.5091119722	0.4958263611	Hypo CHH in Lat52-RTL1
0.3899361821	0.2110743596	0.3750293071	0.2103595603	0.3787658667	Hypo CHH in Lat52-RTL1
0.1907387061	0.197261649	0.2437134592	0.1295382327	0.2445977245	Hypo CHH in Lat52-RTL1
0.1812753815	0.1938988135	0.2456758338	0.1252844931	0.07787850568	Hypo CHH in Lat52-RTL1
0.1275873397	0.1281133619	0.1335960794	0.02466960784	0.08622662222	Hypo CHH in Lat52-RTL1
0.1379091225	0.1409452085	0.223838869	0.08128920845	0.2267712169	Hypo CHH in Lat52-RTL1
0.1802217109	0.1278974391	0.1938611391	0.08517921719	0.1815503625	Hypo CHH in Lat52-RTL1
0.1485537032	0.07955460108	0.1949009935	0.03049079247	0.1435653731	Hypo CHH in Lat52-RTL1
0.298499792	0.2957396876	0.3679802409	0.2559771766	0.2274506672	Hypo CHH in Lat52-RTL1
0.1703049975	0.209052195	0.2291696425	0.1334253658	0.1073133758	Hypo CHH in Lat52-RTL1
0.1608237641	0.2138176308	0.2454304795	0.03715906667	0.04818923077	Hypo CHH in Lat52-RTL1
0.1980057843	0.1688946421	0.2808893893	0.175517367	0.252403419	Hypo CHH in Lat52-RTL1
0.2110394564	0.1644453192	0.2076192269	0.1326587436	0.1791557603	Hypo CHH in Lat52-RTL1
0.3767481143	0.3059851515	0.4256046729	0.2166886086	0.3673448571	Hypo CHH in Lat52-RTL1
0.2445721968	0.1655024823	0.3362362016	0.245333529	0.2354895721	Hypo CHH in Lat52-RTL1
0.2047595379	0.1071907015	0.3444873121	0.1429989227	0.2021393273	Hypo CHH in Lat52-RTL1
0.3095691429	0.08772486667	0.2357331189	0.1001228459	0.2109501432	Hypo CHH in Lat52-RTL1
0.3037819416	0.1597243694	0.2513575508	0.1597206436	0.2958186326	Hypo CHH in Lat52-RTL1
0.3494961688	0.2355338074	0.3584622936	0.2033963014	0.3324691723	Hypo CHH in Lat52-RTL1
0.3103892547	0.2367368633	0.3408452267	0.1375066687	0.2475660762	Hypo CHH in Lat52-RTL1
0.2204822949	0.1623567119	0.2371855167	0.1101579667	0.1429007167	Hypo CHH in Lat52-RTL1
0.2313826988	0.09599289875	0.22747585	0.0788686975	0.1790277262	Hypo CHH in Lat52-RTL1
0.628779169	0.4215612817	0.625651493	0.3876221831	0.5435730986	Hypo CHH in Lat52-RTL1
0.2103836773	0.200104964	0.245446552	0.146617148	0.2211102227	Hypo CHH in Lat52-RTL1
0.1503701298	0.2220057043	0.2549145239	0.09962462667	0.3067641426	Hypo CHH in Lat52-RTL1
0.1374523675	0.1392454566	0.2257461169	0.09968129277	0.1850302048	Hypo CHH in Lat52-RTL1
0.2525688471	0.1753620922	0.2371877565	0.1205183513	0.2347708373	Hypo CHH in Lat52-RTL1
0.1167293875	0.1173688619	0.149464985	0.03840200532	0.1383077596	Hypo CHH in Lat52-RTL1
0.2458352373	0.1262903627	0.2404975387	0.1342067253	0.2606906427	Hypo CHH in Lat52-RTL1
0.29359602	0.2526889693	0.369445076	0.22627584	0.3307233507	Hypo CHH in Lat52-RTL1
0.4026853269	0.3323120923	0.4539593654	0.2839654635	0.3539487	Hypo CHH in Lat52-RTL1
0.2836289463	0.3129584627	0.3398330433	0.2200645731	0.2638982687	Hypo CHH in Lat52-RTL1
0.1967832577	0.1586983397	0.2250544514	0.1046328038	0.2307370231	Hypo CHH in Lat52-RTL1
0.3704301614	0.1247797545	0.3621723182	0.1793236614	0.3861044409	Hypo CHH in Lat52-RTL1
0.2912397171	0.1815138093	0.3573226147	0.2206619225	0.2914307674	Hypo CHH in Lat52-RTL1
0.2709730941	0.1520483863	0.2895050725	0.143273449	0.1626670373	Hypo CHH in Lat52-RTL1
0.1687256167	0.1598227	0.3189646632	0.1160644877	0.1469866623	Hypo CHH in Lat52-RTL1
0.09903203778	0.1383969558	0.1935529673	0.07070413556	0.1587711644	Hypo CHH in Lat52-RTL1
0.2139782176	0.1173726868	0.2456917143	0.1016311835	0.1688463538	Hypo CHH in Lat52-RTL1
0.1371649372	0.1111352439	0.2222301469	0.06875098639	0.1431136264	Hypo CHH in Lat52-RTL1
0.3729401524	0.2854213952	0.4303469738	0.3250834289	0.4067070595	Hypo CHH in Lat52-RTL1
0.4097751646	0.3071222	0.4089293671	0.2515400063	0.2298019911	Hypo CHH in Lat52-RTL1
0.2757823509	0.325086312	0.2761662696	0.0966085	0.24650756	Hypo CHH in Lat52-RTL1
0.1312450921	0.1656629377	0.2074291476	0.07847376825	0.1545826857	Hypo CHH in Lat52-RTL1
0.1853842484	0.04164914839	0.2166085903	0.0654721	0.1379720129	Hypo CHH in Lat52-RTL1
0.2784906367	0.1780952333	0.3717881	0.20529889	0.2382400467	Hypo CHH in Lat52-RTL1
0.2832656719	0.1978864024	0.3864003683	0.1636388878	0.3495642878	Hypo CHH in Lat52-RTL1
0.4769849692	0.3388494482	0.4563282226	0.3431093216	0.3850099913	Hypo CHH in Lat52-RTL1
0.1480703423	0.1372372871	0.1631316843	0.1070687427	0.1958346528	Hypo CHH in Lat52-RTL1
0.05732215676	0.07276854054	0.1761181333	0.04420711351	0.08602723824	Hypo CHH in Lat52-RTL1
0.08490153171	0.03562796585	0.2469708439	0.09703504878	0.09954539024	Hypo CHH in Lat52-RTL1
0.1008537659	0.08402566829	0.1744151732	0.02919507317	0.2007961805	Hypo CHH in Lat52-RTL1
0.2066470076	0.1282130473	0.2465513733	0.1315850366	0.1832027656	Hypo CHH in Lat52-RTL1
0.08174601111	0.06208844815	0.1585605926	0.02175324815	0.0345781037	Hypo CHH in Lat52-RTL1
0.08610648	0.04029306667	0.2436839528	0.03672831613	0.1338682194	Hypo CHH in Lat52-RTL1
0.2630920633	0.1725693582	0.2249103646	0.1411290633	0.2185031696	Hypo CHH in Lat52-RTL1
0.06432605085	0.04912808214	0.2003179525	0.07924837119	0.08653998475	Hypo CHH in Lat52-RTL1
0.1911799851	0.144520417	0.309484317	0.1221569064	0.1509506532	Hypo CHH in Lat52-RTL1
0.1997020317	0.22409752	0.342325435	0.1895349167	0.2228700033	Hypo CHH in Lat52-RTL1
0.3823546389	0.2681335944	0.4146980833	0.2010668972	0.3409591667	Hypo CHH in Lat52-RTL1
0.4319439494	0.3110290253	0.509124938	0.2507372291	0.5309730506	Hypo CHH in Lat52-RTL1
0.3125656429	0.1976992964	0.3642924815	0.1401940036	0.3212021607	Hypo CHH in Lat52-RTL1
0.3576742219	0.2219917219	0.5224728656	0.2902308688	0.4844177813	Hypo CHH in Lat52-RTL1
0.331283781	0.2053864469	0.3176117827	0.1913383799	0.2771888007	Hypo CHH in Lat52-RTL1
0.3113246869	0.1320586366	0.277259235	0.1142955455	0.2384851842	Hypo CHH in Lat52-RTL1
0.4085975992	0.2456943892	0.3627387777	0.2073853954	0.3192661946	Hypo CHH in Lat52-RTL1
0.4626595368	0.3497832955	0.4080576917	0.3252276263	0.437022391	Hypo CHH in Lat52-RTL1
0.4119088649	0.3764390568	0.4715612162	0.2463036297	0.4084823784	Hypo CHH in Lat52-RTL1
0.2584532682	0.1135173614	0.2611910114	0.1340679864	0.2564706182	Hypo CHH in Lat52-RTL1
0.1124859519	0.06440365946	0.2347811676	0.07221952692	0.1306410676	Hypo CHH in Lat52-RTL1
0.3542443382	0.2655736483	0.3615298888	0.2255200652	0.2859929371	Hypo CHH in Lat52-RTL1
0.1685825657	0.2602048829	0.2357777086	0.09897411286	0.2163919543	Hypo CHH in Lat52-RTL1
0.1056251472	0.08255559306	0.170834975	0.1754924028	0.1226202347	Hypo CHH in Lat52-RTL1
0.1723959848	0.1363725413	0.275555263	0.2235004587	0.2558076391	Hypo CHH in Lat52-RTL1
0.1991934839	0.06721292	0.2043694257	0.08510205714	0.09432838286	Hypo CHH in Lat52-RTL1
0.1601488526	0.07440360513	0.1920953321	0.1066386513	0.1461929872	Hypo CHH in Lat52-RTL1
0.2985689394	0.3343275879	0.421599303	0.2009664879	0.3351150909	Hypo CHH in Lat52-RTL1
0.3008580925	0.1694522075	0.343501625	0.1811372925	0.261281175	Hypo CHH in Lat52-RTL1
0.3966231847	0.3355188472	0.3889799611	0.3083545625	0.4387658694	Hypo CHH in Lat52-RTL1
0.2364236179	0.1508100126	0.2578912737	0.1280914832	0.1852187621	Hypo CHH in Lat52-RTL1
0.2957035084	0.1791289754	0.3186388384	0.1373467744	0.28444129	Hypo CHH in Lat52-RTL1
0.2132594167	0.1024366667	0.2205869071	0.07162369815	0.1407209607	Hypo CHH in Lat52-RTL1
0.34693225	0.1776461446	0.4194657446	0.1816866838	0.2696898419	Hypo CHH in Lat52-RTL1
0.3319415114	0.3248063837	0.3753328491	0.2303184059	0.3190251678	Hypo CHH in Lat52-RTL1
0.3045776144	0.2755878673	0.3860392632	0.2625408323	0.3203977177	Hypo CHH in Lat52-RTL1
0.452644	0.3821804915	0.5782806596	0.4460694689	0.517719234	Hypo CHH in Lat52-RTL1
0.3936866737	0.3349964038	0.4684272594	0.3274535564	0.4518374669	Hypo CHH in Lat52-RTL1
0.3785472857	0.1466444586	0.3733500789	0.2232834419	0.2225981316	Hypo CHH in Lat52-RTL1
0.430464125	0.339350025	0.5639651	0.3980111325	0.4601013825	Hypo CHH in Lat52-RTL1
0.2453807862	0.2026602543	0.2981448181	0.1634555297	0.1976779826	Hypo CHH in Lat52-RTL1
0.2882216892	0.2160853408	0.3291856081	0.2028448431	0.2063382703	Hypo CHH in Lat52-RTL1
0.4927411429	0.4390139667	0.5660715952	0.4233765476	0.4429900238	Hypo CHH in Lat52-RTL1
0.2720915784	0.09953017255	0.4325846863	0.2310998235	0.4560437529	Hypo CHH in Lat52-RTL1
0.243835437	0.2735256556	0.322697463	0.1175849852	0.1831663648	Hypo CHH in Lat52-RTL1
0.1156094588	0.1263742515	0.2277276618	0.06186540735	0.1496265706	Hypo CHH in Lat52-RTL1
0.3164408509	0.2992741566	0.3326607094	0.2604598736	0.3164343245	Hypo CHH in Lat52-RTL1
0.3344740778	0.3213251511	0.3690870222	0.2337086733	0.3676422689	Hypo CHH in Lat52-RTL1
0.3957944879	0.1445944636	0.4172947061	0.2691017273	0.3078388515	Hypo CHH in Lat52-RTL1
0.230362457	0.1732789951	0.2627796195	0.1579752273	0.2386151329	Hypo CHH in Lat52-RTL1
0.3836398911	0.1806974911	0.3961388733	0.2325984222	0.4258966822	Hypo CHH in Lat52-RTL1
0.3958398146	0.2677277854	0.3288469268	0.2023924211	0.4192358707	Hypo CHH in Lat52-RTL1
0.4875696857	0.420889	0.5854927143	0.4184650857	0.5467016857	Hypo CHH in Lat52-RTL1
0.2841393164	0.1845668015	0.3900918448	0.1806990866	0.2668208806	Hypo CHH in Lat52-RTL1
0.4444826884	0.278790664	0.4400746947	0.2918345366	0.4091768934	Hypo CHH in Lat52-RTL1
0.3291333153	0.1823510097	0.4063103194	0.2619901014	0.4004616528	Hypo CHH in Lat52-RTL1
0.2037634411	0.14405751	0.1897583778	0.10240819	0.2186869189	Hypo CHH in Lat52-RTL1
0.2398970522	0.238937705	0.2956302651	0.2181691572	0.2264343893	Hypo CHH in Lat52-RTL1
0.2574598894	0.2662199345	0.4308632063	0.2401702592	0.2666285944	Hypo CHH in Lat52-RTL1
0.3023287675	0.2146856267	0.3208771235	0.2185008008	0.2864632296	Hypo CHH in Lat52-RTL1
0.2884258333	0.1346804474	0.4017544737	0.1729256053	0.1914955132	Hypo CHH in Lat52-RTL1
0.4348813696	0.2895754396	0.5274921957	0.3472351242	0.3972558761	Hypo CHH in Lat52-RTL1
0.4296107221	0.2378058126	0.4505081168	0.2722820263	0.4125666213	Hypo CHH in Lat52-RTL1
0.2028922673	0.2038520933	0.234994946	0.089412875	0.227079849	Hypo CHH in Lat52-RTL1
0.3387890405	0.2865068104	0.4066977607	0.1809666393	0.290042162	Hypo CHH in Lat52-RTL1
0.2715976667	0.1863015444	0.2808798812	0.1577815743	0.2346216528	Hypo CHH in Lat52-RTL1
0.3974096654	0.2486425809	0.4235779064	0.2937434699	0.4111017872	Hypo CHH in Lat52-RTL1
0.1891738122	0.1514095291	0.2486053083	0.1438040265	0.2230741541	Hypo CHH in Lat52-RTL1
0.3503660946	0.2304829	0.4599677568	0.2692066125	0.4586209689	Hypo CHH in Lat52-RTL1
0.4718267539	0.3105319809	0.5053088125	0.3515860675	0.4697883079	Hypo CHH in Lat52-RTL1
0.3575364855	0.2677355539	0.3659239608	0.2323030214	0.4206328526	Hypo CHH in Lat52-RTL1
0.1636959688	0.1119514571	0.187889728	0.08678658537	0.1782173027	Hypo CHH in Lat52-RTL1
0.05236336939	0.0982310551	0.2610818476	0.07687838367	0.1454361959	Hypo CHH in Lat52-RTL1
0.3972903958	0.3215248044	0.4708083168	0.2887261906	0.4451409315	Hypo CHH in Lat52-RTL1
0.1604879115	0.05819843462	0.21164025	0.09380331538	0.1173136192	Hypo CHH in Lat52-RTL1
0.4533669341	0.3069812951	0.4885095927	0.2996052293	0.4166261707	Hypo CHH in Lat52-RTL1
0.1899924474	0.1791387132	0.2373466289	0.1069984421	0.1694573053	Hypo CHH in Lat52-RTL1
0.1269109278	0.07396712778	0.1476101528	0.02837401111	0.08393908333	Hypo CHH in Lat52-RTL1
0.2423243909	0.1915391462	0.2942366818	0.1483018947	0.1870741008	Hypo CHH in Lat52-RTL1
0.3764711191	0.269835217	0.4353105213	0.2150342234	0.3324508915	Hypo CHH in Lat52-RTL1
0.336158999	0.3151841713	0.2604218901	0.205439105	0.3048970158	Hypo CHH in Lat52-RTL1
0.4553416513	0.3529967905	0.3616597985	0.2725753432	0.4023058686	Hypo CHH in Lat52-RTL1
0.2759052647	0.09476514706	0.3698192382	0.1662985235	0.1973287676	Hypo CHH in Lat52-RTL1
0.4517343036	0.4103669736	0.4802906191	0.3344824855	0.45810621	Hypo CHH in Lat52-RTL1
0.4623353373	0.390678141	0.5228974831	0.4164797614	0.4339771458	Hypo CHH in Lat52-RTL1
0.3759308872	0.2196730574	0.4418590426	0.2779228979	0.414893234	Hypo CHH in Lat52-RTL1
0.42429345	0.34357491	0.3683156117	0.2664972217	0.362780685	Hypo CHH in Lat52-RTL1
0.2450333593	0.2027575407	0.3378985926	0.1274979333	0.2552311519	Hypo CHH in Lat52-RTL1
0.1879017086	0.1779747483	0.2474077143	0.1269202345	0.183504519	Hypo CHH in Lat52-RTL1
0.6516165211	0.3840747703	0.6390483385	0.4106769394	0.54881844	Hypo CHH in Lat52-RTL1
0.5443084615	0.2933628154	0.6357682308	0.3756106	0.4467173077	Hypo CHH in Lat52-RTL1
0.2291273359	0.1330504173	0.3040820827	0.1831419769	0.2945186049	Hypo CHH in Lat52-RTL1
0.2296668419	0.1038320674	0.3419315837	0.1672608977	0.2761593837	Hypo CHH in Lat52-RTL1
0.5222351772	0.3637294561	0.484022914	0.3764069474	0.4796278246	Hypo CHH in Lat52-RTL1
0.2177544419	0.2661488716	0.3328331486	0.238837573	0.2954291378	Hypo CHH in Lat52-RTL1
0.2990028462	0.1269341821	0.1933025974	0.03703306563	0.2053510949	Hypo CHH in Lat52-RTL1
0.308397886	0.2723681047	0.3599195721	0.231863793	0.2168837395	Hypo CHH in Lat52-RTL1
0.3562547963	0.3290471778	0.4534785741	0.2756637407	0.2802254259	Hypo CHH in Lat52-RTL1
0.5490145714	0.5481409524	0.6609864921	0.5683111429	0.6500811429	Hypo CHH in Lat52-RTL1
0.304532934	0.2039033702	0.2870453872	0.2293867426	0.2942273362	Hypo CHH in Lat52-RTL1
0.2394974169	0.1869326237	0.2373383792	0.1443972763	0.2596006569	Hypo CHH in Lat52-RTL1
0.2320466369	0.1700495536	0.3155167881	0.209794919	0.2701338286	Hypo CHH in Lat52-RTL1
0.1880370024	0.09513980976	0.2513478256	0.04601349268	0.1614211634	Hypo CHH in Lat52-RTL1
0.3540767188	0.2194465611	0.4071132778	0.262660725	0.3060755333	Hypo CHH in Lat52-RTL1
0.1424494078	0.1129747903	0.1524276738	0.06698847282	0.1670866184	Hypo CHH in Lat52-RTL1
0.2861512988	0.1661943699	0.2576499148	0.1849121762	0.2586296241	Hypo CHH in Lat52-RTL1
0.281629245	0.3610062017	0.3199620033	0.2373246533	0.21798811	Hypo CHH in Lat52-RTL1
0.4716364098	0.3821708939	0.4418353098	0.2397701427	0.4235757683	Hypo CHH in Lat52-RTL1
0.2879422568	0.2985781488	0.4187729811	0.1998546753	0.3096087617	Hypo CHH in Lat52-RTL1
0.1576964571	0.2335358206	0.2088903143	0.1144974381	0.1838422571	Hypo CHH in Lat52-RTL1
0.1430397587	0.1398148556	0.1886761757	0.01566278391	0.06791605667	Hypo CHH in Lat52-RTL1
0.2230415815	0.2236551154	0.2883567323	0.1745446231	0.2179389862	Hypo CHH in Lat52-RTL1
0.1618858051	0.1430327893	0.2139823843	0.03845877727	0.1199538867	Hypo CHH in Lat52-RTL1
0.2309348462	0.1742262769	0.2407702086	0.116431459	0.2351274436	Hypo CHH in Lat52-RTL1
0.2821473246	0.2489517711	0.3018294521	0.1680965035	0.2492005866	Hypo CHH in Lat52-RTL1
0.2835004543	0.1411024783	0.300170413	0.1195837783	0.2223669804	Hypo CHH in Lat52-RTL1
0.2175436241	0.08363138966	0.2651763793	0.1294813793	0.2124223333	Hypo CHH in Lat52-RTL1
0.07382710278	0.02949378378	0.2305877297	0.0766666	0.1106872556	Hypo CHH in Lat52-RTL1
0.3906490686	0.2583573544	0.3884815081	0.2741073286	0.3426380919	Hypo CHH in Lat52-RTL1
0.2416272973	0.2359803195	0.3829467913	0.1721632591	0.3165524517	Hypo CHH in Lat52-RTL1
0.1913519542	0.1614037729	0.2189006034	0.09704695085	0.1724924186	Hypo CHH in Lat52-RTL1
0.3091601191	0.2693724688	0.3700081393	0.222192983	0.311734778	Hypo CHH in Lat52-RTL1
0.3489929798	0.2184146471	0.2755065672	0.2062997878	0.2778159201	Hypo CHH in Lat52-RTL1
0.2101941292	0.103616101	0.1787476627	0.08224146364	0.1507100275	Hypo CHH in Lat52-RTL1
0.2708559434	0.2594734712	0.2606555518	0.08573623158	0.1835726667	Hypo CHH in Lat52-RTL1
0.2470027429	0.2457824979	0.246398988	0.1295756112	0.2368585806	Hypo CHH in Lat52-RTL1
0.5451556923	0.5104639231	0.5873529808	0.3955080385	0.5701155192	Hypo CHH in Lat52-RTL1
0.3012178556	0.3710900492	0.3983590159	0.2093506444	0.2452550556	Hypo CHH in Lat52-RTL1
0.2794531359	0.1292751422	0.3692022373	0.2322168638	0.3984350284	Hypo CHH in Lat52-RTL1
0.3584251693	0.2210608063	0.4155981291	0.2493472472	0.3948923331	Hypo CHH in Lat52-RTL1
0.1934336868	0.1924495676	0.3417128794	0.1805029368	0.2052821007	Hypo CHH in Lat52-RTL1
0.1902478157	0.1396698714	0.1951325571	0.05483070421	0.173524369	Hypo CHH in Lat52-RTL1
0.1707179564	0.1425013245	0.2073632553	0.09956788511	0.1853956617	Hypo CHH in Lat52-RTL1
0.1588190321	0.09159834643	0.2018949565	0.02469294706	0.1576139	Hypo CHH in Lat52-RTL1
0.5022463067	0.3872528627	0.5322592253	0.4013080773	0.51419748	Hypo CHH in Lat52-RTL1
0.2348398044	0.1556136241	0.3544297929	0.2201558516	0.2467518568	Hypo CHH in Lat52-RTL1
0.4784446296	0.3338452074	0.5568894444	0.3613353556	0.5341752593	Hypo CHH in Lat52-RTL1
0.1719318187	0.1283729312	0.17689564	0.0955751325	0.14324193	Hypo CHH in Lat52-RTL1
0.4879628791	0.2540654681	0.4183689527	0.136477261	0.3301504733	Hypo CHH in Lat52-RTL1
0.326222713	0.2895149447	0.3946168043	0.2967657005	0.3252184413	Hypo CHH in Lat52-RTL1
0.6427846452	0.5029843226	0.6458652258	0.4703265161	0.5495465323	Hypo CHH in Lat52-RTL1
0.5016700438	0.4071582083	0.5618823659	0.3625448205	0.503427125	Hypo CHH in Lat52-RTL1
0.3341479348	0.2853877587	0.372007913	0.1855489348	0.4134774565	Hypo CHH in Lat52-RTL1
0.4093584734	0.3340376	0.4025948886	0.2497641101	0.3577928582	Hypo CHH in Lat52-RTL1
0.4508485746	0.3282934957	0.4769770038	0.3795823126	0.4097018267	Hypo CHH in Lat52-RTL1
0.4444779945	0.2046158636	0.4817312564	0.3796216164	0.5630032836	Hypo CHH in Lat52-RTL1
0.4071376	0.279076184	0.52673604	0.237102408	0.4011364	Hypo CHH in Lat52-RTL1
0.4865629867	0.2935000347	0.5296285467	0.3588444133	0.4808231067	Hypo CHH in Lat52-RTL1
0.08453899512	0.08081997073	0.2907592268	0.159548378	0.1327502366	Hypo CHH in Lat52-RTL1
0.4101055667	0.1376893156	0.4899234286	0.3725783333	0.3186165333	Hypo CHH in Lat52-RTL1
0.1976566267	0.1763190967	0.2857013183	0.1107210767	0.2613146283	Hypo CHH in Lat52-RTL1
0.2529964775	0.1327883169	0.2410907169	0.0928158	0.2231552986	Hypo CHH in Lat52-RTL1
0.5165354	0.4315412167	0.4695345833	0.2989060767	0.4188413	Hypo CHH in Lat52-RTL1
0.4523025753	0.2883691854	0.51426	0.2824366663	0.4689308353	Hypo CHH in Lat52-RTL1
0.1037113978	0.1154829628	0.1950516588	0.06733494857	0.0884406	Hypo CHH in Lat52-RTL1
0.5227242537	0.3823614991	0.5861985741	0.4603747056	0.5650626324	Hypo CHH in Lat52-RTL1
0.3393768187	0.2265877646	0.4482964167	0.2690464208	0.32319675	Hypo CHH in Lat52-RTL1
0.4270849216	0.3123712088	0.4617758276	0.3533793381	0.448503	Hypo CHH in Lat52-RTL1
0.4817207652	0.2593285848	0.3928398538	0.2846711546	0.3856762152	Hypo CHH in Lat52-RTL1
0.4717282	0.3461358725	0.47838808	0.30349884	0.37880677	Hypo CHH in Lat52-RTL1
0.1230235391	0.1811058029	0.272497787	0.1019802406	0.1660088638	Hypo CHH in Lat52-RTL1
0.3203413146	0.2848260958	0.4441563479	0.3273855375	0.2218446167	Hypo CHH in Lat52-RTL1
0.1722246436	0.2721582284	0.2721895767	0.2042079468	0.1817978677	Hypo CHH in Lat52-RTL1
0.5219514642	0.2799801463	0.4866141194	0.3565440627	0.4813736358	Hypo CHH in Lat52-RTL1
0.192348826	0.1017422883	0.1989313737	0.1219696299	0.1715598909	Hypo CHH in Lat52-RTL1
0.4244857144	0.2560912386	0.3848121124	0.2634986965	0.3418474465	Hypo CHH in Lat52-RTL1
0.4052789	0.2935121384	0.4285629774	0.2987648408	0.4018292948	Hypo CHH in Lat52-RTL1
0.08948018904	0.1149622548	0.2042278014	0.1244125662	0.122682411	Hypo CHH in Lat52-RTL1
0.3638606706	0.1705887718	0.259901146	0.148700611	0.3027961659	Hypo CHH in Lat52-RTL1
0.3119530067	0.2586413378	0.3192465011	0.2444766111	0.2637771656	Hypo CHH in Lat52-RTL1
0.4229514044	0.2775576438	0.4653435628	0.3624161628	0.408900894	Hypo CHH in Lat52-RTL1
0.2101427506	0.08034329873	0.2475295295	0.1356779291	0.1694613291	Hypo CHH in Lat52-RTL1
0.4823726475	0.35377145	0.3966127406	0.211233775	0.3209849325	Hypo CHH in Lat52-RTL1
0.5838104808	0.4357035192	0.5888230769	0.4395137308	0.4760346865	Hypo CHH in Lat52-RTL1
0.2267395894	0.2231692462	0.3228099587	0.1687431433	0.137041124	Hypo CHH in Lat52-RTL1
0.5108992532	0.3987071815	0.5292447901	0.409038675	0.4980318519	Hypo CHH in Lat52-RTL1
0.2378248441	0.1228670412	0.2956960333	0.1546416882	0.2379700588	Hypo CHH in Lat52-RTL1
0.3243530738	0.1927405571	0.3190062381	0.1887235619	0.201522781	Hypo CHH in Lat52-RTL1
0.546626287	0.4540092204	0.5298096759	0.4515054935	0.6216686139	Hypo CHH in Lat52-RTL1
0.4246063708	0.2546005375	0.3733127931	0.2559203514	0.3832922597	Hypo CHH in Lat52-RTL1
0.1913960865	0.2581350962	0.2836502471	0.1211870345	0.1720932	Hypo CHH in Lat52-RTL1
0.4426800263	0.2655189474	0.4502173158	0.3256965816	0.4352412632	Hypo CHH in Lat52-RTL1
0.2613480958	0.2320899236	0.4082579958	0.2533167514	0.3046314694	Hypo CHH in Lat52-RTL1
0.2515603148	0.2121079165	0.2834712417	0.1931587088	0.2335178177	Hypo CHH in Lat52-RTL1
0.2858962293	0.2577357614	0.2800732786	0.1671822047	0.2822378181	Hypo CHH in Lat52-RTL1
0.2754649166	0.2282101196	0.3497829897	0.2559015136	0.2906711563	Hypo CHH in Lat52-RTL1
0.59618545	0.554568025	0.6962163	0.4932052	0.57543035	Hypo CHH in Lat52-RTL1
0.100312	0.07720224	0.14224728	0.005287582	0.062818816	Hypo CHH in Lat52-RTL1
0.3528240261	0.2189491979	0.335398838	0.2144887993	0.2289797789	Hypo CHH in Lat52-RTL1
0.3739283315	0.2216671581	0.4346670581	0.2848450524	0.382143954	Hypo CHH in Lat52-RTL1
0.2266002316	0.1176167592	0.2037519204	0.1320040255	0.2138635724	Hypo CHH in Lat52-RTL1
0.2860100311	0.1850112392	0.2848612257	0.1829941203	0.1216719703	Hypo CHH in Lat52-RTL1
0.4088010612	0.2845621041	0.3269625224	0.192087398	0.2233758163	Hypo CHH in Lat52-RTL1
0.2470577927	0.2140782664	0.3686039343	0.2162274564	0.2917900716	Hypo CHH in Lat52-RTL1
0.06708721622	0.07970835405	0.1768671243	0.02339444444	0.07148217568	Hypo CHH in Lat52-RTL1
0.1482180094	0.09789216731	0.1628466857	0.07804012642	0.2056748019	Hypo CHH in Lat52-RTL1
0.3691909796	0.259526351	0.4400412857	0.2107400143	0.3920867449	Hypo CHH in Lat52-RTL1
0.2955875619	0.227903719	0.3154526286	0.1543258071	0.2620652095	Hypo CHH in Lat52-RTL1
0.2185802917	0.2307112167	0.3075396042	0.1576814938	0.2022957583	Hypo CHH in Lat52-RTL1
0.4579062	0.28370086	0.5576902907	0.3457968378	0.4245579956	Hypo CHH in Lat52-RTL1
0.4548090759	0.2408585578	0.3790547934	0.2049290909	0.298124563	Hypo CHH in Lat52-RTL1
0.2713332022	0.1797668	0.3506076761	0.1918522391	0.31071905	Hypo CHH in Lat52-RTL1
0.4243349744	0.4047278744	0.5281009051	0.2616623333	0.4333127179	Hypo CHH in Lat52-RTL1
0.4604716081	0.315207437	0.5414030615	0.3649354305	0.4429524496	Hypo CHH in Lat52-RTL1
0.129902134	0.1091829064	0.2080327043	0.06259972128	0.1008905723	Hypo CHH in Lat52-RTL1
0.3075820231	0.2161850967	0.3221596457	0.1790563388	0.2854825636	Hypo CHH in Lat52-RTL1
0.3675173145	0.2351783934	0.4037952029	0.2494027087	0.4346574638	Hypo CHH in Lat52-RTL1
0.3577329696	0.243005953	0.406471235	0.2590899899	0.3904835674	Hypo CHH in Lat52-RTL1
0.29702826	0.1987485683	0.3211008317	0.2106945683	0.2864987033	Hypo CHH in Lat52-RTL1
0.5401479037	0.3899895671	0.5785083439	0.4416797768	0.5629607927	Hypo CHH in Lat52-RTL1
0.2061781891	0.2042656504	0.2781058958	0.1566391773	0.2698813008	Hypo CHH in Lat52-RTL1
0.4760932985	0.4074595652	0.55680205	0.323148397	0.4728297576	Hypo CHH in Lat52-RTL1
0.4649895136	0.2806747969	0.479200675	0.3823646763	0.4551108461	Hypo CHH in Lat52-RTL1
0.1132685514	0.1401073571	0.3055337824	0.1752312829	0.1477717971	Hypo CHH in Lat52-RTL1
0.3312974255	0.229765551	0.3183448085	0.1466553333	0.2881710431	Hypo CHH in Lat52-RTL1
0.3484787669	0.2749343323	0.3775800254	0.2082756854	0.377204118	Hypo CHH in Lat52-RTL1
0.05509257778	0.02731891333	0.1112087902	0.02457158444	0.02789932444	Hypo CHH in Lat52-RTL1
0.3900541629	0.2501026613	0.2964589033	0.1700905952	0.2831167855	Hypo CHH in Lat52-RTL1
0.2309956033	0.1625660333	0.2999206	0.1063350357	0.1728655	Hypo CHH in Lat52-RTL1
0.3074346981	0.1748289447	0.2460901827	0.1152137469	0.2267318491	Hypo CHH in Lat52-RTL1
0.3121000624	0.1984781822	0.2447576239	0.1429703798	0.2967865408	Hypo CHH in Lat52-RTL1
0.115102625	0.06681401759	0.1614290639	0.05794569537	0.09717761759	Hypo CHH in Lat52-RTL1
0.5764752903	0.4078209516	0.6206837833	0.3919568492	0.5492376935	Hypo CHH in Lat52-RTL1
0.4787160683	0.3841165823	0.4880995759	0.3938784601	0.498226677	Hypo CHH in Lat52-RTL1
0.357878269	0.2763605048	0.3960692349	0.2523076087	0.3711699016	Hypo CHH in Lat52-RTL1
0.250831083	0.1836472734	0.3182454551	0.2180615412	0.2076434835	Hypo CHH in Lat52-RTL1
0.008407557143	0.03059078714	0.1025151985	0	0.003574195161	Hypo CHH in Lat52-RTL1
0.4581297176	0.3385676943	0.4252239203	0.3121201645	0.40123513	Hypo CHH in Lat52-RTL1
0.2160498211	0.2105656915	0.3392413577	0.1867949239	0.3327311239	Hypo CHH in Lat52-RTL1
0.4580082423	0.3603694414	0.5119393675	0.3608260808	0.4536099692	Hypo CHH in Lat52-RTL1
0.3023275071	0.128624125	0.24019075	0.1192051929	0.2395239929	Hypo CHH in Lat52-RTL1
0.4293498566	0.3647672481	0.5019958177	0.3857322661	0.4738224221	Hypo CHH in Lat52-RTL1
0.189659921	0.2383727677	0.3591815048	0.1656740323	0.3164473636	Hypo CHH in Lat52-RTL1
0.2808367038	0.2413725019	0.338609283	0.1487573057	0.1507697	Hypo CHH in Lat52-RTL1
0.1923782662	0.1961676923	0.2831103846	0.1426567262	0.2980324323	Hypo CHH in Lat52-RTL1
0.0672780375	0.04581431667	0.2124820333	0.03731062708	0.07170378125	Hypo CHH in Lat52-RTL1
0.1071202907	0.1043410837	0.2092344	0.1041160977	0.0820717186	Hypo CHH in Lat52-RTL1
0.2852901556	0.2529318988	0.3716308481	0.2581564963	0.3438790458	Hypo CHH in Lat52-RTL1
0.3038167241	0.06976784615	0.3090237094	0.06532648	0.1193031778	Hypo CHH in Lat52-RTL1
0.1733963304	0.1878611248	0.2223891632	0.1068371616	0.141872876	Hypo CHH in Lat52-RTL1
0.2965366489	0.2457152	0.4434391778	0.3100175333	0.3176931067	Hypo CHH in Lat52-RTL1
0.4034668927	0.315477786	0.5199552847	0.328739138	0.3974717899	Hypo CHH in Lat52-RTL1
0.2635998173	0.2301202288	0.3014932308	0.1872155856	0.3373330019	Hypo CHH in Lat52-RTL1
0.3258766707	0.2369856634	0.2519925439	0.194481339	0.3320828341	Hypo CHH in Lat52-RTL1
0.2606139048	0.09367546393	0.319598371	0.1384933403	0.2341382194	Hypo CHH in Lat52-RTL1
0.3999535173	0.2720884494	0.488864725	0.2752914519	0.3949509605	Hypo CHH in Lat52-RTL1
0.4789045807	0.3255276495	0.4412624393	0.33371142	0.4730672477	Hypo CHH in Lat52-RTL1
0.3667390931	0.2694800448	0.4288365897	0.2434833517	0.3004961379	Hypo CHH in Lat52-RTL1
0.4529136471	0.2317807647	0.4859728235	0.1745859794	0.4806043235	Hypo CHH in Lat52-RTL1
0.4556580234	0.3157765064	0.4707598743	0.3286352476	0.4560922391	Hypo CHH in Lat52-RTL1
0.38068311	0.1864103115	0.4945946259	0.2137625117	0.3592785867	Hypo CHH in Lat52-RTL1
0.07249475	0.0453124	0.1859996673	0.05886092692	0.06812035	Hypo CHH in Lat52-RTL1
0.3024484942	0.2550365365	0.3398888653	0.2056150863	0.2753730608	Hypo CHH in Lat52-RTL1
0.4387388125	0.4239052262	0.51125995	0.2721780375	0.515488	Hypo CHH in Lat52-RTL1
0.3241312449	0.2428564346	0.3977082598	0.2206219575	0.298695378	Hypo CHH in Lat52-RTL1
0.3666197368	0.3488528026	0.4066895	0.2386113684	0.3961862895	Hypo CHH in Lat52-RTL1
0.2128697778	0.2514753889	0.30871566	0.1915068039	0.3106426481	Hypo CHH in Lat52-RTL1
0.2275225936	0.1784233385	0.2753959385	0.1145771908	0.2599563575	Hypo CHH in Lat52-RTL1
0.446421404	0.2922929903	0.4186050515	0.2658047398	0.3484327755	Hypo CHH in Lat52-RTL1
0.2680619136	0.2237581679	0.2942541284	0.1525113198	0.2571226605	Hypo CHH in Lat52-RTL1
0.4095934827	0.3911259737	0.4773260828	0.3450830047	0.4012618257	Hypo CHH in Lat52-RTL1
0.2966662183	0.2585669481	0.3771124587	0.1428925596	0.2310963615	Hypo CHH in Lat52-RTL1
0.3518208649	0.2124151905	0.3115781507	0.1728718054	0.3772182419	Hypo CHH in Lat52-RTL1
0.2973649684	0.1822337313	0.318675517	0.2445937662	0.2960655082	Hypo CHH in Lat52-RTL1
0.4025150502	0.3119480018	0.3746600477	0.2217114777	0.3786149623	Hypo CHH in Lat52-RTL1
0.518853175	0.44144065	0.51008445	0.374161225	0.49011415	Hypo CHH in Lat52-RTL1
0.2682052619	0.1126024452	0.267645469	0.1012407833	0.2430378452	Hypo CHH in Lat52-RTL1
0.4211317247	0.2466024227	0.4390276124	0.2466771433	0.399200432	Hypo CHH in Lat52-RTL1
0.1362998182	0.2362011444	0.2280859679	0.09140211667	0.2131592743	Hypo CHH in Lat52-RTL1
0.3055726571	0.2071186	0.3081250175	0.3069830794	0.4481580476	Hypo CHH in Lat52-RTL1
0.2099775382	0.1000200765	0.1931205118	0.05238988529	0.1263216515	Hypo CHH in Lat52-RTL1
0.3077609778	0.3049430667	0.3689362444	0.21227896	0.3112400222	Hypo CHH in Lat52-RTL1
0.15250242	0.1051261733	0.1910715033	0.05323054333	0.1946015767	Hypo CHH in Lat52-RTL1
0.4682165021	0.3677305641	0.5426948085	0.3059538955	0.3526789213	Hypo CHH in Lat52-RTL1
0.2212178816	0.3068182041	0.3792824898	0.1368782857	0.2419057735	Hypo CHH in Lat52-RTL1
0.4464044786	0.3090811974	0.4618482667	0.3157760172	0.3938161658	Hypo CHH in Lat52-RTL1
0.365089412	0.307127296	0.392307648	0.234052228	0.42842434	Hypo CHH in Lat52-RTL1
0.05359434762	0.0408453119	0.2098508929	0.01626984615	0.07047772619	Hypo CHH in Lat52-RTL1
0.2294665	0.0926381871	0.2777020788	0.1298041154	0.2129313277	Hypo CHH in Lat52-RTL1
0.251452868	0.1332712568	0.1935775636	0.026562475	0.05249456818	Hypo CHH in Lat52-RTL1
0.1087463549	0.08661933953	0.2232412865	0.1172488814	0.119897014	Hypo CHH in Lat52-RTL1
0.1839836097	0.1096397677	0.2385842226	0.1000766849	0.1575126011	Hypo CHH in Lat52-RTL1
0.2122134507	0.114647529	0.2520410309	0.1526202429	0.1830156365	Hypo CHH in Lat52-RTL1
0.3516731095	0.2378739222	0.3415241778	0.1810096778	0.3318392857	Hypo CHH in Lat52-RTL1
0.3193674941	0.272044427	0.3702987336	0.251149889	0.3105578778	Hypo CHH in Lat52-RTL1
0.3857011033	0.2630212732	0.413824154	0.2843620693	0.3678022046	Hypo CHH in Lat52-RTL1
0.5500397188	0.4197212422	0.5504089219	0.3916061639	0.5035550938	Hypo CHH in Lat52-RTL1
0.1451217	0.1875059302	0.3403544326	0.1097839744	0.1809785372	Hypo CHH in Lat52-RTL1
0.2917562211	0.185343367	0.2447792042	0.1356655885	0.2915430229	Hypo CHH in Lat52-RTL1
0.3442322705	0.2988721716	0.4005659004	0.1831274549	0.3684274185	Hypo CHH in Lat52-RTL1
0.1108670923	0.1102503212	0.1733715538	0.06062594615	0.1147124904	Hypo CHH in Lat52-RTL1
0.1808201705	0.1466224423	0.2447465744	0.1181281808	0.2193407154	Hypo CHH in Lat52-RTL1
0.1386002603	0.1576368172	0.2113323276	0.09054932759	0.2096158828	Hypo CHH in Lat52-RTL1
0.05739333571	0.05317908095	0.1215928297	0.02855331429	0.05588743095	Hypo CHH in Lat52-RTL1
0.3522978678	0.2449703492	0.3786056076	0.2503451102	0.2410223085	Hypo CHH in Lat52-RTL1
0.2480274317	0.139542475	0.3947153767	0.252852885	0.2533185804	Hypo CHH in Lat52-RTL1
0.2595457489	0.2318055199	0.2441271879	0.1429315773	0.2112738007	Hypo CHH in Lat52-RTL1
0.3874085991	0.3398558557	0.4632297327	0.126098801	0.228426	Hypo CHH in Lat52-RTL1
0.319925671	0.2687066355	0.4731366129	0.3604311516	0.3961575484	Hypo CHH in Lat52-RTL1
0.2258344248	0.1429557634	0.2624431531	0.1275182876	0.1992305124	Hypo CHH in Lat52-RTL1
0.3491021756	0.2356851921	0.3417896118	0.1811171994	0.3441464184	Hypo CHH in Lat52-RTL1
0.2199802542	0.181887107	0.294486142	0.1629372795	0.1526865983	Hypo CHH in Lat52-RTL1
0.2133205632	0.2179644719	0.3654276368	0.1967140246	0.2367856509	Hypo CHH in Lat52-RTL1
0.24737363	0.102139785	0.3218276312	0.05416668	0.096906555	Hypo CHH in Lat52-RTL1
0.2779128074	0.204586667	0.3745650817	0.2289855457	0.4235069543	Hypo CHH in Lat52-RTL1
0.2578096056	0.1587155224	0.2689278926	0.1358698268	0.2163361301	Hypo CHH in Lat52-RTL1
0.1041774154	0.07620268974	0.2687811579	0.1232851846	0.07828803846	Hypo CHH in Lat52-RTL1
0.141789964	0.1961925312	0.1711611952	0.05894484298	0.1353048918	Hypo CHH in Lat52-RTL1
0.1238961741	0.08017866607	0.1701858469	0.06235092041	0.1153006048	Hypo CHH in Lat52-RTL1
0.2440400962	0.07544852658	0.2052390769	0.1128401506	0.2269833506	Hypo CHH in Lat52-RTL1
0.1762986292	0.03987681875	0.1629050625	0.08336800208	0.1008776646	Hypo CHH in Lat52-RTL1
0.08360871077	0.07067617846	0.1632677338	0.01961137692	0.06906924839	Hypo CHH in Lat52-RTL1
0.365673	0.1632634583	0.3138301194	0.1839532	0.1241326083	Hypo CHH in Lat52-RTL1
0.3170775868	0.2120929154	0.3515737363	0.1633969187	0.2324767626	Hypo CHH in Lat52-RTL1
0.2429387217	0.2339178835	0.3405140435	0.1785837235	0.2896503896	Hypo CHH in Lat52-RTL1
0.257686433	0.1898679643	0.3256834491	0.2194493626	0.3584193061	Hypo CHH in Lat52-RTL1
0.2834304189	0.2587178358	0.458019234	0.3025479472	0.292963617	Hypo CHH in Lat52-RTL1
0.2897622982	0.1165331364	0.2726026459	0.1278532771	0.2336397413	Hypo CHH in Lat52-RTL1
0.3019914237	0.1477687842	0.2364003684	0.04317394324	0.1155120947	Hypo CHH in Lat52-RTL1
0.2787939959	0.1992832612	0.3564151429	0.1567338714	0.2661532694	Hypo CHH in Lat52-RTL1
0.3405985616	0.1948433877	0.3943681685	0.1708594178	0.2819307479	Hypo CHH in Lat52-RTL1
0.4432165093	0.3353795	0.432480201	0.3185718124	0.3585295649	Hypo CHH in Lat52-RTL1
0.216515761	0.1452177448	0.2421861514	0.1022944133	0.1885821282	Hypo CHH in Lat52-RTL1
0.2370928833	0.1615953095	0.274163769	0.05796609881	0.1387212369	Hypo CHH in Lat52-RTL1
0.1860389	0.1425830086	0.1917763894	0.1053492954	0.1403121179	Hypo CHH in Lat52-RTL1
0.3072669595	0.1796143881	0.2954295524	0.08201475952	0.2275470143	Hypo CHH in Lat52-RTL1
0.3309973259	0.2715379241	0.376383113	0.2010727296	0.1996286685	Hypo CHH in Lat52-RTL1
0.4523863378	0.3407904939	0.3776518048	0.2551082932	0.3858404189	Hypo CHH in Lat52-RTL1
0.07173375897	0.06241830769	0.2094127462	0.09045273333	0.03722071538	Hypo CHH in Lat52-RTL1
0.2131258699	0.1439746223	0.2477199078	0.1150678913	0.2353757301	Hypo CHH in Lat52-RTL1
0.2459497203	0.1255894967	0.3057971886	0.1500348447	0.292740235	Hypo CHH in Lat52-RTL1
0.2044084727	0.1799801486	0.2900162543	0.1675092515	0.2444920714	Hypo CHH in Lat52-RTL1
0.1361690671	0.07823814342	0.2447570197	0.07512663194	0.1730539605	Hypo CHH in Lat52-RTL1
0.1585565534	0.1560130694	0.1790314866	0.05974776888	0.1326813418	Hypo CHH in Lat52-RTL1
0.1115625968	0.1022365894	0.1624419649	0.09188424468	0.1833275106	Hypo CHH in Lat52-RTL1
0.1849002759	0.2300826506	0.2357152139	0.1002978759	0.1807290278	Hypo CHH in Lat52-RTL1
0.1869528562	0.1601491565	0.3018267344	0.1827572444	0.2467393266	Hypo CHH in Lat52-RTL1
0.1715066806	0.1246815799	0.220821082	0.08550470432	0.2001084899	Hypo CHH in Lat52-RTL1
0.3536316349	0.3296200488	0.3622589535	0.2279938279	0.288299505	Hypo CHH in Lat52-RTL1
0.04629633333	0.03987892069	0.13772185	0.03263888125	0.09106935	Hypo CHH in Lat52-RTL1
0.2168490608	0.122638973	0.1791992514	0.1277878662	0.2056382986	Hypo CHH in Lat52-RTL1
0.456706782	0.3561621711	0.4413856325	0.3234379222	0.4128774335	Hypo CHH in Lat52-RTL1
0.09043692581	0.12162902	0.1310278522	0.02316787419	0.07318692083	Hypo CHH in Lat52-RTL1
0.2049986953	0.12793878	0.2488485682	0.10325636	0.2127187071	Hypo CHH in Lat52-RTL1
0.1612116125	0.08483177447	0.2140548575	0.06989791765	0.1527056792	Hypo CHH in Lat52-RTL1
0.2368671857	0.09456685584	0.2299594636	0.05003638182	0.1905204688	Hypo CHH in Lat52-RTL1
0.2018056011	0.07964344149	0.2343229074	0.1221125383	0.2108400713	Hypo CHH in Lat52-RTL1
0.1288239091	0.1120015909	0.1908124848	0.03534611818	0.08471653437	Hypo CHH in Lat52-RTL1
0.2160299434	0.1598285325	0.1775624036	0.07550722048	0.207829406	Hypo CHH in Lat52-RTL1
0.3854170243	0.2991335135	0.323634	0.1229854351	0.2553049892	Hypo CHH in Lat52-RTL1
0.1353493184	0.151536102	0.1943527776	0.005603583673	0	Hypo CHH in Lat52-RTL1
0.3258570513	0.266323	0.4948475385	0.2376519333	0.2843308821	Hypo CHH in Lat52-RTL1
0.405780126	0.3899769618	0.433933172	0.3421490862	0.3892335439	Hypo CHH in Lat52-RTL1
0.2250710577	0.1132206346	0.2432081538	0.133992068	0.1763797115	Hypo CHH in Lat52-RTL1
0.3271892917	0.196967875	0.3124204472	0.1430922389	0.1940281167	Hypo CHH in Lat52-RTL1
0.2179607732	0.125607078	0.254387122	0.1043429073	0.1785773195	Hypo CHH in Lat52-RTL1
0.4032913981	0.3334482913	0.4411570837	0.3278042484	0.3559116215	Hypo CHH in Lat52-RTL1
0.1360268615	0.03496568158	0.2948233488	0.130328535	0.1623396848	Hypo CHH in Lat52-RTL1
0.2690603423	0.2370271596	0.2562189519	0.09701040192	0.2042223481	Hypo CHH in Lat52-RTL1
0.194379823	0.137544757	0.1975845143	0.08129344226	0.1709519182	Hypo CHH in Lat52-RTL1
0.1394839471	0.1060792471	0.2664716471	0.09693183824	0.2179850382	Hypo CHH in Lat52-RTL1
0.1965969945	0.08600388033	0.1708298016	0.08357148031	0.1642349903	Hypo CHH in Lat52-RTL1
0.2507765	0.1220299057	0.2960385229	0.08050220286	0.2985876176	Hypo CHH in Lat52-RTL1
0.2624416055	0.1393690218	0.3086415382	0.1400891327	0.28535822	Hypo CHH in Lat52-RTL1
0.1100920824	0.1696279706	0.1981962121	0.06336803125	0.08550456563	Hypo CHH in Lat52-RTL1
0.1609826192	0.1178047327	0.1803189192	0.04936075769	0.1471961481	Hypo CHH in Lat52-RTL1
0.1292894327	0.07717799109	0.1358505347	0.05036234455	0.09283031683	Hypo CHH in Lat52-RTL1
0.3116005878	0.15067531	0.2746173743	0.15749056	0.3112458837	Hypo CHH in Lat52-RTL1
0.09402457059	0.05864667941	0.1714503655	0.01763467667	0.05772703077	Hypo CHH in Lat52-RTL1
0.1652028647	0.08992236078	0.2015564922	0.05327851176	0.194207802	Hypo CHH in Lat52-RTL1
0.1275947357	0.1201154571	0.1879939036	0.06855869643	0.1003827679	Hypo CHH in Lat52-RTL1
0.1038281778	0.1254681524	0.1858762524	0.06695740159	0.1282017524	Hypo CHH in Lat52-RTL1
0.1629141594	0.1494661417	0.1751859625	0.09014341042	0.1363847479	Hypo CHH in Lat52-RTL1
0.1769710436	0.1327983138	0.2358654255	0.1225390447	0.1935809489	Hypo CHH in Lat52-RTL1
0.2439300875	0.1380088661	0.1893250545	0.06787536339	0.1862296098	Hypo CHH in Lat52-RTL1
0.1990057851	0.203535657	0.2034315787	0.07468618889	0.1618113158	Hypo CHH in Lat52-RTL1
0.08653360791	0.06858356441	0.1350475876	0.04350557288	0.09610382994	Hypo CHH in Lat52-RTL1
0.09784406814	0.05923512478	0.1318651248	0.04615040541	0.06668208584	Hypo CHH in Lat52-RTL1
0.1329180698	0.120787931	0.1650714638	0.09744364138	0.1390210216	Hypo CHH in Lat52-RTL1
0.1652078272	0.1319948073	0.1641998046	0.05334732781	0.1226689126	Hypo CHH in Lat52-RTL1
0.1566106596	0.09211990426	0.1935812957	0.06602678298	0.08292608511	Hypo CHH in Lat52-RTL1
0.1594612608	0.1207931804	0.1970389255	0.08687271373	0.09380268824	Hypo CHH in Lat52-RTL1
0.1904176218	0.1514834194	0.2120840156	0.08468472749	0.176785136	Hypo CHH in Lat52-RTL1
0.1130798277	0.09991325714	0.1246091946	0.07293995625	0.07851216607	Hypo CHH in Lat52-RTL1
0.1294842242	0.1529837864	0.1692858396	0.08464822167	0.1954321919	Hypo CHH in Lat52-RTL1
0.4135838928	0.3049776808	0.4578990256	0.3136999852	0.3941462864	Hypo CHH in Lat52-RTL1
0.1486805439	0.1115129404	0.2114718491	0.07483213509	0.09615015263	Hypo CHH in Lat52-RTL1
0.1352591071	0.09567283838	0.1549361521	0.0345034898	0.08423602121	Hypo CHH in Lat52-RTL1
0.4084516763	0.3376316495	0.471818558	0.3200696603	0.3926581113	Hypo CHH in Lat52-RTL1
0.119217516	0.100713733	0.2301253047	0.08153612075	0.1404313604	Hypo CHH in Lat52-RTL1
0.1831746872	0.1096734277	0.1872330043	0.05263317447	0.1888452447	Hypo CHH in Lat52-RTL1
0.1620231636	0.09648762273	0.1808609909	0.05020252273	0.1400758455	Hypo CHH in Lat52-RTL1
0.1223485106	0.1138200865	0.1703164494	0.0634963819	0.1012373434	Hypo CHH in Lat52-RTL1
0.1060419582	0.1088693615	0.1516285885	0.04080163207	0.0801149872	Hypo CHH in Lat52-RTL1
0.221678226	0.170845386	0.195678582	0.078851068	0.140100652	Hypo CHH in Lat52-RTL1
0.09294541064	0.1124681574	0.1272149234	0.05178223864	0.1176477585	Hypo CHH in Lat52-RTL1
0.1933415094	0.1210349321	0.1871115094	0.08309137547	0.1240840509	Hypo CHH in Lat52-RTL1
0.3402176875	0.2725390708	0.3715383667	0.1833191891	0.379182875	Hypo CHH in Lat52-RTL1
0.1384115	0.1313257396	0.1707037679	0.04864022075	0.1438326547	Hypo CHH in Lat52-RTL1
0.2165915123	0.1149114439	0.2769341719	0.1387296386	0.1751004474	Hypo CHH in Lat52-RTL1
0.1620689969	0.1089710036	0.2014835946	0.1023570222	0.1346915006	Hypo CHH in Lat52-RTL1
0.2479543139	0.1206872139	0.3480845139	0.185577875	0.2875885167	Hypo CHH in Lat52-RTL1
0.2432995667	0.1619436375	0.2230877083	0.08749581667	0.1896243312	Hypo CHH in Lat52-RTL1
0.2979833437	0.1517891264	0.2429248517	0.1728244483	0.2641680069	Hypo CHH in Lat52-RTL1
0.1229857375	0.05156071667	0.2408546333	0.05741597292	0.1767079	Hypo CHH in Lat52-RTL1
0.0559604566	0.02073249231	0.2285511585	0.04567789574	0.07839209231	Hypo CHH in Lat52-RTL1
0.2467517195	0.09699235325	0.2144477104	0.040549508	0.1485926844	Hypo CHH in Lat52-RTL1
0.2165358444	0.1593797531	0.2084538395	0.07471485309	0.1984937877	Hypo CHH in Lat52-RTL1
0.2004383821	0.115258644	0.2229300369	0.07894132262	0.1596018405	Hypo CHH in Lat52-RTL1
0.4983952642	0.3443000434	0.5555057736	0.3378198509	0.4519783774	Hypo CHH in Lat52-RTL1
0.1849421708	0.1423678437	0.2477551212	0.1326006879	0.2241402818	Hypo CHH in Lat52-RTL1
0.3183861024	0.2478837569	0.3494906431	0.2544686821	0.2728697707	Hypo CHH in Lat52-RTL1
0.1962088762	0.2076442762	0.2528157023	0.1202276814	0.1874323192	Hypo CHH in Lat52-RTL1
0.1519099865	0.176338925	0.2484979038	0.1091811962	0.1625115519	Hypo CHH in Lat52-RTL1
0.3673363381	0.2797778361	0.2768299809	0.1571630959	0.3149574597	Hypo CHH in Lat52-RTL1
0.2274077634	0.1879825935	0.2153529431	0.09331619837	0.1626894163	Hypo CHH in Lat52-RTL1
0.2559001671	0.1517293118	0.2262096071	0.09790466353	0.1799493376	Hypo CHH in Lat52-RTL1
0.1697201808	0.08850720962	0.196429925	0.05040720769	0.2223483231	Hypo CHH in Lat52-RTL1
0.1392979854	0.08723132233	0.1714343476	0.08134994951	0.1209714845	Hypo CHH in Lat52-RTL1
0.1506561147	0.1146337588	0.2693611765	0.1207994412	0.1479786618	Hypo CHH in Lat52-RTL1
0.1933247348	0.09499773788	0.26233374	0.05790156563	0.1737675227	Hypo CHH in Lat52-RTL1
0.08983688837	0.1132400282	0.1961406034	0.01736905588	0.08680810882	Hypo CHH in Lat52-RTL1
0.2161723703	0.186044327	0.2180417152	0.09667590541	0.1696465909	Hypo CHH in Lat52-RTL1
0.3231027123	0.2570718329	0.3736561	0.1684522932	0.3416134753	Hypo CHH in Lat52-RTL1
0.1436828926	0.1334546481	0.255530221	0.0860266963	0.1832720333	Hypo CHH in Lat52-RTL1
0.2875682384	0.2010669523	0.2925201291	0.1855498837	0.2403355128	Hypo CHH in Lat52-RTL1
0.3912018993	0.3209374644	0.3578333504	0.2475604393	0.3857657267	Hypo CHH in Lat52-RTL1
0.2917907732	0.2955366	0.3121812763	0.2581255701	0.2697997536	Hypo CHH in Lat52-RTL1
0.3385288743	0.1552321459	0.2957595892	0.1838479622	0.2075233527	Hypo CHH in Lat52-RTL1
0.6404303	0.420912425	0.601441825	0.3367245525	0.62093055	Hypo CHH in Lat52-RTL1
0.1197848718	0.05603139231	0.1365507654	0.06120658205	0.1115565769	Hypo CHH in Lat52-RTL1
0.1351649593	0.08253914259	0.1804716889	0.04956218519	0.1532897444	Hypo CHH in Lat52-RTL1
0.1220021389	0.0866525	0.1422475194	0.02990519722	0.1464859611	Hypo CHH in Lat52-RTL1
0.08100067797	0.138908261	0.1587347	0.055913375	0.08342164237	Hypo CHH in Lat52-RTL1
0.3093829471	0.2070083191	0.444733451	0.2040618353	0.3459705882	Hypo CHH in Lat52-RTL1
0.261404906	0.207109446	0.2229382949	0.129044606	0.293730674	Hypo CHH in Lat52-RTL1
0.1197890812	0.102622935	0.19783245	0.05962368958	0.1207344108	Hypo CHH in Lat52-RTL1
0.1225416458	0.1787077783	0.2100670472	0.08546261538	0.1003157204	Hypo CHH in Lat52-RTL1
0.2515497636	0.28607842	0.2462898236	0.02987566667	0.3013095091	Hypo CHH in Lat52-RTL1
0.2215668886	0.2379932841	0.2985197864	0.1091084429	0.1951767386	Hypo CHH in Lat52-RTL1
0.288038498	0.1581976667	0.1867888804	0.05798561087	0.1110834423	Hypo CHH in Lat52-RTL1
0.1806382463	0.2179830473	0.2580434784	0.1160693693	0.1828676934	Hypo CHH in Lat52-RTL1
0.2402148184	0.1687475905	0.2841826184	0.144305141	0.1954919852	Hypo CHH in Lat52-RTL1
0.07239181364	0.07660951818	0.1908178023	0.03825117045	0.1064200205	Hypo CHH in Lat52-RTL1
0.2603830978	0.09455782444	0.2846284476	0.1633282	0.2540325444	Hypo CHH in Lat52-RTL1
0.08559877037	0.03854843704	0.1317039148	0.02414458148	0.05085822963	Hypo CHH in Lat52-RTL1
0.3417247124	0.209379787	0.3256788507	0.1714520609	0.3453280957	Hypo CHH in Lat52-RTL1
0.0774095587	0.1523949141	0.1770808446	0.06754819348	0.1750075565	Hypo CHH in Lat52-RTL1
0.1864778327	0.1102553577	0.2297156769	0.1067924577	0.1335976865	Hypo CHH in Lat52-RTL1
0.2402448898	0.139292962	0.2514354489	0.09789034338	0.1879719299	Hypo CHH in Lat52-RTL1
0.1790233475	0.1459377119	0.1978950833	0.085265716	0.1331139492	Hypo CHH in Lat52-RTL1
0.1710439683	0.2766420345	0.2928774872	0.1509259259	0.249178	Hypo CHH in Lat52-RTL1
0.1171198682	0.1526349675	0.1601321154	0.06444098551	0.1275693056	Hypo CHH in Lat52-RTL1
0.195382686	0.1383814246	0.2489805964	0.1266385036	0.1642675807	Hypo CHH in Lat52-RTL1
0.2069464186	0.162077039	0.229620178	0.1040525627	0.1988079119	Hypo CHH in Lat52-RTL1
0.228716	0.1743336673	0.3185216731	0.1100065977	0.2393106923	Hypo CHH in Lat52-RTL1
0.1563903518	0.1652191107	0.245893	0.0815404375	0.20472315	Hypo CHH in Lat52-RTL1
0.189988919	0.1323314726	0.2771932133	0.08316544881	0.2056700738	Hypo CHH in Lat52-RTL1
0.4812043685	0.4597711337	0.4963200497	0.3792415304	0.4712452945	Hypo CHH in Lat52-RTL1
0.1837389811	0.1120778492	0.1738784138	0.07992834055	0.1690868921	Hypo CHH in Lat52-RTL1
0.2769253463	0.1800537937	0.3030029263	0.1967221388	0.2352695825	Hypo CHH in Lat52-RTL1
0.2798216084	0.2620704994	0.2757571052	0.2065695355	0.2525788742	Hypo CHH in Lat52-RTL1
0.3075768106	0.167028947	0.2820378076	0.1913683955	0.2183772591	Hypo CHH in Lat52-RTL1
0.2377922832	0.1613779411	0.2238289526	0.09430665895	0.2225999979	Hypo CHH in Lat52-RTL1
0.3705781105	0.2556889152	0.3470606994	0.1936057609	0.2756249236	Hypo CHH in Lat52-RTL1
0.1324502342	0.1580847849	0.273779674	0.127976089	0.08898906438	Hypo CHH in Lat52-RTL1
0.2363722096	0.1482434875	0.2530659099	0.1043589363	0.225043888	Hypo CHH in Lat52-RTL1
0.2234018186	0.1520309245	0.2535723921	0.1208268309	0.2194906683	Hypo CHH in Lat52-RTL1
0.307633623	0.206526298	0.3373752546	0.1805613157	0.2223712842	Hypo CHH in Lat52-RTL1
0.3009918261	0.2849272056	0.4029069243	0.198846035	0.3534161847	Hypo CHH in Lat52-RTL1
0.2100511794	0.09547579683	0.2273797768	0.1115002651	0.1649572921	Hypo CHH in Lat52-RTL1
0.3115277375	0.2515611681	0.3178604378	0.2066632982	0.2642292858	Hypo CHH in Lat52-RTL1
0.1581869975	0.16339603	0.25682885	0.0880917175	0.1393602475	Hypo CHH in Lat52-RTL1
0.2715101941	0.2273424424	0.2908008728	0.1672026987	0.3384298753	Hypo CHH in Lat52-RTL1
0.2277425275	0.1953992961	0.3120926078	0.1763342157	0.2538609451	Hypo CHH in Lat52-RTL1
0.3436403758	0.2095379	0.33018805	0.1764190652	0.3429365697	Hypo CHH in Lat52-RTL1
0.1773314662	0.1055971122	0.2462556622	0.1075363068	0.2346892135	Hypo CHH in Lat52-RTL1
0.2500986735	0.1148093574	0.2552999132	0.1077890133	0.1472145206	Hypo CHH in Lat52-RTL1
0.3227658509	0.2153189585	0.344414383	0.1561013849	0.3055305811	Hypo CHH in Lat52-RTL1
0.2457440455	0.1899485939	0.3585594848	0.132216903	0.2524228697	Hypo CHH in Lat52-RTL1
0.1727958651	0.1414291047	0.2616219837	0.08115001628	0.1625406628	Hypo CHH in Lat52-RTL1
0.2415874451	0.111991498	0.2274111574	0.1231444245	0.2768556971	Hypo CHH in Lat52-RTL1
0.2999878133	0.2794283317	0.26158023	0.08616725167	0.3433814417	Hypo CHH in Lat52-RTL1
0.1158975545	0.1235370129	0.2052510158	0.08184535545	0.1250458317	Hypo CHH in Lat52-RTL1
0.1265126647	0.1020190341	0.17991544	0.07660802588	0.1034331471	Hypo CHH in Lat52-RTL1
0.1946984099	0.105320689	0.2164652955	0.1263348484	0.096354975	Hypo CHH in Lat52-RTL1
0.172653618	0.1722905734	0.2573911775	0.1269178777	0.2443844095	Hypo CHH in Lat52-RTL1
0.1078423458	0.1115671049	0.2023768985	0.1020700743	0.1757156085	Hypo CHH in Lat52-RTL1
0.2908643738	0.2323539539	0.248779634	0.1464781971	0.2684783806	Hypo CHH in Lat52-RTL1
0.2529075696	0.1794314281	0.3228857726	0.2040525652	0.3099868859	Hypo CHH in Lat52-RTL1
0.2998639109	0.2120116517	0.347665783	0.21400165	0.3273149891	Hypo CHH in Lat52-RTL1
0.4201457212	0.3137945553	0.3569481629	0.2470737114	0.3543218629	Hypo CHH in Lat52-RTL1
0.2171693628	0.1379926271	0.2117538171	0.06822327674	0.1916607612	Hypo CHH in Lat52-RTL1
0.3131077614	0.1500964318	0.2684119833	0.09824704545	0.1884912045	Hypo CHH in Lat52-RTL1
0.2535880519	0.1286131757	0.2572562176	0.1049224731	0.197897625	Hypo CHH in Lat52-RTL1
0.2486371227	0.1496879706	0.2320666896	0.1093805393	0.1968254939	Hypo CHH in Lat52-RTL1
0.1633935568	0.1375151705	0.2159996023	0.07762711364	0.1407894455	Hypo CHH in Lat52-RTL1
0.1791379754	0.05507483231	0.1419404632	0.03638728644	0.02492440154	Hypo CHH in Lat52-RTL1
0.4367118829	0.1730733316	0.5177489211	0.3072742803	0.3806487632	Hypo CHH in Lat52-RTL1
0.155174184	0.131119124	0.30842332	0.078716456	0.191318486	Hypo CHH in Lat52-RTL1
0.1805988459	0.08992161803	0.1878144689	0.09071894262	0.1411638377	Hypo CHH in Lat52-RTL1
0.184188074	0.1447889822	0.1903435	0.08206244795	0.1616128247	Hypo CHH in Lat52-RTL1
0.104327342	0.067789229	0.137355879	0.055925518	0.148037046	Hypo CHH in Lat52-RTL1
0.1609221208	0.1319803857	0.2525223468	0.118318519	0.2197764309	Hypo CHH in Lat52-RTL1
0.24366541	0.189011719	0.2216096395	0.1035698388	0.26925556	Hypo CHH in Lat52-RTL1
0.1913875673	0.2091380149	0.2043496929	0.1519744052	0.1729072218	Hypo CHH in Lat52-RTL1
0.1537054069	0.1982625609	0.2003173724	0.07719045	0.1440018184	Hypo CHH in Lat52-RTL1
0.2229618667	0.11111952	0.32174132	0.04944371333	0.1601845349	Hypo CHH in Lat52-RTL1
0.5116606136	0.2662050841	0.5021545909	0.2597869563	0.3535028857	Hypo CHH in Lat52-RTL1
0.17439994	0.1794751033	0.3811255862	0.2280831367	0.3366745966	Hypo CHH in Lat52-RTL1
0.150668083	0.08844713617	0.1996895809	0.07157445532	0.08030720638	Hypo CHH in Lat52-RTL1
0.05996746286	0.03871654286	0.1763346286	0.0445385	0.06574934571	Hypo CHH in Lat52-RTL1
0.3126332339	0.2559080839	0.2723123393	0.07245675	0.2461302929	Hypo CHH in Lat52-RTL1
0.1931892265	0.155288624	0.2658573952	0.1470699034	0.1776721344	Hypo CHH in Lat52-RTL1
0.08166465323	0.09693053387	0.1704654548	0.05290169836	0.1059008903	Hypo CHH in Lat52-RTL1
0.2489336723	0.233920817	0.3006512894	0.1224783979	0.2534459872	Hypo CHH in Lat52-RTL1
0.1610308632	0.133147014	0.1383449821	0.080337335	0.1803344816	Hypo CHH in Lat52-RTL1
0.1489460795	0.2711741282	0.3192545795	0.1946389436	0.1587030077	Hypo CHH in Lat52-RTL1
0.5013805	0.41344261	0.408629292	0.228080848	0.45189386	Hypo CHH in Lat52-RTL1
0.1281266821	0.09651276632	0.2753929704	0.1102961417	0.1960680293	Hypo CHH in Lat52-RTL1
0.2005550196	0.1545413304	0.2667519071	0.08350507143	0.1762868286	Hypo CHH in Lat52-RTL1
0.09468195921	0.1294099909	0.1248515055	0.01733876905	0.09393118289	Hypo CHH in Lat52-RTL1
0.3527136719	0.2618368614	0.3657046667	0.2102550702	0.2406785807	Hypo CHH in Lat52-RTL1
0.3006945058	0.1200150385	0.226758275	0.08426466346	0.1982741962	Hypo CHH in Lat52-RTL1
0.4007441066	0.2422773455	0.3672388118	0.2363441111	0.3307481576	Hypo CHH in Lat52-RTL1
0.0876588	0.04804641923	0.1877885455	0.05400932	0.09155041111	Hypo CHH in Lat52-RTL1
0.1297686404	0.06977092128	0.212815483	0.03354064255	0.04528308936	Hypo CHH in Lat52-RTL1
0.2659110024	0.1186409452	0.1658136381	0.05119344048	0.1727886905	Hypo CHH in Lat52-RTL1
0.2320780699	0.1649038726	0.2468496	0.1397892206	0.2521532292	Hypo CHH in Lat52-RTL1
0.09763408254	0.0403696873	0.1199571587	0.02812695556	0.07483963276	Hypo CHH in Lat52-RTL1
0.2909843768	0.1392112956	0.3140322266	0.1552514049	0.2028305562	Hypo CHH in Lat52-RTL1
0.4328416557	0.3497014406	0.4527802868	0.2569104696	0.4020124557	Hypo CHH in Lat52-RTL1
0.2810286453	0.1060558187	0.2924658094	0.1755830781	0.1984794281	Hypo CHH in Lat52-RTL1
0.3206617793	0.1960518387	0.3408442802	0.1990410091	0.2842221982	Hypo CHH in Lat52-RTL1
0.213240108	0.047954854	0.1831185604	0.053447902	0.11220189	Hypo CHH in Lat52-RTL1
0.376717977	0.1705750128	0.3253850835	0.2258013115	0.2385996848	Hypo CHH in Lat52-RTL1
0.2933437182	0.1244409114	0.3482584615	0.1264813512	0.2133296818	Hypo CHH in Lat52-RTL1
0.1025404358	0.09929268657	0.1357760433	0.0641993403	0.1257554418	Hypo CHH in Lat52-RTL1
0.259211057	0.1094889892	0.2908568215	0.2217692269	0.2266163903	Hypo CHH in Lat52-RTL1
0.1328311736	0.1392824333	0.1640850023	0.09019779324	0.1202071563	Hypo CHH in Lat52-RTL1
0.3194593466	0.1372679806	0.3095058029	0.1562059649	0.2350434874	Hypo CHH in Lat52-RTL1
0.2997958593	0.1078919018	0.2270624018	0.08767936727	0.1060021564	Hypo CHH in Lat52-RTL1
0.5156717717	0.4464671294	0.5954881801	0.4932801448	0.5063671259	Hypo CHH in Lat52-RTL1
0.4312274966	0.2831896136	0.4364716818	0.2759425148	0.4769178977	Hypo CHH in Lat52-RTL1
0.2559260625	0.1955962417	0.3741505	0.1811676042	0.1367927333	Hypo CHH in Lat52-RTL1
0.2327337465	0.2056610419	0.2487664093	0.1313803167	0.1937234628	Hypo CHH in Lat52-RTL1
0.1488429953	0.1509377148	0.3154988409	0.1103943966	0.1107853511	Hypo CHH in Lat52-RTL1
0.4684432887	0.1919656317	0.3798058458	0.2613846908	0.3780624468	Hypo CHH in Lat52-RTL1
0.3748854338	0.1994451696	0.3397883027	0.1679994689	0.2943804757	Hypo CHH in Lat52-RTL1
0.3248640286	0.2470782321	0.37988825	0.2552500929	0.4221666786	Hypo CHH in Lat52-RTL1
0.2062282814	0.1067577721	0.327807186	0.1832487907	0.2252121	Hypo CHH in Lat52-RTL1
0.1396914972	0.1353010042	0.1766377486	0.1361030915	0.1392892155	Hypo CHH in Lat52-RTL1
0.3227316371	0.28322316	0.4434208286	0.2926293771	0.3543688857	Hypo CHH in Lat52-RTL1
0.345387306	0.255479665	0.407839851	0.209128915	0.256446477	Hypo CHH in Lat52-RTL1
0.3801197371	0.1992611743	0.4110578563	0.2481000657	0.3504612551	Hypo CHH in Lat52-RTL1
0.1795152854	0.1070023913	0.2156719717	0.08890900426	0.173934623	Hypo CHH in Lat52-RTL1
0.07989519302	0.1004774302	0.2970106857	0.02292424643	0.02143129302	Hypo CHH in Lat52-RTL1
0.2700065565	0.1883725391	0.3535438413	0.1941718435	0.2601557783	Hypo CHH in Lat52-RTL1
0.3224815276	0.1686688215	0.3027236166	0.1549811552	0.2536015453	Hypo CHH in Lat52-RTL1
0.2353575753	0.1729071274	0.318227479	0.1483961775	0.2582945054	Hypo CHH in Lat52-RTL1
0.3205007491	0.181797089	0.3373652081	0.1891049526	0.3119817104	Hypo CHH in Lat52-RTL1
0.3119083773	0.2182386219	0.3096074578	0.1967191992	0.2453443672	Hypo CHH in Lat52-RTL1
0.2590771182	0.1753700576	0.2597670364	0.1335000394	0.190717303	Hypo CHH in Lat52-RTL1
0.3722995824	0.3662825912	0.5163748971	0.3854419235	0.4236500441	Hypo CHH in Lat52-RTL1
0.2860214321	0.2098391551	0.4288670744	0.1511278893	0.305907391	Hypo CHH in Lat52-RTL1
0.2124403868	0.2554633026	0.2543606263	0.1093286618	0.2383004697	Hypo CHH in Lat52-RTL1
0.2403024549	0.1645310771	0.3012602014	0.1827451493	0.2203243264	Hypo CHH in Lat52-RTL1
0.1533780125	0.12097455	0.2113608396	0.07037645625	0.1035128729	Hypo CHH in Lat52-RTL1
0.1861904634	0.189247361	0.2848248659	0.1110985488	0.1658833927	Hypo CHH in Lat52-RTL1
0.27375316	0.23509524	0.475928	0.35546088	0.32629108	Hypo CHH in Lat52-RTL1
0.5584341986	0.4905440912	0.5102008986	0.3640193218	0.4618966803	Hypo CHH in Lat52-RTL1
0.2330630312	0.188522271	0.3548682687	0.1601007906	0.2206879813	Hypo CHH in Lat52-RTL1
0.1481794011	0.1146796088	0.2797541527	0.09988408242	0.1840383079	Hypo CHH in Lat52-RTL1
0.4333796905	0.2676198218	0.4744375512	0.3131258848	0.417602864	Hypo CHH in Lat52-RTL1
0.2038771364	0.2417438306	0.2917502265	0.09841044082	0.1804715286	Hypo CHH in Lat52-RTL1
0.4801536279	0.4084439326	0.5690394651	0.3282910233	0.5726847674	Hypo CHH in Lat52-RTL1
0.2916239295	0.2259361343	0.3613659355	0.2713298566	0.3048687633	Hypo CHH in Lat52-RTL1
0.3605777737	0.2934419842	0.4024168526	0.2014901632	0.3242403228	Hypo CHH in Lat52-RTL1
0.425660099	0.2701992059	0.4783596238	0.3452900693	0.4420596762	Hypo CHH in Lat52-RTL1
0.1654096348	0.1379822891	0.3221622244	0.07347197556	0.1257707565	Hypo CHH in Lat52-RTL1
0.4609555881	0.2358418147	0.4995659725	0.3202706817	0.4901852394	Hypo CHH in Lat52-RTL1
0.3804501667	0.2645273854	0.4913923542	0.248447775	0.39587275	Hypo CHH in Lat52-RTL1
0.3774797774	0.3012538581	0.4628489532	0.2986823903	0.4126489532	Hypo CHH in Lat52-RTL1
0.2880209093	0.1233253722	0.3757219741	0.1717859704	0.2796818796	Hypo CHH in Lat52-RTL1
0.06848574054	0.05535759459	0.1493773338	0.05255597297	0.03565949189	Hypo CHH in Lat52-RTL1
0.3547734488	0.1573118419	0.3102957893	0.1817252279	0.275296081	Hypo CHH in Lat52-RTL1
0.2811431935	0.2034076827	0.2805752432	0.1646298241	0.1986198554	Hypo CHH in Lat52-RTL1
0.3656414434	0.2759472849	0.3437395245	0.1555391058	0.3878713333	Hypo CHH in Lat52-RTL1
0.1998831598	0.1235534939	0.2317284183	0.17758665	0.1901410585	Hypo CHH in Lat52-RTL1
0.4037642045	0.3048459149	0.5289757612	0.3754189881	0.4059498358	Hypo CHH in Lat52-RTL1
0.3272739219	0.2390358536	0.4000964265	0.2374512821	0.3546932238	Hypo CHH in Lat52-RTL1
0.5300284807	0.4339869313	0.5407571886	0.4134261548	0.4746772289	Hypo CHH in Lat52-RTL1
0.4377721623	0.2578910649	0.5075236753	0.2588125922	0.456036461	Hypo CHH in Lat52-RTL1
0.3327332774	0.2350445708	0.3597026028	0.2596176124	0.3136464105	Hypo CHH in Lat52-RTL1
0.06918169762	0.07713794651	0.1294089146	0.03153744444	0.05511465778	Hypo CHH in Lat52-RTL1
0.5187655059	0.3001922671	0.5414798824	0.3850991059	0.4729637882	Hypo CHH in Lat52-RTL1
0.5014137	0.31438097	0.5257696667	0.2488208667	0.4832975667	Hypo CHH in Lat52-RTL1
0.08228197241	0.07534387241	0.2100296517	0.09587420345	0.1371434103	Hypo CHH in Lat52-RTL1
0.2649802702	0.2042530053	0.2978103789	0.1654526089	0.208783114	Hypo CHH in Lat52-RTL1
0.2097171286	0.134874451	0.3112716143	0.1361516306	0.2258548367	Hypo CHH in Lat52-RTL1
0.2433676283	0.1220558241	0.3040383058	0.08542333611	0.1574397979	Hypo CHH in Lat52-RTL1
0.5398753721	0.4303978837	0.5914943023	0.4645206977	0.5368027674	Hypo CHH in Lat52-RTL1
0.4568715924	0.3411489803	0.4835926667	0.2947050697	0.3988348333	Hypo CHH in Lat52-RTL1
0.4496466931	0.30759875	0.4380656724	0.3353559017	0.470061319	Hypo CHH in Lat52-RTL1
0.4427603615	0.2580585897	0.3807089487	0.2841922564	0.3729085128	Hypo CHH in Lat52-RTL1
0.4183480532	0.3966974904	0.4999263298	0.3555222777	0.5257305957	Hypo CHH in Lat52-RTL1
0.4090053945	0.3835382745	0.5502508909	0.3825727273	0.4432829455	Hypo CHH in Lat52-RTL1
0.3043542421	0.2500941495	0.2774930858	0.1352055667	0.1721232444	Hypo CHH in Lat52-RTL1
0.08829165161	0.06820399355	0.15980745	0.02993313548	0.0869410629	Hypo CHH in Lat52-RTL1
0.5394352	0.2560808154	0.4967256769	0.3542284615	0.4730890785	Hypo CHH in Lat52-RTL1
0.3072775914	0.2006011862	0.485704569	0.3389076466	0.3595984259	Hypo CHH in Lat52-RTL1
0.2075537228	0.1593469641	0.3053625565	0.1518246989	0.1498547989	Hypo CHH in Lat52-RTL1
0.328759251	0.2477109347	0.4807431163	0.1400157082	0.3418548224	Hypo CHH in Lat52-RTL1
0.3559754667	0.3387265422	0.4685164133	0.2763664511	0.3476777111	Hypo CHH in Lat52-RTL1
0.1975776875	0.06769048085	0.2326333116	0.1110278478	0.2417372708	Hypo CHH in Lat52-RTL1
0.3033539119	0.2522243048	0.3885451786	0.2403968889	0.3571471786	Hypo CHH in Lat52-RTL1
0.1851755446	0.1607192624	0.2369031817	0.1018963694	0.1886606118	Hypo CHH in Lat52-RTL1
0.4731799036	0.3341331735	0.541762494	0.4551851699	0.522950594	Hypo CHH in Lat52-RTL1
0.2450253322	0.2489894932	0.3460831102	0.2122015254	0.2705896729	Hypo CHH in Lat52-RTL1
0.3065582658	0.1430897947	0.3516317368	0.1824578092	0.3395275539	Hypo CHH in Lat52-RTL1
0.337285226	0.2591230014	0.3966131788	0.2639118849	0.3374284233	Hypo CHH in Lat52-RTL1
0.3113519643	0.2495717917	0.3037847881	0.1312306452	0.2936084929	Hypo CHH in Lat52-RTL1
0.3830620102	0.2170904869	0.3422535932	0.2796505177	0.2704212121	Hypo CHH in Lat52-RTL1
0.1809469788	0.08719291515	0.3271177939	0.1567300364	0.2001471727	Hypo CHH in Lat52-RTL1
0.2146469417	0.1989741099	0.2816781437	0.1715627245	0.281468798	Hypo CHH in Lat52-RTL1
0.1403352603	0.09697099872	0.170526509	0.0106552973	0.1174391724	Hypo CHH in Lat52-RTL1
0.3295177064	0.2456484128	0.3873025745	0.2104542979	0.2633325745	Hypo CHH in Lat52-RTL1
0.3958427103	0.2329801462	0.4200661795	0.2738258	0.3042892333	Hypo CHH in Lat52-RTL1
0.4337703953	0.3065289326	0.5336660233	0.3575167907	0.3232771163	Hypo CHH in Lat52-RTL1
0.4424109107	0.2846404643	0.4701747321	0.2713270518	0.4475934286	Hypo CHH in Lat52-RTL1
0.1580236667	0.1129641933	0.29746022	0.15929628	0.2185124667	Hypo CHH in Lat52-RTL1
0.2823424103	0.1639337385	0.3158816077	0.1672373641	0.3042076872	Hypo CHH in Lat52-RTL1
0.0840424	0.1153679896	0.2152872292	0.06804094792	0.1458819396	Hypo CHH in Lat52-RTL1
0.3840165122	0.2401472089	0.4797100111	0.2512203102	0.3958762967	Hypo CHH in Lat52-RTL1
0.09117212941	0.2352840703	0.3875796737	0.0448567069	0.04711570588	Hypo CHH in Lat52-RTL1
0.268963954	0.18491634	0.2110604934	0.09365571022	0.2605793307	Hypo CHH in Lat52-RTL1
0.3588509413	0.2329069946	0.3730448901	0.2788721088	0.3342585579	Hypo CHH in Lat52-RTL1
0.1113905237	0.1420599831	0.2095718898	0.04594732069	0.1312866136	Hypo CHH in Lat52-RTL1
0.2718053333	0.1775859481	0.3345735538	0.1611834889	0.3019435074	Hypo CHH in Lat52-RTL1
0.2686685906	0.1729179009	0.3200323651	0.2031888708	0.2436819509	Hypo CHH in Lat52-RTL1
0.3491451755	0.215407148	0.4070435108	0.3158007069	0.4453513892	Hypo CHH in Lat52-RTL1
0.22518595	0.1237114392	0.2121920892	0.1273045486	0.1975710608	Hypo CHH in Lat52-RTL1
0.2312441806	0.228013027	0.2255486079	0.14236085	0.2697840421	Hypo CHH in Lat52-RTL1
0.3392416628	0.3053444256	0.3926098953	0.2588689849	0.3443974907	Hypo CHH in Lat52-RTL1
0.451643668	0.3431755463	0.4606031875	0.3492571621	0.461703868	Hypo CHH in Lat52-RTL1
0.2297882065	0.2397444038	0.2854859645	0.1671763757	0.2888486196	Hypo CHH in Lat52-RTL1
0.2929434571	0.2536893789	0.2595522647	0.1806700767	0.221806612	Hypo CHH in Lat52-RTL1
0.209107173	0.1975165146	0.2241085683	0.1155633108	0.1939011108	Hypo CHH in Lat52-RTL1
0.4088543567	0.2853997605	0.4484225688	0.3101281937	0.4185864743	Hypo CHH in Lat52-RTL1
0.5389636286	0.4020572857	0.5444749429	0.2882957429	0.3776139714	Hypo CHH in Lat52-RTL1
0.1699267442	0.1577464635	0.2431750654	0.1297131442	0.1425352692	Hypo CHH in Lat52-RTL1
0.5180053123	0.3863699886	0.4521088577	0.3514180132	0.4612501407	Hypo CHH in Lat52-RTL1
0.2310265477	0.1901321938	0.2954153708	0.1772817333	0.2323352477	Hypo CHH in Lat52-RTL1
0.2012655378	0.1949778622	0.3535353357	0.22456145	0.2486882786	Hypo CHH in Lat52-RTL1
0.1925725973	0.1232079872	0.2551831831	0.117150577	0.1943713953	Hypo CHH in Lat52-RTL1
0.04396082051	0.05954461282	0.1569474718	0.03974316667	0.02995015385	Hypo CHH in Lat52-RTL1
0.232509174	0.1441912769	0.2690680189	0.1841146431	0.1080500024	Hypo CHH in Lat52-RTL1
0.1482390414	0.1811861328	0.2742388534	0.15624775	0.1758097879	Hypo CHH in Lat52-RTL1
0.1815140443	0.1238975394	0.209742	0.06097398182	0.05944926508	Hypo CHH in Lat52-RTL1
0.4923709549	0.4044836862	0.4796002896	0.358939273	0.4752523451	Hypo CHH in Lat52-RTL1
0.3597944933	0.1396275933	0.51776764	0.1892283931	0.2978088	Hypo CHH in Lat52-RTL1
0.4480025309	0.319244778	0.5218993537	0.3474753722	0.4126962323	Hypo CHH in Lat52-RTL1
0.2347283052	0.2417808299	0.3368314286	0.3079632597	0.3042104688	Hypo CHH in Lat52-RTL1
0.5016134306	0.3980745387	0.4984928903	0.323279541	0.4317721894	Hypo CHH in Lat52-RTL1
0.2314616628	0.2445178237	0.2674248628	0.1579907776	0.2211251705	Hypo CHH in Lat52-RTL1
0.3211720443	0.3550719227	0.3161359284	0.2115052557	0.3372682159	Hypo CHH in Lat52-RTL1
0.2495544029	0.1992391735	0.3837362971	0.2484307412	0.4608938235	Hypo CHH in Lat52-RTL1
0.3479124	0.2827833519	0.4211523667	0.3045476875	0.3653942099	Hypo CHH in Lat52-RTL1
0.4176768483	0.2611894252	0.467892469	0.293638254	0.358274472	Hypo CHH in Lat52-RTL1
0.1045925435	0.09860264783	0.1614039196	0.03246578043	0.1248023457	Hypo CHH in Lat52-RTL1
0.3810444962	0.2727016644	0.3303241038	0.212333775	0.3684428606	Hypo CHH in Lat52-RTL1
0.6847582895	0.6555591579	0.6201939189	0.4519396763	0.5343698947	Hypo CHH in Lat52-RTL1
0.2574308971	0.1507394441	0.3489077059	0.1456481176	0.2121393647	Hypo CHH in Lat52-RTL1
0.367979856	0.234522092	0.370002533	0.259944684	0.3438918	Hypo CHH in Lat52-RTL1
0.5431075732	0.5236551412	0.6342675402	0.5188232691	0.5602378206	Hypo CHH in Lat52-RTL1
0.4154662679	0.2404685571	0.3363478339	0.2286646	0.326673625	Hypo CHH in Lat52-RTL1
0.1440048176	0.2148811589	0.2919101486	0.1199070514	0.212685027	Hypo CHH in Lat52-RTL1
0.1979697607	0.248209212	0.302064269	0.2250648313	0.1859799718	Hypo CHH in Lat52-RTL1
0.1410361457	0.1314483929	0.4051098	0.2430697143	0.3587782424	Hypo CHH in Lat52-RTL1
0.2716739357	0.15541855	0.3486345643	0.1787395214	0.2552778405	Hypo CHH in Lat52-RTL1
0.2438036979	0.2686842446	0.2502560892	0.1760430826	0.1646140164	Hypo CHH in Lat52-RTL1
0.2563148541	0.2195289107	0.2964110779	0.2069245033	0.2704421746	Hypo CHH in Lat52-RTL1
0.201709475	0.084631385	0.158106785	0.0360792775	0.0666724425	Hypo CHH in Lat52-RTL1
0.07698240455	0.07163413333	0.1217945468	0.04272707207	0.09264480575	Hypo CHH in Lat52-RTL1
0.1547498636	0.1687819227	0.2697637727	0.1271467364	0.1091949409	Hypo CHH in Lat52-RTL1
0.317722707	0.2592285833	0.2650266387	0.1807150807	0.1906778439	Hypo CHH in Lat52-RTL1
0.2010467965	0.1196750684	0.2334545263	0.09168398596	0.1688188702	Hypo CHH in Lat52-RTL1
0.3756023987	0.3441167303	0.4252091613	0.2059721813	0.3248890137	Hypo CHH in Lat52-RTL1
0.2424976231	0.2935864357	0.3983331657	0.2484993641	0.292261328	Hypo CHH in Lat52-RTL1
0.2926240489	0.1131305286	0.4095638519	0.2742308714	0.3091255133	Hypo CHH in Lat52-RTL1
0.3726876957	0.2653339353	0.2819021518	0.1982908525	0.4607891924	Hypo CHH in Lat52-RTL1
0.5938464833	0.44002465	0.6416150167	0.4857347321	0.5844809683	Hypo CHH in Lat52-RTL1
0.5746675978	0.3707104629	0.5537183449	0.3407543056	0.5181169562	Hypo CHH in Lat52-RTL1
0.4921212712	0.3386450384	0.5010913288	0.3387356616	0.3761555027	Hypo CHH in Lat52-RTL1
0.3511770805	0.3188549317	0.427595611	0.2792497085	0.3493491512	Hypo CHH in Lat52-RTL1
0.2580841478	0.1924210915	0.293944334	0.1621511489	0.2541034247	Hypo CHH in Lat52-RTL1
0.2862593781	0.2103342606	0.2721038912	0.1335788745	0.2089604672	Hypo CHH in Lat52-RTL1
0.2473132481	0.2365229774	0.2366287877	0.1356866094	0.1741964387	Hypo CHH in Lat52-RTL1
0.3432014932	0.2555498267	0.4338551791	0.136102617	0.3253907444	Hypo CHH in Lat52-RTL1
0.4262769143	0.1963240829	0.4605980629	0.3136949771	0.4066680429	Hypo CHH in Lat52-RTL1
0.2324432576	0.2626725424	0.292067418	0.1445967041	0.1839674564	Hypo CHH in Lat52-RTL1
0.1554891319	0.1064638851	0.2260233723	0.1159758915	0.1381650106	Hypo CHH in Lat52-RTL1
0.1100250526	0.1304582118	0.1671428	0.04519769492	0.2050488723	Hypo CHH in Lat52-RTL1
0.3628876711	0.1632347776	0.4347252754	0.179633	0.3107229403	Hypo CHH in Lat52-RTL1
0.5591381538	0.2284296522	0.4998299231	0.1978056704	0.2911358519	Hypo CHH in Lat52-RTL1
0.4945753432	0.3492053042	0.5027599105	0.4056387537	0.5468103053	Hypo CHH in Lat52-RTL1
0.6229104019	0.4699954833	0.6200442057	0.5023355507	0.5545592455	Hypo CHH in Lat52-RTL1
0.3519822324	0.3287355946	0.4777262973	0.3266974973	0.5158841892	Hypo CHH in Lat52-RTL1
0.1720005598	0.1573685095	0.2768313909	0.1881461185	0.1931910312	Hypo CHH in Lat52-RTL1
0.1838770361	0.1758121608	0.2400273455	0.1223129827	0.2392779686	Hypo CHH in Lat52-RTL1
0.5547287541	0.3746390262	0.591089541	0.4167796721	0.5632177705	Hypo CHH in Lat52-RTL1
0.2763817924	0.2591536897	0.3315358011	0.2121223592	0.2092592457	Hypo CHH in Lat52-RTL1
0.2029429111	0.1773106833	0.2650360278	0.1220830056	0.2241766486	Hypo CHH in Lat52-RTL1
0.3434229772	0.2605078736	0.3771930888	0.2545902014	0.3569517996	Hypo CHH in Lat52-RTL1
0.2188615236	0.2518483347	0.2053807264	0.08598360625	0.1970156778	Hypo CHH in Lat52-RTL1
0.4725567059	0.4201626176	0.5800431765	0.3890293636	0.5152287059	Hypo CHH in Lat52-RTL1
0.3191820714	0.2493446552	0.3628339655	0.1596220897	0.318503931	Hypo CHH in Lat52-RTL1
0.5257135873	0.3758613203	0.4932982038	0.4132866835	0.5000679494	Hypo CHH in Lat52-RTL1
0.28624776	0.2547568293	0.3205405987	0.240739608	0.2828663027	Hypo CHH in Lat52-RTL1
0.299664681	0.2358695077	0.3357283538	0.1957651405	0.2533645605	Hypo CHH in Lat52-RTL1
0.1583614388	0.1254678447	0.4629916522	0.2038078963	0.2373015714	Hypo CHH in Lat52-RTL1
0.2254876977	0.3240597077	0.2769104802	0.1879473314	0.1513628544	Hypo CHH in Lat52-RTL1
0.3525451496	0.3884085016	0.4620107143	0.3062756875	0.4199769675	Hypo CHH in Lat52-RTL1
0.3980353486	0.3879954261	0.3849372854	0.2383536694	0.3551005	Hypo CHH in Lat52-RTL1
0.4119361818	0.3352423273	0.4678965584	0.2880080195	0.3682436753	Hypo CHH in Lat52-RTL1
0.4015470514	0.26252105	0.3686133194	0.3110462181	0.3559268736	Hypo CHH in Lat52-RTL1
0.3753093652	0.2699702466	0.4001399138	0.2843625345	0.384051319	Hypo CHH in Lat52-RTL1
0.320733372	0.221888565	0.36969172	0.188337198	0.25102597	Hypo CHH in Lat52-RTL1
0.5338430909	0.3019229485	0.4421718485	0.328609	0.458546303	Hypo CHH in Lat52-RTL1
0.14136403	0.1500230473	0.1620812978	0.05651513667	0.1561736694	Hypo CHH in Lat52-RTL1
0.352430934	0.2413655103	0.3365953567	0.2145958474	0.2900488402	Hypo CHH in Lat52-RTL1
0.2041316655	0.2036875448	0.3907833966	0.1356811931	0.1193010414	Hypo CHH in Lat52-RTL1
0.3509260045	0.231107242	0.3472656034	0.2163095523	0.4139178364	Hypo CHH in Lat52-RTL1
0.0994897619	0.2006944318	0.2049019412	0.01041665625	0.1372222333	Hypo CHH in Lat52-RTL1
0.3796130417	0.14006175	0.3372688105	0.2768938825	0.3700672877	Hypo CHH in Lat52-RTL1
0.2951616196	0.1991532882	0.4062532771	0.1617157784	0.2988931314	Hypo CHH in Lat52-RTL1
0.2756178571	0.2505814514	0.4478802114	0.2648551343	0.3124574171	Hypo CHH in Lat52-RTL1
0.2752972721	0.1721353098	0.3544500534	0.08319723934	0.1329879951	Hypo CHH in Lat52-RTL1
0.4136375089	0.237314142	0.4007480536	0.3232410152	0.3421013045	Hypo CHH in Lat52-RTL1
0.3655104063	0.2918562219	0.4220908437	0.2104963433	0.3082741594	Hypo CHH in Lat52-RTL1
0.6094541923	0.4153519904	0.6135571538	0.4737247885	0.6004440962	Hypo CHH in Lat52-RTL1
0.3864016938	0.2812992222	0.3712360695	0.2553466849	0.3338707037	Hypo CHH in Lat52-RTL1
0.1498708905	0.1302835048	0.2642506371	0.1804352867	0.1633041	Hypo CHH in Lat52-RTL1
0.1945328719	0.08490158246	0.3161806211	0.1394260421	0.2228369464	Hypo CHH in Lat52-RTL1
0.1996727882	0.2893315706	0.3579906176	0.2094320588	0.3533940147	Hypo CHH in Lat52-RTL1
0.1234305643	0.2527862393	0.2473806804	0.1301832911	0.2484013089	Hypo CHH in Lat52-RTL1
0.3624222238	0.2614798266	0.3889933678	0.2790703403	0.386746872	Hypo CHH in Lat52-RTL1
0.2047997445	0.243242768	0.2681476242	0.1643978867	0.2936487719	Hypo CHH in Lat52-RTL1
0.5060364865	0.3723203054	0.5634614054	0.4220398946	0.4655193676	Hypo CHH in Lat52-RTL1
0.2750626971	0.1042183516	0.3889332353	0.08132147059	0.4240880625	Hypo CHH in Lat52-RTL1
0.4112371535	0.2652824267	0.4419719337	0.3318874118	0.4423887221	Hypo CHH in Lat52-RTL1
0.1429460135	0.1415325096	0.2482892471	0.130225551	0.2254079798	Hypo CHH in Lat52-RTL1
0.4536127623	0.4155726415	0.4451756717	0.2732898245	0.3868918491	Hypo CHH in Lat52-RTL1
0.5123921247	0.2605528337	0.4355877191	0.3361401157	0.3476664753	Hypo CHH in Lat52-RTL1
0.417910013	0.2957503333	0.4304898229	0.2642666078	0.3960462794	Hypo CHH in Lat52-RTL1
0.4203698696	0.2409349239	0.4012881957	0.3088012739	0.3442318804	Hypo CHH in Lat52-RTL1
0.3206194381	0.2258953286	0.4219402514	0.2716615038	0.3958378152	Hypo CHH in Lat52-RTL1
0.3457221311	0.385704159	0.36239817	0.1567130525	0.2124841951	Hypo CHH in Lat52-RTL1
0.2380546765	0.1339363118	0.3121540294	0.1821569118	0.2427074412	Hypo CHH in Lat52-RTL1
0.113819696	0.119500796	0.205921244	0.062457736	0.140962776	Hypo CHH in Lat52-RTL1
0.3479536875	0.2905239312	0.3434032828	0.2093318422	0.3555165938	Hypo CHH in Lat52-RTL1
0.2650850273	0.1765137355	0.2621614	0.1603757182	0.2254908964	Hypo CHH in Lat52-RTL1
0.5005455536	0.4111196143	0.5394808482	0.4025152519	0.5559703268	Hypo CHH in Lat52-RTL1
0.4613424483	0.3071670879	0.4758826034	0.3263608345	0.4116232276	Hypo CHH in Lat52-RTL1
0.4145476955	0.2778428207	0.4463744324	0.3161553646	0.4252677054	Hypo CHH in Lat52-RTL1
0.2829895805	0.2048580195	0.3698529034	0.214261477	0.3567127011	Hypo CHH in Lat52-RTL1
0.1266808786	0.07927659737	0.2728231134	0.06601874675	0.1670917584	Hypo CHH in Lat52-RTL1
0.3556019313	0.2294734881	0.4284568209	0.2985311015	0.262414906	Hypo CHH in Lat52-RTL1
0.3638088582	0.2361878051	0.4216934731	0.3065586393	0.3866695396	Hypo CHH in Lat52-RTL1
0.4343915135	0.3054984405	0.3987981081	0.2735690444	0.5123860568	Hypo CHH in Lat52-RTL1
0.1562463972	0.1923470611	0.2244947972	0.07502205833	0.1218202806	Hypo CHH in Lat52-RTL1
0.3518585	0.3200974159	0.5105089362	0.186831558	0.3982881957	Hypo CHH in Lat52-RTL1
0.4606056153	0.3273672427	0.4537029815	0.2772507234	0.5076811702	Hypo CHH in Lat52-RTL1
0.4609190645	0.3448573258	0.4881117839	0.3595946258	0.4783805581	Hypo CHH in Lat52-RTL1
0.4510463696	0.2926452522	0.4508265217	0.1790283239	0.3902335435	Hypo CHH in Lat52-RTL1
0.363500361	0.270609787	0.33663413	0.150674407	0.310665147	Hypo CHH in Lat52-RTL1
0.1659678038	0.1441235267	0.25183656	0.1750313238	0.2180851048	Hypo CHH in Lat52-RTL1
0.3114234644	0.2206769575	0.3138090448	0.1695612851	0.2107426184	Hypo CHH in Lat52-RTL1
0.4042927067	0.32573844	0.488509408	0.2987052133	0.414606052	Hypo CHH in Lat52-RTL1
0.1815042482	0.1401480579	0.1884289165	0.1180545293	0.1792447152	Hypo CHH in Lat52-RTL1
0.3052736358	0.2205099457	0.2857782852	0.1971974519	0.1589456765	Hypo CHH in Lat52-RTL1
0.5458559189	0.3923702703	0.5430402973	0.2976505243	0.4749610541	Hypo CHH in Lat52-RTL1
0.2036258557	0.09441155429	0.1976742868	0.04937759701	0.23474139	Hypo CHH in Lat52-RTL1
0.2348363275	0.2371209569	0.3156421961	0.1948533373	0.2166896804	Hypo CHH in Lat52-RTL1
0.389737873	0.2241233079	0.4639266984	0.31838735	0.4566308976	Hypo CHH in Lat52-RTL1
0.3032579092	0.2281556137	0.41005375	0.2464456684	0.2818585618	Hypo CHH in Lat52-RTL1
0.1927617139	0.1920639458	0.2497509458	0.1162750465	0.315913542	Hypo CHH in Lat52-RTL1
0.2990083746	0.2107189324	0.4024225965	0.2656789062	0.3283851644	Hypo CHH in Lat52-RTL1
0.2988299613	0.2295388507	0.3251828773	0.1986121227	0.253538276	Hypo CHH in Lat52-RTL1
0.4729655788	0.3313305	0.5036421727	0.3121649091	0.5161426606	Hypo CHH in Lat52-RTL1
0.3093826176	0.3212499412	0.2845721961	0.1110044255	0.1734074843	Hypo CHH in Lat52-RTL1
0.18714285	0.1523216129	0.2664434062	0.09606621739	0	Hypo CHH in Lat52-RTL1
0.2826975578	0.1670204711	0.2786169824	0.1575758073	0.2679113703	Hypo CHH in Lat52-RTL1
0.1875054809	0.1555461511	0.2391724191	0.1093353681	0.1979671	Hypo CHH in Lat52-RTL1
0.3214173792	0.2009141851	0.3395323724	0.1721894242	0.3012407778	Hypo CHH in Lat52-RTL1
0.2643484132	0.1347629289	0.2588920553	0.12504735	0.3446848684	Hypo CHH in Lat52-RTL1
0.2335088337	0.1867879315	0.2844305576	0.169268475	0.179031793	Hypo CHH in Lat52-RTL1
0.244146248	0.2576555903	0.2938776577	0.1957941658	0.2608111041	Hypo CHH in Lat52-RTL1
0.2751138118	0.1960073071	0.27335368	0.1538009235	0.2518025506	Hypo CHH in Lat52-RTL1
0.3425866667	0.2820948625	0.4224884438	0.2595066458	0.3421768104	Hypo CHH in Lat52-RTL1
0.198981638	0.2201234288	0.2689057727	0.1063286732	0.1731814698	Hypo CHH in Lat52-RTL1
0.20041866	0.281390184	0.198835314	0.019992788	0.198720124	Hypo CHH in Lat52-RTL1
0.3299035041	0.1883943767	0.3939000548	0.2472046685	0.242628537	Hypo CHH in Lat52-RTL1
0.4030415283	0.2666800354	0.3738835508	0.2600843205	0.3662069457	Hypo CHH in Lat52-RTL1
0.4050769984	0.3560254079	0.4626430276	0.2959160031	0.3576540126	Hypo CHH in Lat52-RTL1
0.1709437282	0.07268069487	0.2374467256	0.06852496923	0.2238829487	Hypo CHH in Lat52-RTL1
0.404717322	0.3113469153	0.4108918983	0.2123598559	0.3840426102	Hypo CHH in Lat52-RTL1
0.1373145793	0.06441772931	0.168861819	0.05528312245	0.10788805	Hypo CHH in Lat52-RTL1
0.4696686464	0.3208796955	0.4551265554	0.2807864077	0.4480261966	Hypo CHH in Lat52-RTL1
0.2690686949	0.1264480698	0.2619568017	0.09340326939	0.1604174729	Hypo CHH in Lat52-RTL1
0.2333083208	0.1616279444	0.198974481	0.1508631969	0.2264330083	Hypo CHH in Lat52-RTL1
0.3302458556	0.3051239796	0.4003426296	0.2698225296	0.4270215741	Hypo CHH in Lat52-RTL1
0.4443011509	0.2570522642	0.5421422075	0.3039718736	0.4062670377	Hypo CHH in Lat52-RTL1
0.6333256957	0.5031982464	0.6899873188	0.5345145362	0.5679328261	Hypo CHH in Lat52-RTL1
0.2315631727	0.3016893646	0.2372062733	0.1101348366	0.2312073472	Hypo CHH in Lat52-RTL1
0.3708698324	0.2325466023	0.3522112982	0.2200315477	0.3214052257	Hypo CHH in Lat52-RTL1
0.301063568	0.3071727467	0.3293724533	0.2458693307	0.2402672547	Hypo CHH in Lat52-RTL1
0.3381346904	0.2569179193	0.4452309783	0.3310902687	0.2753379747	Hypo CHH in Lat52-RTL1
0.2846179936	0.240188217	0.2624969021	0.1398233915	0.2178845532	Hypo CHH in Lat52-RTL1
0.2009192914	0.08520647414	0.2254026672	0.1012453172	0.1201037707	Hypo CHH in Lat52-RTL1
0.1742002462	0.154914687	0.2066858154	0.09260871282	0.1021484372	Hypo CHH in Lat52-RTL1
0.2785793957	0.2815856609	0.2147194804	0.09522395435	0.3277565978	Hypo CHH in Lat52-RTL1
0.1589802676	0.156563602	0.2027525569	0.08980030098	0.1495949775	Hypo CHH in Lat52-RTL1
0.1365470261	0.1086165406	0.1805422551	0.09606622029	0.1572282652	Hypo CHH in Lat52-RTL1
0.3983299037	0.319857891	0.4977857045	0.355320918	0.4103615022	Hypo CHH in Lat52-RTL1
0.4461242222	0.3405689034	0.4476902308	0.2932352923	0.3558221846	Hypo CHH in Lat52-RTL1
0.352661	0.2867962069	0.3523733029	0.2728329218	0.4025445539	Hypo CHH in Lat52-RTL1
0.2230348765	0.08710732424	0.3240423029	0.1724566971	0.1329338818	Hypo CHH in Lat52-RTL1
0.2930066354	0.13123922	0.2931149869	0.1664311046	0.2565599472	Hypo CHH in Lat52-RTL1
0.3510092007	0.1792127166	0.3423207291	0.2378627815	0.3532948358	Hypo CHH in Lat52-RTL1
0.4180825417	0.2967861312	0.4514182521	0.3039751	0.5027096146	Hypo CHH in Lat52-RTL1
0.1530415458	0.2239149736	0.2906023861	0.1482719681	0.1316218222	Hypo CHH in Lat52-RTL1
0.2542926414	0.1980992371	0.2958163914	0.1542592326	0.2438325407	Hypo CHH in Lat52-RTL1
0.2895765941	0.191518399	0.3299990678	0.2518985708	0.3171454347	Hypo CHH in Lat52-RTL1
0.1984336319	0.1249912208	0.2499586736	0.1348948576	0.1590096736	Hypo CHH in Lat52-RTL1
0.1702739077	0.1166527551	0.1986721684	0.09052078389	0.1518394756	Hypo CHH in Lat52-RTL1
0.2079008542	0.09682541042	0.3124957938	0.1795712229	0.2874806229	Hypo CHH in Lat52-RTL1
0.2085534372	0.1870638904	0.2958705979	0.1266210436	0.2487497234	Hypo CHH in Lat52-RTL1
0.4686445859	0.2714493105	0.4178140222	0.292721083	0.3784971044	Hypo CHH in Lat52-RTL1
0.4055545317	0.2484717527	0.4150093548	0.2641944422	0.3851107651	Hypo CHH in Lat52-RTL1
0.194162958	0.1221849696	0.2484308955	0.1232467277	0.1919175402	Hypo CHH in Lat52-RTL1
0.1702565897	0.1146928091	0.2959696667	0.1525828909	0.149876497	Hypo CHH in Lat52-RTL1
0.3588828693	0.2521936184	0.4112444781	0.3783810772	0.4596912254	Hypo CHH in Lat52-RTL1
0.5401621515	0.4764210303	0.6603883636	0.3900448333	0.4748983182	Hypo CHH in Lat52-RTL1
0.1932505756	0.1895060902	0.2220949463	0.09554450976	0.1939748951	Hypo CHH in Lat52-RTL1
0.04912764302	0.03540567912	0.146425425	0.04885217857	0.06651650098	Hypo CHH in Lat52-RTL1
0.5053265467	0.3623591667	0.6157055067	0.4451722413	0.5553177867	Hypo CHH in Lat52-RTL1
0.3220296216	0.1503372857	0.4281638919	0.2724493054	0.3500861622	Hypo CHH in Lat52-RTL1
0.2697742143	0.1806969744	0.2747905202	0.1503858479	0.2073917524	Hypo CHH in Lat52-RTL1
0.1337822514	0.07718093425	0.1449009116	0.03793763493	0.1139620534	Hypo CHH in Lat52-RTL1
0.4891006495	0.3034383892	0.4530701038	0.2908190292	0.4338041146	Hypo CHH in Lat52-RTL1
0.1179778447	0.1068271383	0.1837874341	0.06162464706	0.1611798	Hypo CHH in Lat52-RTL1
0.3695856429	0.261670931	0.4881967143	0.2520586905	0.2780487429	Hypo CHH in Lat52-RTL1
0.1505558292	0.08603270354	0.2772225617	0.110134877	0.1645402133	Hypo CHH in Lat52-RTL1
0.0832818617	0.1138043574	0.2052423362	0.05916811915	0.167779934	Hypo CHH in Lat52-RTL1
0.2492164102	0.2018582507	0.3145247684	0.1684410876	0.2593302458	Hypo CHH in Lat52-RTL1
0.2576728513	0.2012534714	0.3371852722	0.2012560302	0.2559603929	Hypo CHH in Lat52-RTL1
0.1762896159	0.1021425622	0.2721168282	0.09711868182	0.2637731878	Hypo CHH in Lat52-RTL1
0.2294079489	0.2159744319	0.3324187638	0.2593922426	0.3210923851	Hypo CHH in Lat52-RTL1
0.2734279154	0.1610442308	0.4533358205	0.2003872308	0.3395959564	Hypo CHH in Lat52-RTL1
0.1739085698	0.1480051023	0.3528776488	0.2456004186	0.2671538674	Hypo CHH in Lat52-RTL1
0.1721057287	0.1553054991	0.3419093861	0.1563246157	0.2766990417	Hypo CHH in Lat52-RTL1
0.199299543	0.188261843	0.229423338	0.1379784926	0.220788121	Hypo CHH in Lat52-RTL1
0.23962155	0.2275696509	0.3687851642	0.1650811462	0.2506718321	Hypo CHH in Lat52-RTL1
0.08832666857	0.1294816629	0.21403416	0.08959983714	0.1035387657	Hypo CHH in Lat52-RTL1
0.3563399712	0.2828342407	0.4181130343	0.3209700504	0.3359523029	Hypo CHH in Lat52-RTL1
0.3975301053	0.343228049	0.4295897333	0.257705039	0.3801202281	Hypo CHH in Lat52-RTL1
0.2752924044	0.1898408266	0.2498987147	0.08026269118	0.1963342074	Hypo CHH in Lat52-RTL1
0.4853637746	0.3072157324	0.4608142171	0.3274646972	0.3780811366	Hypo CHH in Lat52-RTL1
0.3501795168	0.187910408	0.3575183876	0.2060190619	0.3254843696	Hypo CHH in Lat52-RTL1
0.1810351051	0.1326639513	0.1722448859	0.05823268205	0.1403619641	Hypo CHH in Lat52-RTL1
0.3967836087	0.2923960196	0.5009538913	0.2767991696	0.5033258022	Hypo CHH in Lat52-RTL1
0.1977148553	0.1943458	0.3319971972	0.2031081079	0.2322033243	Hypo CHH in Lat52-RTL1
0.2935537288	0.4172934529	0.40698445	0.1875862647	0.2980284897	Hypo CHH in Lat52-RTL1
0.1003399983	0.1330570458	0.1783388831	0.0506935413	0.1150252305	Hypo CHH in Lat52-RTL1
0.3419481356	0.2578908644	0.3785468186	0.2425172339	0.3219558644	Hypo CHH in Lat52-RTL1
0.1569943029	0.1167004	0.2140783235	0.05006113529	0.1933795088	Hypo CHH in Lat52-RTL1
0.2120414102	0.1225131841	0.3122756784	0.1370548807	0.238757933	Hypo CHH in Lat52-RTL1
0.3975143753	0.2590934566	0.3604186242	0.1936119899	0.2502946301	Hypo CHH in Lat52-RTL1
0.240718299	0.225101101	0.2585710723	0.11122448	0.2599311327	Hypo CHH in Lat52-RTL1
0.3695921308	0.2681638701	0.2846874056	0.1551921916	0.3660979654	Hypo CHH in Lat52-RTL1
0.2189101841	0.08043092273	0.2138812318	0.08136367955	0.3086381659	Hypo CHH in Lat52-RTL1
0.1960027746	0.09823554286	0.1808002267	0.05650016346	0.2163600673	Hypo CHH in Lat52-RTL1
0.3256437328	0.2876086358	0.4196246313	0.23116897	0.3495227164	Hypo CHH in Lat52-RTL1
0.1999106853	0.190335577	0.2490694155	0.11886052	0.08133551895	Hypo CHH in Lat52-RTL1
0.1316685816	0.09060860684	0.2258377712	0.0872330008	0.1849044016	Hypo CHH in Lat52-RTL1
0.3191245776	0.3539865748	0.2868584037	0.2372718879	0.2282340794	Hypo CHH in Lat52-RTL1
0.3186572059	0.2815442248	0.396496063	0.2503115488	0.3710207772	Hypo CHH in Lat52-RTL1
0.3331154547	0.4275185938	0.4342902031	0.2795075814	0.4076220469	Hypo CHH in Lat52-RTL1
0.1012900977	0.09304473636	0.1548041045	0.04069208636	0.04891535227	Hypo CHH in Lat52-RTL1
0.2163187349	0.1027317372	0.2175942721	0.03522794884	0.1274760093	Hypo CHH in Lat52-RTL1
0.2436600957	0.09916222391	0.3015896109	0.0962638913	0.1765476739	Hypo CHH in Lat52-RTL1
0.2979886484	0.1828266653	0.2918575	0.1633711403	0.2252466911	Hypo CHH in Lat52-RTL1
0.3541549056	0.2835530378	0.380545417	0.2193850349	0.3056189436	Hypo CHH in Lat52-RTL1
0.3684842915	0.3622728936	0.3921755952	0.2906894298	0.3657632149	Hypo CHH in Lat52-RTL1
0.4631975894	0.3909464735	0.3722719459	0.2834441451	0.3404067345	Hypo CHH in Lat52-RTL1
0.2449534545	0.1790139121	0.3422711667	0.1991806667	0.2855463242	Hypo CHH in Lat52-RTL1
0.240506685	0.05670902	0.2014705	0.08112267949	0.1453626111	Hypo CHH in Lat52-RTL1
0.1823546971	0.08717684857	0.2998748886	0.1728606857	0.3625561429	Hypo CHH in Lat52-RTL1
0.163547875	0.06365906066	0.2562299279	0.1007645857	0.07754180877	Hypo CHH in Lat52-RTL1
0.2054257525	0.1385975253	0.2009441768	0.1233372879	0.1561335697	Hypo CHH in Lat52-RTL1
0.222901164	0.1668003267	0.1916809587	0.1136151173	0.1154321293	Hypo CHH in Lat52-RTL1
0.3553050954	0.145931362	0.3043445231	0.1452095176	0.2596942454	Hypo CHH in Lat52-RTL1
0.2695360308	0.2111232923	0.2923953348	0.1600921106	0.2410748167	Hypo CHH in Lat52-RTL1
0.5689575946	0.5016181579	0.6733698235	0.399490973	0.6057829737	Hypo CHH in Lat52-RTL1
0.3709466328	0.255418964	0.4013343239	0.2322704772	0.4459396411	Hypo CHH in Lat52-RTL1
0.2069861571	0.1466926554	0.2191202393	0.09093387857	0.200466425	Hypo CHH in Lat52-RTL1
0.1387180758	0.1146166875	0.1600241645	0.07510304412	0.09723965476	Hypo CHH in Lat52-RTL1
0.1401617064	0.1040540397	0.1921346538	0.08664263718	0.1513134885	Hypo CHH in Lat52-RTL1
0.1429668681	0.1102474468	0.2287122191	0.09747642979	0.1658013277	Hypo CHH in Lat52-RTL1
0.1614506055	0.1830688345	0.2116064345	0.08284636727	0.2024035964	Hypo CHH in Lat52-RTL1
0.07591971373	0.1824544353	0.1871767043	0.07429546667	0.1877753196	Hypo CHH in Lat52-RTL1
0.3306090556	0.2809634167	0.57577	0.3162412611	0.4592471389	Hypo CHH in Lat52-RTL1
0.2140201034	0.1537276364	0.3140328523	0.1843614111	0.3358040483	Hypo CHH in Lat52-RTL1
0.1379665568	0.1072512757	0.2393781647	0.1363542432	0.1967465649	Hypo CHH in Lat52-RTL1
0.2724481463	0.1984364806	0.3627479716	0.1464776284	0.1664890761	Hypo CHH in Lat52-RTL1
0.2449244204	0.2498406327	0.3072455327	0.1473040408	0.2904037878	Hypo CHH in Lat52-RTL1
0.2041213237	0.1232444703	0.3112903197	0.1046863016	0.294713464	Hypo CHH in Lat52-RTL1
0.1808911945	0.1811107523	0.2366425294	0.1265211991	0.2080019991	Hypo CHH in Lat52-RTL1
0.304470268	0.2106060827	0.314219508	0.1682244853	0.24370218	Hypo CHH in Lat52-RTL1
0.226794402	0.1981239909	0.2111365404	0.1272689596	0.2580805545	Hypo CHH in Lat52-RTL1
0.2346612935	0.1673270948	0.2409846584	0.126123287	0.2337386779	Hypo CHH in Lat52-RTL1
0.3572700988	0.2915158674	0.2872951339	0.1655292826	0.343838432	Hypo CHH in Lat52-RTL1
0.2364215089	0.1823365089	0.2934800578	0.1296069578	0.23617362	Hypo CHH in Lat52-RTL1
0.412557573	0.2898925683	0.3710781444	0.2100591857	0.4410799048	Hypo CHH in Lat52-RTL1
0.2330539851	0.1995372532	0.2813598362	0.1335573191	0.2015278447	Hypo CHH in Lat52-RTL1
0.2632454635	0.1515836014	0.3367277365	0.1614822163	0.3341663662	Hypo CHH in Lat52-RTL1
0.1449069167	0.06963943562	0.1742022041	0.04681067671	0.1528220096	Hypo CHH in Lat52-RTL1
0.1881709588	0.1378674071	0.2499690282	0.1509246059	0.1632696871	Hypo CHH in Lat52-RTL1
0.2412434975	0.1437335114	0.2246852671	0.0846179	0.1977317962	Hypo CHH in Lat52-RTL1
0.2658234706	0.1431773826	0.2955693743	0.1271222257	0.2408814523	Hypo CHH in Lat52-RTL1
0.3429443113	0.2409722613	0.3550621557	0.1831083009	0.3081971377	Hypo CHH in Lat52-RTL1
0.4253361731	0.331406775	0.4825125	0.2602968615	0.4177238596	Hypo CHH in Lat52-RTL1
0.05655511563	0.09679258125	0.2007033345	0.04072020625	0.1317645625	Hypo CHH in Lat52-RTL1
0.3357266085	0.3729845141	0.3579361954	0.2536592291	0.4100391101	Hypo CHH in Lat52-RTL1
0.0935913	0.1008632513	0.1254727205	0.08325984333	0.1009503532	Hypo CHH in Lat52-RTL1
0.2143143404	0.3326558965	0.3955655351	0.280348084	0.3066662596	Hypo CHH in Lat52-RTL1
0.252465699	0.1001690549	0.2144853431	0.1143511637	0.2517327196	Hypo CHH in Lat52-RTL1
0.1201985571	0.1511811595	0.2725034048	0.1409778952	0.09138829048	Hypo CHH in Lat52-RTL1
0.20594082	0.1360314025	0.2060949342	0.08896463042	0.1623919829	Hypo CHH in Lat52-RTL1
0.1430982125	0.1887301417	0.2692828646	0.09757710833	0.1788868083	Hypo CHH in Lat52-RTL1
0.5214450838	0.3162788206	0.481159098	0.2787527176	0.3573302324	Hypo CHH in Lat52-RTL1
0.1738252387	0.1160085629	0.2706957129	0.139770021	0.1077711194	Hypo CHH in Lat52-RTL1
0.08610447614	0.1268667841	0.1618758932	0.06186184318	0.1243289784	Hypo CHH in Lat52-RTL1
0.1779400956	0.1618769744	0.2207950606	0.1102949931	0.1946331638	Hypo CHH in Lat52-RTL1
0.2451181828	0.1009328632	0.3477241182	0.1118648789	0.2307058072	Hypo CHH in Lat52-RTL1
0.2752985729	0.2539379403	0.2970644899	0.1631487364	0.2717079217	Hypo CHH in Lat52-RTL1
0.1246826667	0.1274589877	0.1928329564	0.08702439583	0.262567919	Hypo CHH in Lat52-RTL1
0.4176397211	0.3083002982	0.3424451053	0.1096796818	0.2995319667	Hypo CHH in Lat52-RTL1
0.316504854	0.1791673464	0.2419190359	0.06833895	0.04160211042	Hypo CHH in Lat52-RTL1
0.1844311427	0.1029585866	0.2212519671	0.0649219561	0.1672022622	Hypo CHH in Lat52-RTL1
0.1765325382	0.09791534788	0.1592206703	0.07421135195	0.1845065745	Hypo CHH in Lat52-RTL1
0.3477093146	0.2914513396	0.2714760708	0.2556122381	0.3486705021	Hypo CHH in Lat52-RTL1
0.2446296702	0.08024119615	0.3063361186	0.133605176	0.2435649779	Hypo CHH in Lat52-RTL1
0.1318102849	0.06373989127	0.1817179065	0.05490447248	0.07562348879	Hypo CHH in Lat52-RTL1
0.04462109149	0.04182056364	0.1864355911	0.07710997561	0.08997213478	Hypo CHH in Lat52-RTL1
0.1752867327	0.1327832982	0.2154674473	0.09434658182	0.1370751727	Hypo CHH in Lat52-RTL1
0.04999299787	0.08253971702	0.168551115	0.06002849574	0.06846345319	Hypo CHH in Lat52-RTL1
0.06600627692	0.07820075897	0.1984739026	0.07911010256	0.05236634359	Hypo CHH in Lat52-RTL1
0.3184003687	0.1704888333	0.3337394021	0.1993132083	0.3887727854	Hypo CHH in Lat52-RTL1
0.3310229526	0.2638328233	0.3727205011	0.2169659328	0.2262825679	Hypo CHH in Lat52-RTL1
0.261350739	0.2100511729	0.3068248542	0.1608633508	0.2108180627	Hypo CHH in Lat52-RTL1
0.06362603088	0.08887181912	0.1932829853	0.07857244706	0.1270667279	Hypo CHH in Lat52-RTL1
0.4389003642	0.2985902509	0.3448338264	0.1757943094	0.3857212453	Hypo CHH in Lat52-RTL1
0.3274795182	0.1827436437	0.3366262339	0.1531945515	0.2794853194	Hypo CHH in Lat52-RTL1
0.1720135976	0.1428279055	0.1766624055	0.08704285061	0.1481059061	Hypo CHH in Lat52-RTL1
0.1317118086	0.1525877937	0.2218356456	0.1026617651	0.1382168272	Hypo CHH in Lat52-RTL1
0.1402272786	0.1277886161	0.1678296929	0.04427053929	0.08697195	Hypo CHH in Lat52-RTL1
0.1011146303	0.07268511111	0.110762272	0.02779556806	0.09895189136	Hypo CHH in Lat52-RTL1
0.05260869811	0.01587756226	0.131307578	0.01989329057	0.07166797556	Hypo CHH in Lat52-RTL1
0.1907768144	0.1027609617	0.1858032519	0.06855423383	0.1370090629	Hypo CHH in Lat52-RTL1
0.1819097988	0.1048149686	0.2171903372	0.09398886235	0.1622889279	Hypo CHH in Lat52-RTL1
0.323441966	0.2918278837	0.2787520798	0.1472410669	0.1183478773	Hypo CHH in Lat52-RTL1
0.1743522875	0.146841779	0.195222764	0.1163845167	0.18849758	Hypo CHH in Lat52-RTL1
0.2356484917	0.1763995483	0.2650211033	0.1527555067	0.166435435	Hypo CHH in Lat52-RTL1
0.212104525	0.1300157442	0.2074356846	0.08008178077	0.2752685462	Hypo CHH in Lat52-RTL1
0.152039867	0.1384224209	0.2390132495	0.1448165022	0.1403518615	Hypo CHH in Lat52-RTL1
0.2897458148	0.2381757095	0.2949279627	0.2002165237	0.1155929101	Hypo CHH in Lat52-RTL1
0.2167499661	0.1382719541	0.1653464426	0.1090875443	0.1206451295	Hypo CHH in Lat52-RTL1
0.076160025	0.10894125	0.1893516521	0.05044669792	0.1029313467	Hypo CHH in Lat52-RTL1
0.1803570417	0.09523546786	0.1703798516	0.06437878	0.07254613548	Hypo CHH in Lat52-RTL1
0.1964286	0.12720835	0.2936970472	0.1700034778	0.181008375	Hypo CHH in Lat52-RTL1
0.2615883538	0.1157698808	0.2731682692	0.1023664923	0.2234524827	Hypo CHH in Lat52-RTL1
0.486671315	0.3972437775	0.5238181	0.3387699175	0.5137669	Hypo CHH in Lat52-RTL1
0.1289966389	0.145071562	0.216257287	0.07912323333	0.1377191222	Hypo CHH in Lat52-RTL1
0.3741547135	0.3055990213	0.298301625	0.1902202425	0.1989581663	Hypo CHH in Lat52-RTL1
0.1644700381	0.1368565556	0.2730484	0.07993923333	0.1743909658	Hypo CHH in Lat52-RTL1
0.09601443036	0.15470525	0.2807569982	0.1729919125	0.2205372304	Hypo CHH in Lat52-RTL1
0.1596501206	0.1533840265	0.1321116176	0.02381694923	0.1409661912	Hypo CHH in Lat52-RTL1
0.02010645789	0.02219008772	0.1044248895	0.02089477544	0.03682647193	Hypo CHH in Lat52-RTL1
0.3103411277	0.2290171426	0.2795129894	0.1525185277	0.2081176383	Hypo CHH in Lat52-RTL1
0.2655728586	0.2006746977	0.2824707256	0.1210295331	0.2672730278	Hypo CHH in Lat52-RTL1
0.2539918772	0.143132686	0.3014477474	0.04730654386	0.2300465912	Hypo CHH in Lat52-RTL1
0.2953542603	0.21481975	0.3262846759	0.1829410776	0.2888873672	Hypo CHH in Lat52-RTL1
0.1064824327	0.07501421633	0.1869524367	0.03232018776	0.06428192857	Hypo CHH in Lat52-RTL1
0.2596668259	0.2363589111	0.243373	0.11009378	0.1855336531	Hypo CHH in Lat52-RTL1
0.1035176258	0.1160682041	0.1791746018	0.09736777857	0.08897985	Hypo CHH in Lat52-RTL1
0.1830139395	0.1410938386	0.2022580102	0.1091247167	0.1808162583	Hypo CHH in Lat52-RTL1
0.1342103075	0.06342814444	0.1140172871	0.03733402366	0.1094279871	Hypo CHH in Lat52-RTL1
0.1446400804	0.1609586862	0.1919959241	0.08856254828	0.1508356241	Hypo CHH in Lat52-RTL1
0.227872042	0.100798742	0.217455618	0.10538614	0.305411592	Hypo CHH in Lat52-RTL1
0.1437380131	0.158123295	0.1787231789	0.07835180909	0.09532938522	Hypo CHH in Lat52-RTL1
0.1881507143	0.162762624	0.2278268435	0.1186099195	0.1515445338	Hypo CHH in Lat52-RTL1
0.1556891816	0.1884784184	0.2122872184	0.0693058102	0.1773071531	Hypo CHH in Lat52-RTL1
0.1409488418	0.1102885145	0.1690502691	0.08862962545	0.1241830809	Hypo CHH in Lat52-RTL1
0.2480000886	0.1980571909	0.2563798971	0.06227757931	0.2816243788	Hypo CHH in Lat52-RTL1
0.6122330984	0.4935110902	0.5639022787	0.4476257759	0.4504934836	Hypo CHH in Lat52-RTL1
0.2791304866	0.2194821814	0.1845510456	0.1009637745	0.2043687073	Hypo CHH in Lat52-RTL1
0.3922878167	0.2872161708	0.4399354396	0.2423159937	0.4274423563	Hypo CHH in Lat52-RTL1
0.1287177779	0.1440092928	0.1755046246	0.07937833333	0.1481829377	Hypo CHH in Lat52-RTL1
0.09192929753	0.0724688358	0.1403699963	0.03495584	0.1120100173	Hypo CHH in Lat52-RTL1
0.1480891279	0.1726820246	0.190222159	0.05846047869	0.1761044672	Hypo CHH in Lat52-RTL1
0.1357054119	0.1243567017	0.1864703847	0.06766161525	0.109720822	Hypo CHH in Lat52-RTL1
0.1059468655	0.05863661875	0.2048512375	0.06940514688	0.06593734219	Hypo CHH in Lat52-RTL1
0.1548447239	0.1613673714	0.1860095543	0.08906890357	0.1614500955	Hypo CHH in Lat52-RTL1
0.1509008992	0.1561573176	0.1811797636	0.09551780084	0.1440542084	Hypo CHH in Lat52-RTL1
0.1119556227	0.2204188614	0.2278346227	0.09806238864	0.1315296227	Hypo CHH in Lat52-RTL1
0.1404503845	0.09101965217	0.1974998057	0.03859264	0.09242384364	Hypo CHH in Lat52-RTL1
0.1137695191	0.07646634605	0.1745646916	0.06167245841	0.09584699256	Hypo CHH in Lat52-RTL1
0.0942178254	0.07084324426	0.2135964737	0.07861980488	0.08259580833	Hypo CHH in Lat52-RTL1
0.322342325	0.1652766038	0.3008138115	0.1468982865	0.3540959673	Hypo CHH in Lat52-RTL1
0.1697380822	0.1245204989	0.1749855795	0.10268461	0.1064167644	Hypo CHH in Lat52-RTL1
0.2556619875	0.1804873694	0.231601925	0.1163497903	0.1706162389	Hypo CHH in Lat52-RTL1
0.1642008154	0.1195118127	0.1907512673	0.07321626455	0.1499095796	Hypo CHH in Lat52-RTL1
0.1442156323	0.1257036841	0.158126224	0.06780159821	0.1104684546	Hypo CHH in Lat52-RTL1
0.1214494269	0.09719732086	0.172042375	0.02138589247	0.1078208819	Hypo CHH in Lat52-RTL1
0.121246469	0.09875243333	0.1744630828	0.08990222759	0.1179064218	Hypo CHH in Lat52-RTL1
0.02083333333	0.1917517143	0.299999875	0.1166667	0.1265150455	Hypo CHH in Lat52-RTL1
0.1911645327	0.1682726308	0.2319945	0.07941857692	0.1784440173	Hypo CHH in Lat52-RTL1
0.1379057675	0.09485286815	0.167240198	0.06499597424	0.1468950699	Hypo CHH in Lat52-RTL1
0.1862956931	0.1827871804	0.182363501	0.07546396078	0.1480585569	Hypo CHH in Lat52-RTL1
0.3089654183	0.1697025718	0.2084976086	0.0714040338	0.167977469	Hypo CHH in Lat52-RTL1
0.07718460909	0.1100953175	0.2381667073	0.0870188525	0.08654677619	Hypo CHH in Lat52-RTL1
0.1469571281	0.1458387	0.2427449594	0.1040961687	0.1662203703	Hypo CHH in Lat52-RTL1
0.1608575967	0.1721456483	0.2346019283	0.09224335	0.118342725	Hypo CHH in Lat52-RTL1
0.1855184716	0.1036241568	0.1801926025	0.09107968395	0.156358984	Hypo CHH in Lat52-RTL1
0.1696358616	0.0888040766	0.1753590135	0.07183157736	0.09653171789	Hypo CHH in Lat52-RTL1
0.1566784068	0.1352211085	0.2484809678	0.06431301017	0.1444501492	Hypo CHH in Lat52-RTL1
0.2048671299	0.1202618402	0.1886648923	0.07518032	0.1699541188	Hypo CHH in Lat52-RTL1
0.3315207297	0.134095375	0.2691526	0.1	0.22967945	Hypo CHH in Lat52-RTL1
0.1706376882	0.1513650843	0.1866231333	0.038853052	0.1724657784	Hypo CHH in Lat52-RTL1
0.6235229024	0.6361514878	0.6661544634	0.506239561	0.5917896854	Hypo CHH in Lat52-RTL1
0.2327202927	0.1783132122	0.2635891628	0.102759522	0.2084831524	Hypo CHH in Lat52-RTL1
0.08876183256	0.04973609886	0.15980474	0.04459001889	0.08050584	Hypo CHH in Lat52-RTL1
0.1007033235	0.1133413	0.1683457961	0.06068257255	0.1142486451	Hypo CHH in Lat52-RTL1
0.1457357954	0.08678147154	0.16749838	0.06708819692	0.1501420962	Hypo CHH in Lat52-RTL1
0.2987313092	0.2197177132	0.29309935	0.1060473632	0.259745025	Hypo CHH in Lat52-RTL1
0.19596695	0.1134008935	0.3756556522	0.07669710976	0.1560624674	Hypo CHH in Lat52-RTL1
0.1619082538	0.09611235385	0.1850033954	0.06215482742	0.13498086	Hypo CHH in Lat52-RTL1
0.04237410238	0.01666030714	0.1214681452	0.01221509762	0.02483905	Hypo CHH in Lat52-RTL1
0.1740764817	0.1586532146	0.2228591348	0.1170033902	0.1905977872	Hypo CHH in Lat52-RTL1
0.1833396622	0.1380952567	0.2028623956	0.1008607156	0.1005454956	Hypo CHH in Lat52-RTL1
0.3619199676	0.2451437643	0.3587029451	0.1616592437	0.3828682944	Hypo CHH in Lat52-RTL1
0.3516673462	0.3126745013	0.4724170128	0.223460139	0.3509687269	Hypo CHH in Lat52-RTL1
0.09804510093	0.1080724991	0.1472176738	0.08105694673	0.1068017589	Hypo CHH in Lat52-RTL1
0.1507118481	0.1362158076	0.2091074899	0.09388173291	0.1667359557	Hypo CHH in Lat52-RTL1
0.1465538764	0.08652171509	0.1682232021	0.06098532577	0.1417490245	Hypo CHH in Lat52-RTL1
0.1686891887	0.08389636935	0.1057634306	0.04304822258	0.09743690161	Hypo CHH in Lat52-RTL1
0.2062681759	0.15609445	0.2405169148	0.1151980815	0.1932749037	Hypo CHH in Lat52-RTL1
0.402479223	0.2985282381	0.3789123407	0.2705815088	0.2733413053	Hypo CHH in Lat52-RTL1
0.2474496356	0.2099595696	0.2188616674	0.1038588667	0.235506303	Hypo CHH in Lat52-RTL1
0.2050586621	0.1955703052	0.3028531348	0.1154286744	0.1730604156	Hypo CHH in Lat52-RTL1
0.1902485394	0.1894166493	0.2178142127	0.1130190225	0.2824731535	Hypo CHH in Lat52-RTL1
0.2275356	0.2444081889	0.2393540889	0.1096197926	0.1551892259	Hypo CHH in Lat52-RTL1
0.1337869465	0.08484166047	0.1650327395	0.03578928372	0.0758162	Hypo CHH in Lat52-RTL1
0.2539088543	0.1418186522	0.3018384565	0.1331729565	0.2249101087	Hypo CHH in Lat52-RTL1
0.1299757776	0.132385966	0.3495628435	0.09684204231	0.3633565262	Hypo CHH in Lat52-RTL1
0.2687520112	0.1891585731	0.2922905487	0.1189797623	0.3082600761	Hypo CHH in Lat52-RTL1
0.1881987396	0.1551987534	0.3486517387	0.1517329028	0.2546586543	Hypo CHH in Lat52-RTL1
0.1854907974	0.2149426429	0.2648126664	0.1157608758	0.211815486	Hypo CHH in Lat52-RTL1
0.391259763	0.4382115385	0.4016510741	0.2185548621	0.4814589722	Hypo CHH in Lat52-RTL1
0.1937048132	0.1230242038	0.2047109208	0.0735517283	0.2076837283	Hypo CHH in Lat52-RTL1
0.4027403543	0.2708216864	0.3715782807	0.2230777679	0.3335308364	Hypo CHH in Lat52-RTL1
0.148509104	0.190705968	0.1786249976	0.04854241591	0.09105800667	Hypo CHH in Lat52-RTL1
0.1612674797	0.1107350522	0.1982035878	0.06258742373	0.06810602564	Hypo CHH in Lat52-RTL1
0.2948434082	0.2048178214	0.315187098	0.1555180122	0.2806699204	Hypo CHH in Lat52-RTL1
0.1701460244	0.09589812927	0.2665519341	0.1343861073	0.1630322146	Hypo CHH in Lat52-RTL1
0.2969600293	0.2153498795	0.3847318263	0.2134466648	0.3208413761	Hypo CHH in Lat52-RTL1
0.1714915742	0.118017475	0.2711841282	0.1136498613	0.1187912032	Hypo CHH in Lat52-RTL1
0.2499547366	0.2224954808	0.3107552716	0.2488722195	0.3281354186	Hypo CHH in Lat52-RTL1
0.1344827747	0.07090982474	0.2033555755	0.06781052245	0.130403534	Hypo CHH in Lat52-RTL1
0.256092347	0.2390165696	0.2967077889	0.1729474382	0.3017973989	Hypo CHH in Lat52-RTL1
0.1557528535	0.08352738812	0.231602301	0.08123265833	0.2199377649	Hypo CHH in Lat52-RTL1
0.1940656548	0.1312432258	0.1667390968	0.03340772903	0.175883229	Hypo CHH in Lat52-RTL1
0.2941758764	0.2315699868	0.278093285	0.1439837229	0.2195708455	Hypo CHH in Lat52-RTL1
0.3695371739	0.1791775083	0.2997717495	0.1917174489	0.249217294	Hypo CHH in Lat52-RTL1
0.2543158888	0.1555943982	0.2167561798	0.117119289	0.1245580331	Hypo CHH in Lat52-RTL1
0.1351209628	0.1515428678	0.1688229208	0.1065157653	0.1674461453	Hypo CHH in Lat52-RTL1
0.4495455172	0.3858239328	0.3355765052	0.1866153345	0.3391839483	Hypo CHH in Lat52-RTL1
0.1261319522	0.1538580391	0.2249851587	0.08600002391	0.1298964	Hypo CHH in Lat52-RTL1
0.1716349379	0.2029298802	0.2834770904	0.1125975892	0.1772788529	Hypo CHH in Lat52-RTL1
0.06930611351	0.04015444054	0.2259162649	0.1158538757	0.1841658838	Hypo CHH in Lat52-RTL1
0.1110972187	0.1377761281	0.2185304867	0.09414579333	0.115824962	Hypo CHH in Lat52-RTL1
0.2404294192	0.1529942121	0.222846662	0.1171682978	0.09885448148	Hypo CHH in Lat52-RTL1
0.2104026757	0.1551479865	0.204671073	0.04924823548	0.1292148649	Hypo CHH in Lat52-RTL1
0.3492273945	0.2640994329	0.3648652973	0.2258063521	0.2851393329	Hypo CHH in Lat52-RTL1
0.3390376821	0.3208707771	0.4131825951	0.2320902304	0.2531035929	Hypo CHH in Lat52-RTL1
0.4373432397	0.2622087397	0.3987625205	0.3111886821	0.3762897744	Hypo CHH in Lat52-RTL1
0.2133310069	0.1465039845	0.314402069	0.1539332345	0.2944479621	Hypo CHH in Lat52-RTL1
0.2043737257	0.2047138941	0.2971064263	0.1034343812	0.1944425129	Hypo CHH in Lat52-RTL1
0.1421526568	0.09585764234	0.1393425432	0.06771041982	0.1091010486	Hypo CHH in Lat52-RTL1
0.4163567325	0.3125791228	0.4736475366	0.3495733577	0.5263857236	Hypo CHH in Lat52-RTL1
0.1178963769	0.1058133785	0.3042051708	0.1159554923	0.1354654169	Hypo CHH in Lat52-RTL1
0.3645957566	0.2698784311	0.3823781081	0.2403124293	0.2417933938	Hypo CHH in Lat52-RTL1
0.5834439677	0.4853401075	0.6342376237	0.4211545137	0.5318969892	Hypo CHH in Lat52-RTL1
0.1741762397	0.125710174	0.2650005384	0.1538215973	0.1736128904	Hypo CHH in Lat52-RTL1
0.2428801778	0.1293777378	0.2151121467	0.08133172444	0.2859433	Hypo CHH in Lat52-RTL1
0.1550406327	0.1709146612	0.2206531735	0.06518237959	0.1421843694	Hypo CHH in Lat52-RTL1
0.2750474606	0.1560579197	0.3129137556	0.1806519	0.3268614576	Hypo CHH in Lat52-RTL1
0.32046815	0.2938411632	0.4352309	0.2737241263	0.2739806353	Hypo CHH in Lat52-RTL1
0.450190141	0.2439489692	0.4316085608	0.2982552067	0.3226850683	Hypo CHH in Lat52-RTL1
0.347075927	0.2556486027	0.4510923333	0.246847817	0.4334609203	Hypo CHH in Lat52-RTL1
0.2203006339	0.164038025	0.3419852482	0.1722877339	0.2680095393	Hypo CHH in Lat52-RTL1
0.1028294273	0.0621587225	0.1490145025	0.0183631	0.02601714	Hypo CHH in Lat52-RTL1
0.171610364	0.1656839698	0.265042243	0.1342820756	0.210395857	Hypo CHH in Lat52-RTL1
0.3455687143	0.2458815778	0.347699864	0.190830766	0.2959787778	Hypo CHH in Lat52-RTL1
0.3191215193	0.200535869	0.304696474	0.1832770945	0.2835095361	Hypo CHH in Lat52-RTL1
0.1290119849	0.091493676	0.1993865938	0.06040190826	0.1069491744	Hypo CHH in Lat52-RTL1
0.4638730807	0.3685857213	0.4769557428	0.3172728157	0.4218358528	Hypo CHH in Lat52-RTL1
0.5813328167	0.5161509083	0.64240459	0.4956053367	0.5121168333	Hypo CHH in Lat52-RTL1
0.2042955354	0.09911530104	0.2325062885	0.0958128383	0.1774263022	Hypo CHH in Lat52-RTL1
0.2627190814	0.1586456267	0.2564130133	0.1307646133	0.1465975022	Hypo CHH in Lat52-RTL1
0.2167302695	0.137222939	0.2321047135	0.1131331511	0.2213927809	Hypo CHH in Lat52-RTL1
0.2926521689	0.2510243655	0.4076105235	0.2104896344	0.2682088387	Hypo CHH in Lat52-RTL1
0.1543394644	0.114498687	0.2027670562	0.0852746082	0.1956310402	Hypo CHH in Lat52-RTL1
0.1229582	0.1164455475	0.2035702418	0.1318156705	0.1533904221	Hypo CHH in Lat52-RTL1
0.2770404611	0.2006845459	0.3428144885	0.1961720828	0.2579983777	Hypo CHH in Lat52-RTL1
0.245262758	0.314676032	0.391756502	0.24422662	0.292277906	Hypo CHH in Lat52-RTL1
0.4425492833	0.32395478	0.4846568333	0.3126688533	0.3833858183	Hypo CHH in Lat52-RTL1
0.141239124	0.157362	0.2507888538	0.04302265769	0.1687065538	Hypo CHH in Lat52-RTL1
0.4602825517	0.3852432531	0.4292623262	0.2107284299	0.4559576211	Hypo CHH in Lat52-RTL1
0.2555960167	0.1431921268	0.3762854239	0.1933471341	0.2691985775	Hypo CHH in Lat52-RTL1
0.2921134941	0.1804666515	0.2885112059	0.1887958203	0.3520805292	Hypo CHH in Lat52-RTL1
0.2246391875	0.1428433023	0.2917588519	0.197135375	0.2042847714	Hypo CHH in Lat52-RTL1
0.6724002727	0.3477074318	0.6102362955	0.4807874568	0.6305158864	Hypo CHH in Lat52-RTL1
0.4773284928	0.3214063906	0.431197913	0.3061423362	0.4407469507	Hypo CHH in Lat52-RTL1
0.32808733	0.156954965	0.3612782	0.18080125	0.36124065	Hypo CHH in Lat52-RTL1
0.1945580957	0.145184234	0.3181520489	0.1470379681	0.1689495149	Hypo CHH in Lat52-RTL1
0.1754903897	0.1100926026	0.2217176821	0.04514258974	0.1626095872	Hypo CHH in Lat52-RTL1
0.2585766972	0.2508832338	0.3112681592	0.2131891567	0.2058811563	Hypo CHH in Lat52-RTL1
0.1609351945	0.1613511273	0.1959040218	0.1094201808	0.1664206691	Hypo CHH in Lat52-RTL1
0.07680854932	0.1380106521	0.1468666551	0.04715506	0.1308663562	Hypo CHH in Lat52-RTL1
0.2006947962	0.1308019862	0.1807541925	0.1006737788	0.1259358302	Hypo CHH in Lat52-RTL1
0.3933113304	0.210563371	0.4257244493	0.2042527014	0.3423413101	Hypo CHH in Lat52-RTL1
0.2668249434	0.2633145811	0.3641438472	0.2108753585	0.2757276623	Hypo CHH in Lat52-RTL1
0.5601464222	0.3408521556	0.5919720222	0.2634407778	0.3574715556	Hypo CHH in Lat52-RTL1
0.3331976111	0.2514184574	0.4642497444	0.2649842519	0.3684198944	Hypo CHH in Lat52-RTL1
0.3397032667	0.2469055973	0.4721603514	0.298715327	0.3954388108	Hypo CHH in Lat52-RTL1
0.4286446675	0.3134062359	0.4291079812	0.2649824658	0.3625905547	Hypo CHH in Lat52-RTL1
0.4002474733	0.1647434444	0.4202803489	0.2143314667	0.4137732444	Hypo CHH in Lat52-RTL1
0.4951509535	0.3058711483	0.5349802835	0.3506338779	0.4536550888	Hypo CHH in Lat52-RTL1
0.47528464	0.3675671	0.563944	0.306672504	0.45535044	Hypo CHH in Lat52-RTL1
0.1655552844	0.1073376259	0.1798509415	0.1255674156	0.1454231467	Hypo CHH in Lat52-RTL1
0.2486510212	0.130645243	0.2830636145	0.1449057151	0.325127933	Hypo CHH in Lat52-RTL1
0.1692903	0.1659349733	0.1613259778	0.05997215	0.2090489756	Hypo CHH in Lat52-RTL1
0.341052325	0.1755566262	0.2825770024	0.09503180714	0.2450057619	Hypo CHH in Lat52-RTL1
0.5546980811	0.4797229189	0.4741233243	0.3489883865	0.4777935946	Hypo CHH in Lat52-RTL1
0.3717670143	0.1519735	0.2950014762	0.1557400938	0.3413072571	Hypo CHH in Lat52-RTL1
0.2474585095	0.2555489137	0.3117131653	0.1307404968	0.3226256305	Hypo CHH in Lat52-RTL1
0.5122499683	0.3064582055	0.5391678125	0.345840729	0.4227307647	Hypo CHH in Lat52-RTL1
0.3720443867	0.2850759852	0.455066418	0.3331167644	0.4184820104	Hypo CHH in Lat52-RTL1
0.2866387088	0.1790658569	0.3521130137	0.1467393431	0.2906690755	Hypo CHH in Lat52-RTL1
0.3226654373	0.3183300804	0.3319877784	0.073990048	0.3017090392	Hypo CHH in Lat52-RTL1
0.1796647844	0.1076088297	0.2608964109	0.1162743625	0.1727772094	Hypo CHH in Lat52-RTL1
0.3260267547	0.09855318475	0.1567118917	0.0934257902	0.2567894109	Hypo CHH in Lat52-RTL1
0.4551280102	0.3533503367	0.4613331459	0.2916631347	0.3968450306	Hypo CHH in Lat52-RTL1
0.1932175696	0.2891465043	0.3062895652	0.1613118326	0.2261207	Hypo CHH in Lat52-RTL1
0.5395561458	0.3194963437	0.5028568125	0.3072242104	0.4687046667	Hypo CHH in Lat52-RTL1
0.4089954022	0.2722622391	0.4442642789	0.2197057011	0.3542424663	Hypo CHH in Lat52-RTL1
0.09249079265	0.07218784068	0.1800486088	0.07072976479	0.09351231268	Hypo CHH in Lat52-RTL1
0.175524753	0.1152442788	0.2747881136	0.1064578031	0.1714727682	Hypo CHH in Lat52-RTL1
0.1867998865	0.1736333739	0.3108683207	0.1574389847	0.2390764874	Hypo CHH in Lat52-RTL1
0.2041362244	0.1293686067	0.22993718	0.1198938667	0.1331519452	Hypo CHH in Lat52-RTL1
0.2700786478	0.05778841194	0.2867206731	0.07921552787	0.2217921403	Hypo CHH in Lat52-RTL1
0.3043622619	0.2224934294	0.2924471683	0.1736296206	0.2226553381	Hypo CHH in Lat52-RTL1
0.4830748391	0.3405886297	0.6091932344	0.3640989484	0.4318940375	Hypo CHH in Lat52-RTL1
0.2252277963	0.08331084906	0.1970031079	0.07777925313	0.1953715844	Hypo CHH in Lat52-RTL1
0.3338116267	0.2349663733	0.4102547733	0.1563835583	0.4090090267	Hypo CHH in Lat52-RTL1
0.241372389	0.1698783126	0.3267247587	0.2056273276	0.3005365126	Hypo CHH in Lat52-RTL1
0.09358362459	0.07428920164	0.1145273934	0.03421804098	0.03746559016	Hypo CHH in Lat52-RTL1
0.3999599709	0.2396373933	0.4239951643	0.265778904	0.3698770902	Hypo CHH in Lat52-RTL1
0.2298543379	0.1239952177	0.2121195177	0.1137599148	0.2340297105	Hypo CHH in Lat52-RTL1
0.2268580838	0.1816865981	0.2613136448	0.1010001952	0.2536072067	Hypo CHH in Lat52-RTL1
0.2409374986	0.2359263656	0.3167206652	0.2180477294	0.1394245453	Hypo CHH in Lat52-RTL1
0.5202663333	0.2124752889	0.4813186667	0.1881437407	0.3272715556	Hypo CHH in Lat52-RTL1
0.4677323453	0.3618565562	0.491406	0.349930271	0.4928757586	Hypo CHH in Lat52-RTL1
0.2838005926	0.175604174	0.2604479158	0.1402275488	0.2944260431	Hypo CHH in Lat52-RTL1
0.4266094009	0.2448069527	0.4065575564	0.2715772827	0.3965804809	Hypo CHH in Lat52-RTL1
0.03595519783	0.06290540217	0.3470284186	0.1592021351	0.1226006587	Hypo CHH in Lat52-RTL1
0.2702625472	0.1749664037	0.2883863038	0.1709489689	0.2534552023	Hypo CHH in Lat52-RTL1
0.230586825	0.119111575	0.3780139071	0.1203250821	0.2686270714	Hypo CHH in Lat52-RTL1
0.1666244716	0.1910615659	0.197664925	0.04135139545	0.08110542386	Hypo CHH in Lat52-RTL1
0.4204582609	0.2744113957	0.3306195696	0.2156045659	0.3630306222	Hypo CHH in Lat52-RTL1
0.5089910013	0.3154529141	0.5089773724	0.3205582167	0.4320005192	Hypo CHH in Lat52-RTL1
0.4766716509	0.3586427535	0.4753798853	0.364207066	0.4045897107	Hypo CHH in Lat52-RTL1
0.07441862581	0.04096545806	0.2052861645	0.02941796667	0.1043134065	Hypo CHH in Lat52-RTL1
0.3447477571	0.2984582458	0.5250832	0.3350033797	0.2749801798	Hypo CHH in Lat52-RTL1
0.2836731771	0.2810002237	0.3312625122	0.2165703951	0.2587777052	Hypo CHH in Lat52-RTL1
0.3791872505	0.2040728577	0.3996401267	0.2004415161	0.3055938323	Hypo CHH in Lat52-RTL1
0.4590684945	0.3872789589	0.4472964616	0.3171292616	0.3780535082	Hypo CHH in Lat52-RTL1
0.1751053621	0.09247653793	0.2218436421	0.05185640862	0.1489822672	Hypo CHH in Lat52-RTL1
0.2588801852	0.2162135373	0.3421684625	0.1543466819	0.1977793723	Hypo CHH in Lat52-RTL1
0.29447212	0.17512508	0.361990504	0.233316714	0.25318686	Hypo CHH in Lat52-RTL1
0.3177376928	0.2991996405	0.417752859	0.2467937689	0.3376717559	Hypo CHH in Lat52-RTL1
0.2783962647	0.0893229375	0.3361606563	0.0404762	0.1372208974	Hypo CHH in Lat52-RTL1
0.4140113152	0.3036230712	0.4777787038	0.2938467767	0.5150064759	Hypo CHH in Lat52-RTL1
0.2979618147	0.2553230245	0.3294370755	0.1990409078	0.2496532382	Hypo CHH in Lat52-RTL1
0.1416556761	0.1600586522	0.3618536304	0.1551127717	0.2918512261	Hypo CHH in Lat52-RTL1
0.2777715968	0.3013349635	0.3989554762	0.2678932889	0.3410690079	Hypo CHH in Lat52-RTL1
0.5820673333	0.3893801304	0.5472325768	0.3887613348	0.5744380435	Hypo CHH in Lat52-RTL1
0.2562911793	0.1414445207	0.3031342069	0.1950213862	0.2616669103	Hypo CHH in Lat52-RTL1
0.5413097652	0.4069498035	0.5511023652	0.3585836113	0.5015857313	Hypo CHH in Lat52-RTL1
0.4478372453	0.337144488	0.4420564088	0.2928402876	0.4756769197	Hypo CHH in Lat52-RTL1
0.2020975029	0.04137244828	0.1648809286	0.047848	0.2083219429	Hypo CHH in Lat52-RTL1
0.2891598812	0.2102359354	0.3857241813	0.2804044125	0.1981387604	Hypo CHH in Lat52-RTL1
0.3227565926	0.2029793463	0.3840885806	0.31184116	0.3130835547	Hypo CHH in Lat52-RTL1
0.1970647226	0.07805938387	0.207455871	0.08194552581	0.1913238645	Hypo CHH in Lat52-RTL1
0.2186533047	0.1620992148	0.2675401328	0.1954202602	0.1918280414	Hypo CHH in Lat52-RTL1
0.104048	0.04257323667	0.1827860633	0.06865317333	0.1859312333	Hypo CHH in Lat52-RTL1
0.4856373822	0.347414411	0.5337848	0.3999255222	0.5150764737	Hypo CHH in Lat52-RTL1
0.1237195805	0.1473882513	0.2115051766	0.08800915081	0.1320776621	Hypo CHH in Lat52-RTL1
0.5577568205	0.3877442538	0.5696167179	0.429067	0.5442817692	Hypo CHH in Lat52-RTL1
0.2123575739	0.1946717178	0.2471258595	0.1584587221	0.2097471697	Hypo CHH in Lat52-RTL1
0.5861378571	0.3863589571	0.6076001429	0.4702713143	0.5215722857	Hypo CHH in Lat52-RTL1
0.3206768444	0.1819093667	0.389754011	0.2549283425	0.3280923402	Hypo CHH in Lat52-RTL1
0.1415036338	0.1670526793	0.1913958713	0.07891791353	0.09703676204	Hypo CHH in Lat52-RTL1
0.1963510627	0.2211760196	0.2519163137	0.1321992471	0.273572151	Hypo CHH in Lat52-RTL1
0.4674802368	0.2457815459	0.483492725	0.2522478535	0.3146578	Hypo CHH in Lat52-RTL1
0.1964526496	0.1659344598	0.2480950872	0.191660419	0.2134956848	Hypo CHH in Lat52-RTL1
0.3662104206	0.3159447836	0.5070613985	0.2344060309	0.3657787441	Hypo CHH in Lat52-RTL1
0.3157512057	0.1951975151	0.3529134151	0.2061269264	0.2586721491	Hypo CHH in Lat52-RTL1
0.4081538778	0.3438725037	0.493876	0.3023942111	0.477876	Hypo CHH in Lat52-RTL1
0.454812	0.2715627455	0.4727964545	0.2623739394	0.5154534848	Hypo CHH in Lat52-RTL1
0.2443655932	0.183670475	0.3106017311	0.1957042186	0.2916414304	Hypo CHH in Lat52-RTL1
0.3111544	0.3313185622	0.3799685556	0.2561322467	0.4001500714	Hypo CHH in Lat52-RTL1
0.2813103423	0.2129183549	0.338510925	0.1968355857	0.2913549635	Hypo CHH in Lat52-RTL1
0.4226599338	0.3064938456	0.3823089776	0.2420146765	0.5353036926	Hypo CHH in Lat52-RTL1
0.3106382883	0.1999307474	0.3018975883	0.1575417434	0.3265456786	Hypo CHH in Lat52-RTL1
0.4849388964	0.4810871205	0.5321168946	0.4186173938	0.5341551762	Hypo CHH in Lat52-RTL1
0.2849379398	0.1971233222	0.320578926	0.215705717	0.2524652676	Hypo CHH in Lat52-RTL1
0.4389217838	0.3551547888	0.5549899	0.3247961725	0.4310166762	Hypo CHH in Lat52-RTL1
0.2512556818	0.2347124909	0.3024620636	0.1652682318	0.2957034091	Hypo CHH in Lat52-RTL1
0.2621517	0.1839796325	0.2643209463	0.1716847512	0.2795669925	Hypo CHH in Lat52-RTL1
0.1616328396	0.1384344283	0.2319872642	0.1038296887	0.1718217604	Hypo CHH in Lat52-RTL1
0.4468352857	0.2701859268	0.5140761429	0.2955000661	0.4586464393	Hypo CHH in Lat52-RTL1
0.2085004352	0.1977995887	0.302702982	0.1905416586	0.3390597465	Hypo CHH in Lat52-RTL1
0.2916199548	0.2633373819	0.4256996852	0.319931488	0.3666257961	Hypo CHH in Lat52-RTL1
0.5247079623	0.3923591321	0.6354644906	0.3697197547	0.497801283	Hypo CHH in Lat52-RTL1
0.2530547738	0.1694673885	0.3182809217	0.1916289066	0.2066132689	Hypo CHH in Lat52-RTL1
0.2196358756	0.1976128585	0.2758096488	0.1380562512	0.241431139	Hypo CHH in Lat52-RTL1
0.2076865174	0.1201361065	0.2064272196	0.06973040769	0.2230478478	Hypo CHH in Lat52-RTL1
0.2429445768	0.1927774464	0.2985597018	0.1958532696	0.3130905714	Hypo CHH in Lat52-RTL1
0.2386351793	0.1337329379	0.2069191845	0.081362508	0.3244896776	Hypo CHH in Lat52-RTL1
0.3052909812	0.2286633869	0.3460955633	0.1945639138	0.3102828875	Hypo CHH in Lat52-RTL1
0.2454688687	0.2488298552	0.4325132985	0.2882942045	0.3512378806	Hypo CHH in Lat52-RTL1
0.207011417	0.2253967396	0.3136676547	0.1446993925	0.2172813208	Hypo CHH in Lat52-RTL1
0.02950317586	0.1495649936	0.1652046579	0.03080807719	0.019967525	Hypo CHH in Lat52-RTL1
0.3743209862	0.2473766996	0.4306242827	0.2905601812	0.3822619831	Hypo CHH in Lat52-RTL1
0.5128936796	0.4274236767	0.5712443398	0.4294945476	0.5555684272	Hypo CHH in Lat52-RTL1
0.3345589315	0.2415348788	0.3193779484	0.2195238158	0.2883718549	Hypo CHH in Lat52-RTL1
0.2126304288	0.05567352941	0.4687632936	0.127559563	0.3451380273	Hypo CHH in Lat52-RTL1
0.4582826697	0.3091171809	0.4773731649	0.3773134235	0.3838280404	Hypo CHH in Lat52-RTL1
0.2734544474	0.2074855028	0.370864075	0.2019922775	0.3280734	Hypo CHH in Lat52-RTL1
0.4988966939	0.3365601806	0.4683856699	0.3347775786	0.4675845173	Hypo CHH in Lat52-RTL1
0.3073859636	0.20767154	0.3733292727	0.2399629327	0.3654198855	Hypo CHH in Lat52-RTL1
0.1062946984	0.1994900047	0.3095331578	0.136122525	0.1279421891	Hypo CHH in Lat52-RTL1
0.2462713241	0.2108443963	0.4153858407	0.1271389593	0.2633765259	Hypo CHH in Lat52-RTL1
0.3041441514	0.2656012568	0.5764906378	0.3562898243	0.3265618892	Hypo CHH in Lat52-RTL1
0.1622387804	0.2364628804	0.2675341529	0.1166315667	0.1599556196	Hypo CHH in Lat52-RTL1
0.192331251	0.135991298	0.2415372245	0.1047708306	0.2025520429	Hypo CHH in Lat52-RTL1
0.2450783005	0.2266201799	0.3402724048	0.2070457452	0.2212929522	Hypo CHH in Lat52-RTL1
0.1583052259	0.14964407	0.34651	0.16478175	0.1634768947	Hypo CHH in Lat52-RTL1
0.2519452938	0.1959910909	0.4097898568	0.2131024251	0.2701848599	Hypo CHH in Lat52-RTL1
0.2632093018	0.2099148164	0.2152769982	0.1154783273	0.2236341609	Hypo CHH in Lat52-RTL1
0.1797050657	0.2295774657	0.2000196657	0.05847655143	0.2993642	Hypo CHH in Lat52-RTL1
0.1709252924	0.1172231571	0.2333143105	0.1357679095	0.2487037543	Hypo CHH in Lat52-RTL1
0.2179309761	0.1334292476	0.3105035293	0.102031015	0.1919031842	Hypo CHH in Lat52-RTL1
0.4004116625	0.2227781518	0.4223748393	0.2562591161	0.3094499643	Hypo CHH in Lat52-RTL1
0.1184242647	0.1481145744	0.2330596848	0.1241392526	0.1000027618	Hypo CHH in Lat52-RTL1
0.5439398142	0.4589878142	0.6193906637	0.4613589345	0.4132490018	Hypo CHH in Lat52-RTL1
0.3728007945	0.2572802286	0.4157779581	0.2619916868	0.3632337099	Hypo CHH in Lat52-RTL1
0.2525848466	0.2040607597	0.3114428881	0.1979534426	0.2390480966	Hypo CHH in Lat52-RTL1
0.4330163364	0.2505418446	0.3917313025	0.2858724467	0.3636734679	Hypo CHH in Lat52-RTL1
0.1421199231	0.1968686	0.2678631923	0.05303027273	0.1406577577	Hypo CHH in Lat52-RTL1
0.2147242853	0.140578356	0.1976854733	0.04545304795	0.216819212	Hypo CHH in Lat52-RTL1
0.2078947707	0.1038147622	0.2710061757	0.09457069286	0.1862592925	Hypo CHH in Lat52-RTL1
0.2654939443	0.1785491511	0.2451163923	0.101769623	0.221368625	Hypo CHH in Lat52-RTL1
0.4001285918	0.2115900592	0.4302700816	0.3018282857	0.4275098776	Hypo CHH in Lat52-RTL1
0.1485689786	0.2572478529	0.1876322778	0.02365590323	0.07057641667	Hypo CHH in Lat52-RTL1
0.1651537523	0.06201235965	0.1589549533	0.07543965094	0.1103139216	Hypo CHH in Lat52-RTL1
0.1552396725	0.1303082763	0.282605312	0.187090175	0.4157298562	Hypo CHH in Lat52-RTL1
0.5963195357	0.4308969643	0.6932132857	0.52125475	0.5601661786	Hypo CHH in Lat52-RTL1
0.1465220016	0.2120572857	0.2588911048	0.09753610159	0.2555670381	Hypo CHH in Lat52-RTL1
0.1418843867	0.12029745	0.1695629883	0.08481989	0.1483644233	Hypo CHH in Lat52-RTL1
0.2953905239	0.227068863	0.4247311613	0.2418869283	0.2832722457	Hypo CHH in Lat52-RTL1
0.3018079233	0.4723719367	0.4077140667	0.2345054333	0.3669615333	Hypo CHH in Lat52-RTL1
0.316956038	0.189271192	0.4261335182	0.20208853	0.27742088	Hypo CHH in Lat52-RTL1
0.5238023137	0.5046465882	0.6269800784	0.3842468824	0.5578599804	Hypo CHH in Lat52-RTL1
0.1979383264	0.1231103731	0.2565880045	0.1165014534	0.1716353146	Hypo CHH in Lat52-RTL1
0.1191086	0.1965284696	0.273893913	0.10234274	0.1702872152	Hypo CHH in Lat52-RTL1
0.2121976447	0.2181634617	0.2522986936	0.1183465191	0.2685442191	Hypo CHH in Lat52-RTL1
0.2497335956	0.21973206	0.2350951578	0.1275862267	0.2292786	Hypo CHH in Lat52-RTL1
0.3055567614	0.2156315211	0.3069701807	0.1337939193	0.2630685246	Hypo CHH in Lat52-RTL1
0.4214183684	0.4049187921	0.4974930263	0.373633157	0.4616335	Hypo CHH in Lat52-RTL1
0.1773401783	0.1101037553	0.2759308841	0.1056374341	0.1171082909	Hypo CHH in Lat52-RTL1
0.401754875	0.2829079688	0.5393769375	0.2442681719	0.4592358125	Hypo CHH in Lat52-RTL1
0.3866859101	0.4511898202	0.540076236	0.3334501618	0.4516984831	Hypo CHH in Lat52-RTL1
0.1839961273	0.208229268	0.2782141555	0.1946613055	0.18152135	Hypo CHH in Lat52-RTL1
0.2912311481	0.2081826296	0.3485744815	0.1927239259	0.3148518462	Hypo CHH in Lat52-RTL1
0.2525100478	0.2425908443	0.2466574897	0.1592232486	0.2017304356	Hypo CHH in Lat52-RTL1
0.1854229737	0.1470713275	0.2667813175	0.1151236079	0.2318444975	Hypo CHH in Lat52-RTL1
0.3091055069	0.2825730126	0.253267392	0.1593391	0.1866351471	Hypo CHH in Lat52-RTL1
0	0.06613753333	0.2478967667	0.0580688	0.0468254	Hypo CHH in Lat52-RTL1
0.1762648393	0.1423819033	0.1699684342	0.0971845563	0.153093332	Hypo CHH in Lat52-RTL1
0.1148103851	0.1726495702	0.1499289043	0.06810458537	0.1500754255	Hypo CHH in Lat52-RTL1
0.4713114085	0.3518118169	0.5540200282	0.3334280183	0.4346339577	Hypo CHH in Lat52-RTL1
0.4297089968	0.3195517626	0.3934893116	0.30420166	0.3250959063	Hypo CHH in Lat52-RTL1
0.0637897	0.08435668421	0.1897506763	0.0722678	0.06863586316	Hypo CHH in Lat52-RTL1
0.2760056475	0.162252205	0.3332699775	0.2193522675	0.3248493	Hypo CHH in Lat52-RTL1
0.1650519706	0.1230903471	0.1969956294	0.09619806765	0.1950076838	Hypo CHH in Lat52-RTL1
0.1872079416	0.1483423854	0.2879453755	0.202197843	0.1895621872	Hypo CHH in Lat52-RTL1
0.4045839423	0.2543830058	0.5299083846	0.3040160385	0.4673116154	Hypo CHH in Lat52-RTL1
0.1212764052	0.1234086293	0.2153693638	0.02832305172	0.1189038138	Hypo CHH in Lat52-RTL1
0.3408900736	0.2618138508	0.3655726565	0.2669278533	0.3410454626	Hypo CHH in Lat52-RTL1
0.2831261111	0.1299907111	0.3971308185	0.1779348889	0.1955447556	Hypo CHH in Lat52-RTL1
0.4342409304	0.2279945536	0.4605367143	0.3344707964	0.3465253304	Hypo CHH in Lat52-RTL1
0.421014983	0.3550624851	0.4450061291	0.3173830534	0.4231522728	Hypo CHH in Lat52-RTL1
0.2543855708	0.2121068896	0.2819123181	0.1741944545	0.2574135479	Hypo CHH in Lat52-RTL1
0.1634546483	0.09276383793	0.2217894586	0.07991316552	0.1703830345	Hypo CHH in Lat52-RTL1
0.1130691	0.1100812167	0.2107109412	0.06853083611	0.08715935556	Hypo CHH in Lat52-RTL1
0.1779700361	0.1585511028	0.1856333875	0.09897210972	0.1639452542	Hypo CHH in Lat52-RTL1
0.2337685673	0.1664733991	0.3468836364	0.1813340918	0.1828046927	Hypo CHH in Lat52-RTL1
0.3359465978	0.1610988929	0.4255965095	0.2302354543	0.2802007459	Hypo CHH in Lat52-RTL1
0.4008636506	0.2196094951	0.4042431956	0.24613781	0.317461772	Hypo CHH in Lat52-RTL1
0.4087410831	0.3058663903	0.4577880452	0.3426967315	0.4310826452	Hypo CHH in Lat52-RTL1
0.3920198299	0.3135344816	0.4060960805	0.2984098885	0.4163041736	Hypo CHH in Lat52-RTL1
0.2716968965	0.2659399753	0.3321178624	0.2473211259	0.2306188929	Hypo CHH in Lat52-RTL1
0.1455848966	0.1494176138	0.234783481	0.1144115333	0.2010113586	Hypo CHH in Lat52-RTL1
0.09556735806	0.03279616852	0.2076997274	0.07407227258	0.0541786371	Hypo CHH in Lat52-RTL1
0.3857325952	0.14582655	0.3119660786	0.1575938122	0.2642844071	Hypo CHH in Lat52-RTL1
0.350847028	0.2631689685	0.3483450599	0.2445007503	0.3170055916	Hypo CHH in Lat52-RTL1
0.1627236442	0.1017090264	0.199863724	0.08512363876	0.1923488636	Hypo CHH in Lat52-RTL1
0.3875630447	0.2942257802	0.4056051444	0.2755025429	0.4021814665	Hypo CHH in Lat52-RTL1
0.4017401154	0.4356032346	0.3851844615	0.2721360115	0.4154589615	Hypo CHH in Lat52-RTL1
0.1963216204	0.1465166989	0.2117541277	0.09156322903	0.2225387538	Hypo CHH in Lat52-RTL1
0.13437028	0.129387544	0.229660374	0.091384288	0.095520734	Hypo CHH in Lat52-RTL1
0.2918018347	0.2679213224	0.3409250878	0.1599538367	0.3395695163	Hypo CHH in Lat52-RTL1
0.2728098267	0.1337450767	0.2461740667	0.14096601	0.2199601733	Hypo CHH in Lat52-RTL1
0.2287025674	0.247374663	0.3180780446	0.1276526033	0.1900440054	Hypo CHH in Lat52-RTL1
0.5458002687	0.3431647851	0.6310055909	0.4952002687	0.5968285373	Hypo CHH in Lat52-RTL1
0.4190908388	0.293757625	0.3191556137	0.1900435987	0.2083073125	Hypo CHH in Lat52-RTL1
0.3191306235	0.2638352571	0.3667544565	0.08314487581	0.2714538963	Hypo CHH in Lat52-RTL1
0.1445997897	0.07434573016	0.2227623519	0.02072311111	0.1453614042	Hypo CHH in Lat52-RTL1
0.2241430173	0.1928712879	0.2276498665	0.1249476778	0.1649198486	Hypo CHH in Lat52-RTL1
0.2385767577	0.1666307311	0.1673621146	0.03304154242	0.127349412	Hypo CHH in Lat52-RTL1
0.2976520581	0.2279867698	0.2019167209	0.08158914651	0.2593554581	Hypo CHH in Lat52-RTL1
0.08560124304	0.04012036076	0.09748489747	0.01690320759	0.05016043418	Hypo CHH in Lat52-RTL1
0.2533396197	0.1928076682	0.1977049545	0.0823596	0.1928147288	Hypo CHH in Lat52-RTL1
0.1075154	0.065958815	0.1511142212	0.01902425769	0.05515417115	Hypo CHH in Lat52-RTL1
0.1045296342	0.05732042237	0.1374977461	0.01905991974	0.04043215921	Hypo CHH in Lat52-RTL1
0.1397723303	0.09615854545	0.1840688367	0.05276829846	0.1428764348	Hypo CHH in Lat52-RTL1
0.06270069167	0.06375574167	0.233386885	0.02266788293	0.07609042381	Hypo CHH in Lat52-RTL1
0.2398821403	0.1673916661	0.1712845981	0.09846996452	0.1718729387	Hypo CHH in Lat52-RTL1
0.06152880526	0.1274254842	0.2029029474	0	0.05166187222	Hypo CHH in Lat52-RTL1
0.145652197	0.08744191818	0.2102331542	0.09153994921	0.1207628939	Hypo CHH in Lat52-RTL1
0.1054707091	0.09393223636	0.1949331485	0.06554526061	0.1488284152	Hypo CHH in Lat52-RTL1
0.140337125	0.1057166516	0.1823689258	0.05264951719	0.09568168359	Hypo CHH in Lat52-RTL1
0.11686796	0.065010782	0.154809218	0.046928854	0.118048474	Hypo CHH in Lat52-RTL1
0.4878925455	0.2516706636	0.4304223491	0.2387977218	0.3187788727	Hypo CHH in Lat52-RTL1
0.2489142759	0.204638581	0.3131323948	0.1900223724	0.3318790517	Hypo CHH in Lat52-RTL1
0.09055032874	0.08560190115	0.1263669663	0.02678434268	0.08611010575	Hypo CHH in Lat52-RTL1
0.1405529508	0.1314694839	0.1950239504	0.1270151661	0.09743939792	Hypo CHH in Lat52-RTL1
0.3132462033	0.3149000433	0.4272045667	0.1318057667	0.3194628567	Hypo CHH in Lat52-RTL1
0.7127917857	0.6739916429	0.6585584179	0.5584773095	0.6567597857	Hypo CHH in Lat52-RTL1
0.5834648245	0.5205715353	0.5447710882	0.492505402	0.670568049	Hypo CHH in Lat52-RTL1
0.170762214	0.2121970467	0.3561053244	0.09686391622	0.3193932667	Hypo CHH in Lat52-RTL1
0.3288566944	0.2323974952	0.2399155	0.0531977619	0.2242527522	Hypo CHH in Lat52-RTL1
0.3228127767	0.1204954033	0.3080366633	0.13842138	0.3216833467	Hypo CHH in Lat52-RTL1
0.03253887333	0.05634926667	0.2587405261	0.03681202333	0.2340031	Hypo CHH in Lat52-RTL1
0.2560046323	0.204641876	0.3193708771	0.1769190469	0.2733830156	Hypo CHH in Lat52-RTL1
0.2847539752	0.2369434265	0.269145131	0.09011497982	0.1790511522	Hypo CHH in Lat52-RTL1
0.2404339642	0.2528202809	0.3203600919	0.1961078497	0.2520974064	Hypo CHH in Lat52-RTL1
0.20780886	0.11395389	0.29011447	0.07642265667	0.1961647667	Hypo CHH in Lat52-RTL1
0.1610771079	0.1115289	0.2210045413	0.09196812063	0.1192202905	Hypo CHH in Lat52-RTL1
0.2895410244	0.4237043171	0.3822058049	0.210420575	0.2464020634	Hypo CHH in Lat52-RTL1
0.2381964283	0.07699618913	0.2195850413	0.05050866957	0.1662133543	Hypo CHH in Lat52-RTL1
0.4167133618	0.3929585015	0.4626621765	0.3579320317	0.317864	Hypo CHH in Lat52-RTL1
0.2187339474	0.1692604526	0.3472296684	0.1827508193	0.387114614	Hypo CHH in Lat52-RTL1
0.3406113548	0.2187666677	0.4162694226	0.2698530548	0.3363648419	Hypo CHH in Lat52-RTL1
0.165329832	0.1690161653	0.19335582	0.07714652097	0.1753903187	Hypo CHH in Lat52-RTL1
0.2506603389	0.1412159111	0.2752063123	0.1270979623	0.2343362901	Hypo CHH in Lat52-RTL1
0.1975700274	0.1660712161	0.291060931	0.1160414397	0.2583091887	Hypo CHH in Lat52-RTL1
0.3111967667	0.1790985354	0.3826755229	0.2443165229	0.2512735208	Hypo CHH in Lat52-RTL1
0.03309083333	0.073972475	0.1988068657	0.092338375	0.03952539167	Hypo CHH in Lat52-RTL1
0.3006078747	0.331929388	0.4191372707	0.3290546667	0.2819793307	Hypo CHH in Lat52-RTL1
0.1911400618	0.1788215684	0.2836159342	0.1088987342	0.2070710066	Hypo CHH in Lat52-RTL1
0.3604391644	0.3312434892	0.355763979	0.2450373451	0.3224400315	Hypo CHH in Lat52-RTL1
0.2367815795	0.1506434718	0.257496059	0.09461363077	0.1763202359	Hypo CHH in Lat52-RTL1
0.06822228583	0.0466286062	0.1733328269	0.08951523333	0.08339940469	Hypo CHH in Lat52-RTL1
0.3857102074	0.2720823309	0.477647575	0.3003819647	0.4278630588	Hypo CHH in Lat52-RTL1
0.2080735141	0.1522879338	0.3915332141	0.1939343423	0.2114789592	Hypo CHH in Lat52-RTL1
0.2164033	0.1790143514	0.359623975	0.13004164	0.1892047027	Hypo CHH in Lat52-RTL1
0.299791359	0.1826100525	0.4098789474	0.1897257667	0.320618905	Hypo CHH in Lat52-RTL1
0.4024536452	0.222758	0.4563641613	0.3026213793	0.3892269032	Hypo CHH in Lat52-RTL1
0.2645093167	0.2830296479	0.3031955146	0.1619564513	0.3392276745	Hypo CHH in Lat52-RTL1
0.1870752675	0.1113741437	0.2313918125	0.1332974887	0.09377498125	Hypo CHH in Lat52-RTL1
0.3138497143	0.2162968952	0.3756988333	0.1468476667	0.1662634524	Hypo CHH in Lat52-RTL1
0.08329312424	0.1052321939	0.1618594825	0.08477957121	0.07595361692	Hypo CHH in Lat52-RTL1
0.3400101449	0.3698483469	0.4002048776	0.2650530633	0.4092841837	Hypo CHH in Lat52-RTL1
0.1830724271	0.1517557086	0.23716997	0.1489768871	0.20836443	Hypo CHH in Lat52-RTL1
0.2481866082	0.1721937557	0.252565059	0.1294887738	0.1558706393	Hypo CHH in Lat52-RTL1
0.08528865143	0.1094479486	0.21399755	0.05397128636	0.1370555242	Hypo CHH in Lat52-RTL1
0.1972894879	0.1600628088	0.2794185176	0.1278360797	0.2852223725	Hypo CHH in Lat52-RTL1
0.3349909445	0.2919819059	0.3572023092	0.2403262546	0.2848347395	Hypo CHH in Lat52-RTL1
0.4502812698	0.4465737952	0.4152014603	0.2453120587	0.288048119	Hypo CHH in Lat52-RTL1
0.2525762222	0.34682611	0.3261180372	0.1269874406	0.2186130553	Hypo CHH in Lat52-RTL1
0.2514655405	0.165616819	0.2818386975	0.1387592228	0.2282303494	Hypo CHH in Lat52-RTL1
0.1320356889	0.1368457152	0.1849280354	0.07778983333	0.1177639162	Hypo CHH in Lat52-RTL1
0.1239228891	0.1604440182	0.2159413927	0.06490048545	0.10886398	Hypo CHH in Lat52-RTL1
0.2795327253	0.1209853883	0.1933870437	0.1158649812	0.2252823316	Hypo CHH in Lat52-RTL1
0.0931230819	0.08304963103	0.1053934905	0.02187886207	0.1019010974	Hypo CHH in Lat52-RTL1
0.1119307569	0.08525604138	0.1698606879	0.06323400862	0.1709984586	Hypo CHH in Lat52-RTL1
0.07172082381	0.06580239048	0.1960138317	0.06104168254	0.07932451905	Hypo CHH in Lat52-RTL1
0.1566062627	0.1423104136	0.2123900051	0.1061234102	0.1909550288	Hypo CHH in Lat52-RTL1
0.268827398	0.1951502941	0.3251932382	0.1640322686	0.2584972412	Hypo CHH in Lat52-RTL1
0.1685013391	0.1724392978	0.2813877196	0.1468960957	0.2343967891	Hypo CHH in Lat52-RTL1
0.1701185833	0.1168022229	0.1719299875	0.04997722917	0.1452945458	Hypo CHH in Lat52-RTL1
0.1521285016	0.1354177705	0.2088945078	0.1001708891	0.1428165543	Hypo CHH in Lat52-RTL1
0.1585364674	0.1474310435	0.192510675	0.119502375	0.1386646848	Hypo CHH in Lat52-RTL1
0.170017573	0.1113711527	0.2198050081	0.08905351622	0.2281494162	Hypo CHH in Lat52-RTL1
0.1811303308	0.1506705165	0.2066058791	0.1281032418	0.1548870209	Hypo CHH in Lat52-RTL1
0.1463043337	0.136108493	0.1725166035	0.1146520814	0.1052606279	Hypo CHH in Lat52-RTL1
0.1435007898	0.128789778	0.1664071034	0.05779196441	0.1504339153	Hypo CHH in Lat52-RTL1
0.3873976667	0.2626641783	0.3960232969	0.2357204729	0.3622262132	Hypo CHH in Lat52-RTL1
0.2119764213	0.1322677462	0.2454048448	0.1000268965	0.1643014855	Hypo CHH in Lat52-RTL1
0.08124491549	0.1135080704	0.1454273391	0.03534541408	0.09345255634	Hypo CHH in Lat52-RTL1
0.15746825	0.09042421538	0.1732952603	0.09096372051	0.1130393269	Hypo CHH in Lat52-RTL1
0.107916279	0.1273231255	0.1506359464	0.06407276667	0.09745675897	Hypo CHH in Lat52-RTL1
0.08833447083	0.1466950364	0.1943792479	0.051078416	0.08947350811	Hypo CHH in Lat52-RTL1
0.09648924082	0.1340583241	0.1949408613	0.04896937941	0.07686811364	Hypo CHH in Lat52-RTL1
0.1257420701	0.09566366793	0.1599511619	0.09003277547	0.09216244934	Hypo CHH in Lat52-RTL1
0.1016938057	0.10185912	0.1661796694	0.0376096	0.1320532672	Hypo CHH in Lat52-RTL1
0.09736190182	0.1062580218	0.1838260727	0.0310868587	0.07380754545	Hypo CHH in Lat52-RTL1
0.1151232894	0.08110709752	0.2178296247	0.1155364506	0.09656226667	Hypo CHH in Lat52-RTL1
0.1168530875	0.082529708	0.176102044	0.08547259583	0.131283194	Hypo CHH in Lat52-RTL1
0.1364213872	0.1251010176	0.1319838264	0.0936391032	0.1155214276	Hypo CHH in Lat52-RTL1
0.1704798778	0.1549594698	0.1533881524	0.02186676508	0.08728667778	Hypo CHH in Lat52-RTL1
0.263488638	0.1465713978	0.2514376457	0.119638044	0.1773065772	Hypo CHH in Lat52-RTL1
0.1525535946	0.1168814008	0.1687782692	0.08654686077	0.1397329792	Hypo CHH in Lat52-RTL1
0.158511516	0.1487226569	0.189588992	0.05480953077	0.098920987	Hypo CHH in Lat52-RTL1
0.1563742926	0.1350796852	0.2090113815	0.1012594611	0.1866290093	Hypo CHH in Lat52-RTL1
0.3311061096	0.2204459227	0.3178274515	0.1922623707	0.197312652	Hypo CHH in Lat52-RTL1
0.2097676471	0.1543651118	0.2473556471	0.1121164529	0.1313725804	Hypo CHH in Lat52-RTL1
0.1603153845	0.09236749057	0.1629040786	0.0513322431	0.1572151862	Hypo CHH in Lat52-RTL1
0.2006549411	0.1763092616	0.2286712589	0.06081255357	0.2036771205	Hypo CHH in Lat52-RTL1
0.1984881318	0.09633645455	0.1636077473	0.07552742385	0.1335675936	Hypo CHH in Lat52-RTL1
0.1704197405	0.1312506074	0.2069241615	0.07715641284	0.1203735189	Hypo CHH in Lat52-RTL1
0.1841988941	0.1071811255	0.2409944571	0.09061757059	0.1426675941	Hypo CHH in Lat52-RTL1
0.1314115906	0.1076568504	0.205263	0.07550226325	0.1143347953	Hypo CHH in Lat52-RTL1
0.1146961845	0.1140884289	0.1766643845	0.08226135155	0.1457084598	Hypo CHH in Lat52-RTL1
0.2432223586	0.132924809	0.2486225775	0.1583320164	0.1895082676	Hypo CHH in Lat52-RTL1
0.1221642603	0.1307558667	0.1858878492	0.0744368127	0.1179841286	Hypo CHH in Lat52-RTL1
0.1649874716	0.1441188147	0.2072631543	0.09426031379	0.1158581043	Hypo CHH in Lat52-RTL1
0.1976675673	0.1218308855	0.2150923291	0.1011558527	0.2154959291	Hypo CHH in Lat52-RTL1
0.09803150465	0.09930001395	0.2234307627	0.089750196	0.1557975976	Hypo CHH in Lat52-RTL1
0.2216379903	0.08872215161	0.2122498242	0.08163749355	0.1890735435	Hypo CHH in Lat52-RTL1
0.1479502806	0.1920507623	0.2147404857	0.08109017167	0.1407976283	Hypo CHH in Lat52-RTL1
0.1813622514	0.1272076892	0.2024873378	0.09809099459	0.1086662595	Hypo CHH in Lat52-RTL1
0.1602286186	0.07304774419	0.2143615674	0.07285782326	0.179581786	Hypo CHH in Lat52-RTL1
0.2323715326	0.2690344442	0.2678468953	0.0928394186	0.1685574186	Hypo CHH in Lat52-RTL1
0.3006786043	0.1680410213	0.3621010553	0.2123644574	0.3510091979	Hypo CHH in Lat52-RTL1
0.2401666867	0.1616990952	0.3370795494	0.1290274108	0.2587658843	Hypo CHH in Lat52-RTL1
0.2327357605	0.1382226526	0.1723304987	0.09005479474	0.2418775	Hypo CHH in Lat52-RTL1
0.176206335	0.1552838857	0.19378535	0.07424865435	0.1786971944	Hypo CHH in Lat52-RTL1
0.1066525746	0.1326096835	0.1304541789	0.07681474074	0.1567946826	Hypo CHH in Lat52-RTL1
0.1809665552	0.1641795344	0.2133773927	0.117070276	0.1702188211	Hypo CHH in Lat52-RTL1
0.1756617431	0.114881841	0.2308082847	0.0942553375	0.1444945271	Hypo CHH in Lat52-RTL1
0.2192663895	0.123424986	0.2174257221	0.1126100709	0.1763757407	Hypo CHH in Lat52-RTL1
0.1039419797	0.114992561	0.1775297326	0.08173199465	0.1021679487	Hypo CHH in Lat52-RTL1
0.1823586608	0.1119292128	0.1791857472	0.1045946712	0.1536485536	Hypo CHH in Lat52-RTL1
0.159322155	0.103699115	0.1931131067	0.07249508	0.15547434	Hypo CHH in Lat52-RTL1
0.1496005096	0.04144219872	0.1629300349	0.07673774512	0.1547278713	Hypo CHH in Lat52-RTL1
0.2223165663	0.1032204777	0.1978571861	0.05842690723	0.1681549988	Hypo CHH in Lat52-RTL1
0.1082577758	0.1288414407	0.1688849374	0.04618457011	0.1474470824	Hypo CHH in Lat52-RTL1
0.1935523146	0.1043751258	0.2416721202	0.09586528427	0.2489577022	Hypo CHH in Lat52-RTL1
0.154605375	0.06971952024	0.2301655429	0.09854088452	0.1015749524	Hypo CHH in Lat52-RTL1
0.118621875	0.08191251919	0.166143737	0.07769832752	0.06985378932	Hypo CHH in Lat52-RTL1
0.3047733139	0.1495576504	0.299034013	0.1549533678	0.2047296896	Hypo CHH in Lat52-RTL1
0.2161832597	0.1636515765	0.2647047582	0.0960820049	0.1908521585	Hypo CHH in Lat52-RTL1
0.2400798231	0.1484973077	0.2788542862	0.09049291538	0.2189494738	Hypo CHH in Lat52-RTL1
0.06561064783	0.06523343913	0.1802786326	0.02933261739	0.07961745	Hypo CHH in Lat52-RTL1
0.2922839792	0.1440071255	0.2887576849	0.1322061615	0.2898105552	Hypo CHH in Lat52-RTL1
0.1994664287	0.2219498517	0.2626083207	0.1454976621	0.1544992621	Hypo CHH in Lat52-RTL1
0.2607936	0.08930736333	0.3509763897	0.1306459133	0.16443722	Hypo CHH in Lat52-RTL1
0.2200738375	0.1290664313	0.1836628342	0.1344533013	0.09036613875	Hypo CHH in Lat52-RTL1
0.1688447757	0.1175892743	0.2077482429	0.08451692609	0.1031977643	Hypo CHH in Lat52-RTL1
0.1200531196	0.1305901089	0.1888451054	0.0664230375	0.1398341982	Hypo CHH in Lat52-RTL1
0.2149261058	0.1599177288	0.2210218635	0.05682165192	0.1633459385	Hypo CHH in Lat52-RTL1
0.1686605137	0.123618412	0.1935767863	0.07111866838	0.1578391291	Hypo CHH in Lat52-RTL1
0.2058278316	0.1093273333	0.258517037	0.1307368386	0.199121693	Hypo CHH in Lat52-RTL1
0.1772012718	0.1222486329	0.2353044197	0.1180704169	0.2025511197	Hypo CHH in Lat52-RTL1
0.1005625833	0.1118870227	0.1633479833	0.06777567273	0.07480870462	Hypo CHH in Lat52-RTL1
0.2317909528	0.1949247358	0.2442223715	0.09692301463	0.1947124756	Hypo CHH in Lat52-RTL1
0.3167487415	0.1822670851	0.1673771438	0.05278340145	0.1407707255	Hypo CHH in Lat52-RTL1
0.1639788648	0.1379679477	0.1765543438	0.07206465455	0.115586971	Hypo CHH in Lat52-RTL1
0.1466937579	0.09662861184	0.1761925632	0.03203482203	0.1093194553	Hypo CHH in Lat52-RTL1
0.1391099727	0.124124503	0.1846610545	0.07228252273	0.09508228788	Hypo CHH in Lat52-RTL1
0.2011092422	0.1311282534	0.2177284802	0.1147498672	0.1915971293	Hypo CHH in Lat52-RTL1
0.1523766675	0.1781839338	0.2746162273	0.1361177234	0.2613921195	Hypo CHH in Lat52-RTL1
0.1137790638	0.1009688872	0.1748865351	0.08610418111	0.1117181734	Hypo CHH in Lat52-RTL1
0.3790218972	0.45557413	0.3180410741	0.2602697019	0.4196414157	Hypo CHH in Lat52-RTL1
0.301408435	0.21485997	0.2624406017	0.1723287793	0.1856696583	Hypo CHH in Lat52-RTL1
0.2090121009	0.1297491026	0.2751702417	0.1150513504	0.1768928217	Hypo CHH in Lat52-RTL1
0.06463475238	0.05040627857	0.1591033786	0.0241616	0.05930801463	Hypo CHH in Lat52-RTL1
0.07635794783	0.04341388696	0.1976647783	0.0361632	0.07724514444	Hypo CHH in Lat52-RTL1
0.02481517667	0.08349855556	0.1580325333	0.02472223333	0.03724791	Hypo CHH in Lat52-RTL1
0.2059250182	0.2105179842	0.2143956013	0.0959868275	0.1256939758	Hypo CHH in Lat52-RTL1
0.1259335176	0.05768891008	0.1598713462	0.03713788276	0.1569605931	Hypo CHH in Lat52-RTL1
0.2813159246	0.1541479985	0.2472514	0.1671472785	0.3292191892	Hypo CHH in Lat52-RTL1
0.1326388716	0.09501150206	0.2036676165	0.1108996103	0.09629969897	Hypo CHH in Lat52-RTL1
0.2208464619	0.1104811855	0.2055646155	0.1034968593	0.2072456709	Hypo CHH in Lat52-RTL1
0.07009383385	0.1092841938	0.1549566615	0.06724282462	0.2049810985	Hypo CHH in Lat52-RTL1
0.14836655	0.05792840286	0.1424521929	0.02184177344	0.06185825571	Hypo CHH in Lat52-RTL1
0.1753368014	0.07309136329	0.1616751153	0.05549351882	0.05628695658	Hypo CHH in Lat52-RTL1
0.16755666	0.1445889067	0.2244740022	0.09270251889	0.1585613	Hypo CHH in Lat52-RTL1
0.1837916663	0.1232780696	0.1921761663	0.04208169891	0.209318425	Hypo CHH in Lat52-RTL1
0.08448967872	0.08769430412	0.1473618842	0.05827395052	0.154937214	Hypo CHH in Lat52-RTL1
0.330925809	0.2763036167	0.3779896795	0.2376461795	0.3542403013	Hypo CHH in Lat52-RTL1
0.25328307	0.07860012286	0.2434289143	0.08777297429	0.2348408343	Hypo CHH in Lat52-RTL1
0.3430593121	0.125107097	0.3036506909	0.05396334545	0.2352057576	Hypo CHH in Lat52-RTL1
0.2203083765	0.1204346647	0.19881905	0.06232918824	0.08361345882	Hypo CHH in Lat52-RTL1
0.133280361	0.1532954073	0.2545378756	0.1231301537	0.2131571976	Hypo CHH in Lat52-RTL1
0.05120863095	0.08414423095	0.1764172905	0.06721745476	0.1075743143	Hypo CHH in Lat52-RTL1
0.1376725455	0.09502107822	0.1989098485	0.04722356634	0.1306908505	Hypo CHH in Lat52-RTL1
0.4108927289	0.2856447947	0.4705685842	0.2091252614	0.4017044719	Hypo CHH in Lat52-RTL1
0.1003322033	0.07074145122	0.125991961	0.03864229756	0.1016355	Hypo CHH in Lat52-RTL1
0.1878363733	0.1689956652	0.256220883	0.135392136	0.1738469097	Hypo CHH in Lat52-RTL1
0.3065792571	0.1785316057	0.4261632857	0.2086001743	0.3433692607	Hypo CHH in Lat52-RTL1
0.2640128725	0.2075437075	0.2541555472	0.05569388868	0.2201983075	Hypo CHH in Lat52-RTL1
0.2135911167	0.1616971513	0.3037199074	0.1861566139	0.3720217396	Hypo CHH in Lat52-RTL1
0.1695745634	0.1319201418	0.1711954762	0.07785281598	0.1561267848	Hypo CHH in Lat52-RTL1
0.1539213108	0.1415688031	0.2697485707	0.118596939	0.08707861846	Hypo CHH in Lat52-RTL1
0.1641325323	0.1430982258	0.1986962928	0.08787722361	0.1255792602	Hypo CHH in Lat52-RTL1
0.4207688135	0.2883740259	0.3634869406	0.2032204039	0.3494188558	Hypo CHH in Lat52-RTL1
0.2890466397	0.1159134163	0.2362562057	0.1236291887	0.2194637745	Hypo CHH in Lat52-RTL1
0.1812416102	0.1277894143	0.2737199653	0.1361987694	0.2784398694	Hypo CHH in Lat52-RTL1
0.2719062059	0.3469629	0.3211657676	0.1702898882	0.3265083765	Hypo CHH in Lat52-RTL1
0.1835508426	0.07198055556	0.17019785	0.06020306481	0.1141211667	Hypo CHH in Lat52-RTL1
0.319358887	0.245561814	0.4121187111	0.2684640615	0.2184303392	Hypo CHH in Lat52-RTL1
0.2020699912	0.1730875702	0.3094478772	0.06521955614	0.2220316333	Hypo CHH in Lat52-RTL1
0.1629540412	0.1323697902	0.2228228318	0.08072246532	0.1496115006	Hypo CHH in Lat52-RTL1
0.3028462708	0.239997375	0.3018760198	0.1953349024	0.331850724	Hypo CHH in Lat52-RTL1
0.3534997632	0.1857042921	0.2932412368	0.1487792356	0.1923530132	Hypo CHH in Lat52-RTL1
[truncated: 2,518 more rows]

## Sheet: Fig. 3d
group	sample	normalized count	gene
WT Col-0	rep1	0.5	AT4G15417
WT Col-0	rep2	0.5	AT4G15417
Lat52-RTL1	rep1	179.497179866162	AT4G15417
Lat52-RTL1	rep2	97.0140270601476	AT4G15417
Mgh3-RTL1	rep1	127.3352986879	AT4G15417
Mgh3-RTL1	rep2	145.014406382791	AT4G15417
WT FTL	rep1	0.5	AT4G15417
WT FTL	rep2	0.5	AT4G15417
nrpd1a FTL	rep1	0.5	AT4G15417
nrpd1a FTL	rep2	0.5	AT4G15417
WT Col-0	rep1	7.24420245340872	AT1TE51745
WT Col-0	rep2	10.8653293911222	AT1TE51745
Lat52-RTL1	rep1	76.0765870546016	AT1TE51745
Lat52-RTL1	rep2	42.4626204609337	AT1TE51745
Mgh3-RTL1	rep1	10.9118528773649	AT1TE51745
Mgh3-RTL1	rep2	9.76374399889684	AT1TE51745
WT FTL	rep1	18.0428369640368	AT1TE51745
WT FTL	rep2	14.0059130448969	AT1TE51745
nrpd1a FTL	rep1	86.0200969780142	AT1TE51745
nrpd1a FTL	rep2	248.316689867901	AT1TE51745
WT Col-0	rep1	8.3682361956435	AT3TE51035
WT Col-0	rep2	4.26921068768081	AT3TE51035
Lat52-RTL1	rep1	62.1545841761224	AT3TE51035
Lat52-RTL1	rep2	59.2476686453072	AT3TE51035
Mgh3-RTL1	rep1	2.3930641595209	AT3TE51035
Mgh3-RTL1	rep2	4.20549759955873	AT3TE51035
WT FTL	rep1	7.88645766906814	AT3TE51035
WT FTL	rep2	43.2687246421735	AT3TE51035
nrpd1a FTL	rep1	183.154034286376	AT3TE51035
nrpd1a FTL	rep2	366.403837388846	AT3TE51035
WT Col-0	rep1	2.74806748446957	AT4TE21295
WT Col-0	rep2	2.38460534384041	AT4TE21295
Lat52-RTL1	rep1	105.246497847606	AT4TE21295
Lat52-RTL1	rep2	48.0576365223916	AT4TE21295
Mgh3-RTL1	rep1	2.3930641595209	AT4TE21295
Mgh3-RTL1	rep2	2.35274879977937	AT4TE21295
WT FTL	rep1	2.34661441726703	AT4TE21295
WT FTL	rep2	0.5	AT4TE21295
nrpd1a FTL	rep1	11.0580366639524	AT4TE21295
nrpd1a FTL	rep2	7.15279704343357	AT4TE21295

[truncated: 8 more sheets: Supp. Fig. 3a, Supp. Fig. 3b, Fig. 4a, Supp. Fig. 4d, Supp. Fig. 5, Supp. Fig. 7a, Supp. Fig. 9a, Supp. Fig. 9b]
